# Supplementary material for: Crystal structure of 3,4a,7,7,10a-penta­methyl-3-vinyl­dodeca­hydro-1H-benzo[f]chromen-9-ol isolated from Sideritis perfoliata
Source: Acta Crystallogr E Crystallogr Commun. 2016 Sep 5;72(Pt 10):1380–2. doi: 10.1107/S2056989016013864 (PMC5050758; doi:10.1107/S2056989016013864)
Supplement: Supplementary file 1 [file e-72-01380-sup1.cif]

##############################################################################
#                                                                            #
# This CIF contains the data in a paper accepted for publication in          #
# Acta Crystallographica Section E. It conforms to the requirements of       #
# Notes for Authors for Acta Crystallographica Section E, and has been       #
# peer reviewed under the auspices of the IUCr Commission on Journals.       #
#                                                                            #
# Full details of the Crystallographic Information File format               #
# are given in the paper "The Crystallographic Information File (CIF):       #
# a New Standard Archive File for Crystallography" by S. R. Hall, F. H.      #
# Allen and I. D. Brown [Acta Cryst. (1991), A47, 655-685].                  #
#                                                                            #
# The current version of the core CIF dictionary is obtainable from          #
# ftp://ftp.iucr.org/pub/cif_core.dic.                                       #
#                                                                            #
# Software is freely available for graphical display of the structure(s)     #
# in this CIF. For information consult the CIF software page                 #
# http://www.iucr.org/resources/cif/software.                                #
#                                                                            #
# This file may be used for bona fide research purposes within the           #
# scientific community so long as proper attribution is given to the journal # 
# article from which it was obtained.                                        #
#                                                                            #
##############################################################################
data_global
_audit_creation_method     'PLATON <TABLE ACC> option'
_journal_date_recd_electronic     2016-07-19
_journal_date_accepted     2016-08-29
_journal_name_full     'Acta Crystallographica, Section E'
_journal_year     2016
_journal_volume     72
_journal_issue     10
_journal_page_first     1380
_journal_page_last     1382
_journal_paper_category     GO
_journal_paper_doi     10.1107/S2056989016013864
_journal_coeditor_code     BG2593
_publ_contact_author_name     'Mehmet Akkurt'
_publ_contact_author_address
;
Department of Physics,
Faculty of Sciences,
Erciyes University,
38039 Kayseri,
Turkey
;
_publ_contact_author_email     'akkurt@erciyes.edu.tr'
_publ_contact_author_fax     ?
_publ_contact_author_phone     ?
_publ_section_title
;\
Crystal structure of
3,4a,7,7,10a-pentamethyl-3-vinyldodecahydro-1<i>H</i>-benzo[<i>f</i>]\
chromen-9-ol isolated from <i>Sideritis perfoliata</i>
;
_publ_section_title_footnote     .
loop_
    _publ_author_name
    _publ_author_address
    '\,Celik, \'Ismail'
;
Department of Physics,
Faculty of Sciences,
Cumhuriyet University,
58140 Sivas,
Turkey
;
    'Ersanl\?i, Cem C\"uneyt'
;
Department of Physics,
Faculty of Arts and Sciences,
Sinop University,
57010 Sinop,
Turkey
;
    'K\"oseo\(glu, Rahmi'
;
Department of Physics,
Faculty of Sciences,
Erciyes University,
38039 Kayseri,
Turkey
;
    'H\"useyin Ak\,sit'
;
Department of Chemistry,
Faculty of Arts and Sciences,
Gaziosmanpa\,sa University,
60240 Tokat,
Turkey
;
    'Erenler, Ramazan'
;
Department of Chemistry,
Faculty of Arts and Sciences,
Gaziosmanpa\,sa University,
60240 Tokat,
Turkey
;
    'Ibrahim Demirta\,s'
;
Department of Chemistry,
Faculty of Natural Sciences,
\,Cank\?ir\?i Karatekin University,
18100 \,Cank\?ir\?i,
Turkey
;
    'Akkurt, Mehmet'
;
Department of Physics,
Faculty of Sciences,
Erciyes University,
38039 Kayseri,
Turkey
;
_publ_section_synopsis
;
In the two independent molecules in the asymmetric unit of the title compound,
the cyclohexane rings adopt a chair conformation, while the oxane rings are
also puckered. In the crystal, O---H... O hydrogen bonds connect adjacent
molecules, forming a <i>C</i>(6) helical chain running along the [100]
direction.
;
data_I
_database_code_depnum_ccdc_archive 'CCDC 1501445'
_chemical_name_systematic
;\
3,4a,7,7,10a-Pentamethyl-3-vinyldodecahydro-1<i>H</i>-benzo[<i>f</i>]\
chromen-9-ol
;
_chemical_name_common     ?
_chemical_formula_moiety     'C20 H34 O2'
_chemical_formula_sum     'C20 H34 O2'
_chemical_formula_structural     ?
_chemical_formula_iupac     'C20 H34 O2'
_chemical_formula_weight     306.47
_chemical_melting_point     ?
_symmetry_cell_setting     orthorhombic
_symmetry_space_group_name_H-M     'P 21 21 21'
_symmetry_space_group_name_Hall     'P 2ac 2ab'
loop_
    _symmetry_equiv_pos_site_id
    _symmetry_equiv_pos_as_xyz
    1 x,y,z
    2 1/2-x,-y,1/2+z
    3 1/2+x,1/2-y,-z
    4 -x,1/2+y,1/2-z
_cell_length_a     7.1114(4)
_cell_length_b     16.3899(12)
_cell_length_c     32.812(2)
_cell_angle_alpha     90
_cell_angle_beta     90
_cell_angle_gamma     90
_cell_volume     3824.4(4)
_cell_formula_units_Z     8
_cell_measurement_reflns_used     7578
_cell_measurement_theta_min     2.93
_cell_measurement_theta_max     25.04
_cell_measurement_temperature     296(2)
_exptl_crystal_description     'prism'
_exptl_crystal_colour     'colourless'
_exptl_crystal_size_max     0.14
_exptl_crystal_size_mid     0.11
_exptl_crystal_size_min     0.08
_exptl_crystal_size_rad     ?
_exptl_crystal_density_diffrn     1.065
_exptl_crystal_density_meas     ?
_exptl_crystal_density_method     'Not Measured'
_exptl_crystal_F_000     1360
_exptl_absorpt_coefficient_mu     0.066
_exptl_absorpt_correction_type     multi-scan
_exptl_absorpt_process_details
;
(SADABS; Sheldrick, 2003)
;
_exptl_absorpt_correction_T_min     0.6349
_exptl_absorpt_correction_T_max     0.7457
_exptl_special_details
;
;
_diffrn_ambient_temperature     296(2)
_diffrn_radiation_type     'MoK\a'
_diffrn_radiation_wavelength     0.71073
_diffrn_radiation_source     ?
_diffrn_radiation_monochromator     ?
_diffrn_measurement_device_type     'Bruker APEXII CCD'
_diffrn_measurement_method     '\f and \w scans'
_diffrn_detector_area_resol_mean     ?
_diffrn_reflns_number     36728
_diffrn_reflns_av_R_equivalents     0.0735
_diffrn_reflns_theta_min     2.93
_diffrn_reflns_theta_max     28.29
_diffrn_reflns_theta_full     25.24
_diffrn_measured_fraction_theta_max     0.996
_diffrn_measured_fraction_theta_full     0.998
_diffrn_reflns_limit_h_min     -8
_diffrn_reflns_limit_h_max     9
_diffrn_reflns_limit_k_min     -19
_diffrn_reflns_limit_k_max     21
_diffrn_reflns_limit_l_min     -43
_diffrn_reflns_limit_l_max     42
_diffrn_reflns_reduction_process
;
;
_diffrn_standards_number     0
_diffrn_standards_interval_count     ?
_diffrn_standards_decay_%     ?
_refine_special_details
;
 Refinement on F^2^ for ALL reflections except those
 flagged by the user for potential systematic errors.
 Weighted R-factors wR and all goodnesses of fit S
 are based on F^2^, conventional R-factors R are based
 on F, with F set to zero for negative F^2^. The
 observed criterion of F^2^ > 2sigma(F^2^) is used only
 for calculating -R-factor-obs etc. and is not
 relevant to the choice of reflections for refinement.
 R-factors based on F^2^ are statistically about twice
 as large as those based on F, and R-factors based on
 ALL data will be even larger.
;
_reflns_number_total     9449
_reflns_number_gt     5384
_reflns_threshold_expression     I>2\s(I)
_refine_ls_structure_factor_coef     Fsqd
_refine_ls_matrix_type     full
_refine_ls_R_factor_all     0.1340
_refine_ls_R_factor_gt     0.0603
_refine_ls_wR_factor_gt     0.1089
_refine_ls_wR_factor_ref     0.1296
_refine_ls_goodness_of_fit_ref     1.021
_refine_ls_restrained_S_all     1.021
_refine_ls_number_reflns     9449
_refine_ls_number_parameters     413
_refine_ls_number_restraints     0
_refine_ls_number_constraints     ?
_refine_ls_hydrogen_treatment     mixed
_refine_ls_weighting_scheme     calc
_refine_ls_weighting_details
              'w=1/[\s^2^(Fo^2^)+(0.0617P)^2^+0.0101P] where P=(Fo^2^+2Fc^2^)/3'
_atom_sites_solution_primary     ?
_atom_sites_solution_secondary     ?
_refine_ls_shift/su_max     0.000
_refine_ls_shift/su_mean     0.000
_refine_diff_density_max     0.166
_refine_diff_density_min     -0.231
_refine_ls_extinction_method     'none'
_refine_ls_abs_structure_details
;
Flack (1983), 4144 Friedel pairs
;
_refine_ls_abs_structure_Flack     0.4(15)
loop_
    _atom_type_symbol
    _atom_type_description
    _atom_type_scat_dispersion_real
    _atom_type_scat_dispersion_imag
    _atom_type_scat_source
    C C 0.0033 0.0016 ' International Tables Vol C Tables 4.2.6.8 and 6.1.1.4'
    H H 0.0000 0.0000 ' International Tables Vol C Tables 4.2.6.8 and 6.1.1.4'
    O O 0.0106 0.0060 ' International Tables Vol C Tables 4.2.6.8 and 6.1.1.4'
_computing_data_collection
;
APEX2 (Bruker, 2007)
;
_computing_cell_refinement
;
SAINT (Bruker, 2007)
;
_computing_data_reduction
;
SAINT (Bruker, 2007)
;
_computing_structure_solution
;
SHELXS97 (Sheldrick 2008)
;
_computing_structure_refinement
;
SHELXL2014 (Sheldrick 2015)
;
_computing_molecular_graphics
;
PLATON (Spek, 2009)
;
_computing_publication_material
;
WinGX (Farrugia, 2012) and PLATON (Spek, 2009)
;
loop_
    _atom_site_type_symbol
    _atom_site_label
    _atom_site_fract_x
    _atom_site_fract_y
    _atom_site_fract_z
    _atom_site_U_iso_or_equiv
    _atom_site_thermal_displace_type
    _atom_site_calc_flag
    _atom_site_refinement_flags
    _atom_site_occupancy
    _atom_site_disorder_assembly
    _atom_site_disorder_group
    O O1 0.0636(3) 0.76038(13) 0.54574(6) 0.0525(8) Uani d . 1.000 . .
    O O2 0.4700(3) 0.53531(14) 0.71395(6) 0.0656(8) Uani d . 1.000 . .
    C C1 0.2450(3) 0.70848(15) 0.65200(7) 0.0323(8) Uani d . 1.000 . .
    C C2 0.1533(4) 0.69891(16) 0.60996(8) 0.0388(9) Uani d . 1.000 . .
    C C3 0.1457(4) 0.77677(17) 0.58487(8) 0.0400(9) Uani d . 1.000 . .
    O O3 0.3152(3) 0.65702(13) 0.50623(6) 0.0548(8) Uani d . 1.000 . .
    C C4 0.3381(4) 0.81502(18) 0.58077(8) 0.0461(10) Uani d . 1.000 . .
    O O4 0.7389(3) 0.33641(12) 0.38715(6) 0.0558(7) Uani d . 1.000 . .
    C C5 0.4396(4) 0.83089(17) 0.62121(8) 0.0440(10) Uani d . 1.000 . .
    C C6 0.4392(3) 0.75033(16) 0.64591(8) 0.0358(8) Uani d . 1.000 . .
    C C7 0.6443(5) 0.8531(2) 0.61049(11) 0.0723(12) Uani d . 1.000 . .
    C C8 0.3532(5) 0.90435(19) 0.64330(10) 0.0639(11) Uani d . 1.000 . .
    C C9 0.5515(4) 0.75220(19) 0.68563(9) 0.0510(10) Uani d . 1.000 . .
    C C10 0.5874(4) 0.6660(2) 0.70119(9) 0.0576(11) Uani d . 1.000 . .
    C C11 0.4068(4) 0.61840(17) 0.70812(8) 0.0467(10) Uani d . 1.000 . .
    C C12 0.2877(4) 0.62125(16) 0.66896(7) 0.0367(8) Uani d . 1.000 . .
    C C13 0.1074(4) 0.75550(18) 0.67990(8) 0.0460(10) Uani d . 1.000 . .
    C C14 0.3115(5) 0.6485(2) 0.74714(8) 0.0598(11) Uani d . 1.000 . .
    C C15 0.1228(5) 0.56256(17) 0.67286(9) 0.0531(11) Uani d . 1.000 . .
    C C16 0.1983(6) 0.47707(19) 0.67885(10) 0.0679(14) Uani d . 1.000 . .
    C C17 0.3343(6) 0.4701(2) 0.71481(10) 0.0713(14) Uani d . 1.000 . .
    C C18 0.4553(8) 0.3932(3) 0.71083(15) 0.118(2) Uani d . 1.000 . .
    C C19 0.2373(8) 0.4663(2) 0.75573(12) 0.0880(16) Uani d . 1.000 . .
    C C20 0.0645(9) 0.4471(3) 0.76331(15) 0.128(3) Uani d . 1.000 . .
    C C21 0.5044(3) 0.44774(15) 0.47669(7) 0.0333(8) Uani d . 1.000 . .
    C C22 0.4083(4) 0.53118(15) 0.47366(8) 0.0388(9) Uani d . 1.000 . .
    C C23 0.3984(4) 0.57841(16) 0.51329(8) 0.0424(9) Uani d . 1.000 . .
    C C24 0.5903(4) 0.58643(18) 0.53327(9) 0.0519(10) Uani d . 1.000 . .
    C C25 0.6949(4) 0.50615(19) 0.53944(8) 0.0492(10) Uani d . 1.000 . .
    C C26 0.6985(3) 0.46057(16) 0.49801(8) 0.0378(9) Uani d . 1.000 . .
    C C27 0.6092(6) 0.4573(2) 0.57489(9) 0.0747(15) Uani d . 1.000 . .
    C C28 0.8980(5) 0.5281(3) 0.55159(12) 0.0800(16) Uani d . 1.000 . .
    C C29 0.8158(4) 0.38262(18) 0.49711(9) 0.0502(10) Uani d . 1.000 . .
    C C30 0.8551(4) 0.35654(18) 0.45324(9) 0.0514(10) Uani d . 1.000 . .
    C C31 0.6751(4) 0.34233(16) 0.42919(8) 0.0419(9) Uani d . 1.000 . .
    C C32 0.5496(4) 0.41801(15) 0.43262(8) 0.0356(8) Uani d . 1.000 . .
    C C33 0.3720(4) 0.38850(17) 0.49895(8) 0.0453(10) Uani d . 1.000 . .
    C C34 0.5885(5) 0.26093(16) 0.44237(9) 0.0542(10) Uani d . 1.000 . .
    C C35 0.3826(4) 0.40988(18) 0.40359(8) 0.0478(10) Uani d . 1.000 . .
    C C36 0.4571(5) 0.4026(2) 0.36037(9) 0.0619(11) Uani d . 1.000 . .
    C C37 0.6014(5) 0.3344(2) 0.35483(9) 0.0637(11) Uani d . 1.000 . .
    C C38 0.7165(7) 0.3489(3) 0.31656(11) 0.0987(18) Uani d . 1.000 . .
    C C39 0.5169(7) 0.2505(2) 0.35154(12) 0.0843(16) Uani d . 1.000 . .
    C C40 0.3428(8) 0.2309(3) 0.34365(15) 0.122(2) Uani d . 1.000 . .
    H H1O 0.125(6) 0.727(2) 0.5337(12) 0.0980 Uiso d U 1.000 . .
    H H2A 0.22230 0.65800 0.59470 0.0470 Uiso c RU 1.000 . .
    H H2B 0.02610 0.67880 0.61370 0.0470 Uiso c RU 1.000 . .
    H H3 0.06420 0.81560 0.59910 0.0480 Uiso c RU 1.000 . .
    H H4A 0.32520 0.86640 0.56640 0.0550 Uiso c RU 1.000 . .
    H H4B 0.41600 0.77950 0.56420 0.0550 Uiso c RU 1.000 . .
    H H6 0.50890 0.71210 0.62860 0.0430 Uiso c RU 1.000 . .
    H H7A 0.70930 0.86980 0.63470 0.1080 Uiso c RU 1.000 . .
    H H7B 0.64500 0.89690 0.59110 0.1080 Uiso c RU 1.000 . .
    H H7C 0.70600 0.80640 0.59900 0.1080 Uiso c RU 1.000 . .
    H H8A 0.40310 0.90760 0.67040 0.0960 Uiso c RU 1.000 . .
    H H8B 0.21910 0.89800 0.64460 0.0960 Uiso c RU 1.000 . .
    H H8C 0.38330 0.95340 0.62870 0.0960 Uiso c RU 1.000 . .
    H H9A 0.67060 0.77950 0.68110 0.0610 Uiso c RU 1.000 . .
    H H9B 0.48240 0.78280 0.70600 0.0610 Uiso c RU 1.000 . .
    H H10A 0.66470 0.63700 0.68160 0.0690 Uiso c RU 1.000 . .
    H H10B 0.65680 0.66890 0.72660 0.0690 Uiso c RU 1.000 . .
    H H12 0.36830 0.59640 0.64820 0.0440 Uiso c RU 1.000 . .
    H H13A 0.17640 0.78130 0.70150 0.0690 Uiso c RU 1.000 . .
    H H13B 0.01770 0.71820 0.69130 0.0690 Uiso c RU 1.000 . .
    H H13C 0.04270 0.79630 0.66420 0.0690 Uiso c RU 1.000 . .
    H H14A 0.18570 0.62730 0.74840 0.0900 Uiso c RU 1.000 . .
    H H14B 0.30740 0.70710 0.74710 0.0900 Uiso c RU 1.000 . .
    H H14C 0.38140 0.63000 0.77040 0.0900 Uiso c RU 1.000 . .
    H H15A 0.04510 0.57790 0.69590 0.0640 Uiso c RU 1.000 . .
    H H15B 0.04600 0.56470 0.64840 0.0640 Uiso c RU 1.000 . .
    H H16A 0.26260 0.46010 0.65420 0.0820 Uiso c RU 1.000 . .
    H H16B 0.09370 0.44010 0.68320 0.0820 Uiso c RU 1.000 . .
    H H18A 0.54110 0.39030 0.73340 0.1780 Uiso c RU 1.000 . .
    H H18B 0.52490 0.39530 0.68580 0.1780 Uiso c RU 1.000 . .
    H H18C 0.37570 0.34590 0.71080 0.1780 Uiso c RU 1.000 . .
    H H19 0.31090 0.47940 0.77820 0.1050 Uiso c RU 1.000 . .
    H H20A -0.01600 0.43330 0.74210 0.1540 Uiso c RU 1.000 . .
    H H20B 0.02070 0.44690 0.79000 0.1540 Uiso c RU 1.000 . .
    H H3O 0.376(6) 0.680(2) 0.4887(11) 0.0840 Uiso d U 1.000 . .
    H H22A 0.47530 0.56390 0.45380 0.0470 Uiso c RU 1.000 . .
    H H22B 0.28140 0.52330 0.46360 0.0470 Uiso c RU 1.000 . .
    H H23 0.31650 0.54830 0.53200 0.0510 Uiso c RU 1.000 . .
    H H24A 0.57450 0.61250 0.55960 0.0620 Uiso c RU 1.000 . .
    H H24B 0.66760 0.62210 0.51660 0.0620 Uiso c RU 1.000 . .
    H H26 0.76590 0.49780 0.47980 0.0450 Uiso c RU 1.000 . .
    H H27A 0.67140 0.40550 0.57700 0.1120 Uiso c RU 1.000 . .
    H H27B 0.47760 0.44880 0.56990 0.1120 Uiso c RU 1.000 . .
    H H27C 0.62520 0.48710 0.59980 0.1120 Uiso c RU 1.000 . .
    H H28A 0.96390 0.47950 0.55950 0.1200 Uiso c RU 1.000 . .
    H H28B 0.89580 0.56560 0.57400 0.1200 Uiso c RU 1.000 . .
    H H28C 0.96080 0.55290 0.52880 0.1200 Uiso c RU 1.000 . .
    H H29A 0.74900 0.33940 0.51120 0.0600 Uiso c RU 1.000 . .
    H H29B 0.93390 0.39180 0.51120 0.0600 Uiso c RU 1.000 . .
    H H30A 0.92890 0.39840 0.43980 0.0620 Uiso c RU 1.000 . .
    H H30B 0.92870 0.30670 0.45340 0.0620 Uiso c RU 1.000 . .
    H H32 0.62550 0.46210 0.42090 0.0430 Uiso c RU 1.000 . .
    H H33A 0.44450 0.34590 0.51140 0.0680 Uiso c RU 1.000 . .
    H H33B 0.28550 0.36510 0.47980 0.0680 Uiso c RU 1.000 . .
    H H33C 0.30330 0.41750 0.51950 0.0680 Uiso c RU 1.000 . .
    H H34A 0.54640 0.26490 0.47010 0.0820 Uiso c RU 1.000 . .
    H H34B 0.48360 0.24830 0.42510 0.0820 Uiso c RU 1.000 . .
    H H34C 0.68110 0.21860 0.44020 0.0820 Uiso c RU 1.000 . .
    H H35A 0.30950 0.36190 0.41050 0.0570 Uiso c RU 1.000 . .
    H H35B 0.30180 0.45740 0.40590 0.0570 Uiso c RU 1.000 . .
    H H36A 0.51450 0.45400 0.35270 0.0740 Uiso c RU 1.000 . .
    H H36B 0.35230 0.39290 0.34210 0.0740 Uiso c RU 1.000 . .
    H H38A 0.77500 0.40160 0.31800 0.1480 Uiso c RU 1.000 . .
    H H38B 0.63560 0.34670 0.29320 0.1480 Uiso c RU 1.000 . .
    H H38C 0.81150 0.30760 0.31430 0.1480 Uiso c RU 1.000 . .
    H H39 0.59900 0.20710 0.35570 0.1010 Uiso c RU 1.000 . .
    H H40A 0.25380 0.27150 0.33920 0.1460 Uiso c RU 1.000 . .
    H H40B 0.30770 0.17630 0.34240 0.1460 Uiso c RU 1.000 . .
loop_
    _atom_site_aniso_label
    _atom_site_aniso_U_11
    _atom_site_aniso_U_22
    _atom_site_aniso_U_33
    _atom_site_aniso_U_12
    _atom_site_aniso_U_13
    _atom_site_aniso_U_23
    O1 0.0556(13) 0.0615(14) 0.0404(12) 0.0157(11) -0.0096(10) 0.0025(10)
    O2 0.0720(15) 0.0624(15) 0.0625(14) 0.0127(13) -0.0031(12) 0.0215(12)
    C1 0.0288(13) 0.0360(15) 0.0321(14) 0.0008(11) 0.0022(11) -0.0020(11)
    C2 0.0342(15) 0.0406(15) 0.0417(15) -0.0004(12) -0.0010(12) 0.0001(12)
    C3 0.0392(15) 0.0447(16) 0.0361(15) 0.0083(13) -0.0022(12) -0.0010(12)
    O3 0.0585(14) 0.0481(13) 0.0578(13) 0.0106(11) 0.0178(11) -0.0004(10)
    C4 0.0497(18) 0.0437(17) 0.0450(16) 0.0072(14) 0.0078(14) 0.0109(13)
    O4 0.0561(13) 0.0539(12) 0.0575(13) 0.0036(10) 0.0109(11) -0.0072(11)
    C5 0.0401(16) 0.0412(17) 0.0506(17) -0.0040(13) 0.0038(13) 0.0035(13)
    C6 0.0280(13) 0.0409(15) 0.0385(14) 0.0009(12) 0.0045(12) -0.0010(12)
    C7 0.054(2) 0.084(2) 0.079(2) -0.0273(19) 0.0005(18) 0.027(2)
    C8 0.079(2) 0.0426(18) 0.070(2) -0.0066(17) -0.0012(19) -0.0047(16)
    C9 0.0372(16) 0.065(2) 0.0509(17) -0.0135(15) -0.0063(14) 0.0059(15)
    C10 0.0403(17) 0.078(2) 0.0545(18) -0.0012(17) -0.0152(14) 0.0132(17)
    C11 0.0520(18) 0.0482(17) 0.0399(16) 0.0053(15) -0.0018(14) 0.0093(13)
    C12 0.0416(16) 0.0395(15) 0.0289(13) 0.0033(12) 0.0036(12) -0.0004(11)
    C13 0.0369(15) 0.0509(18) 0.0501(17) 0.0036(14) 0.0101(13) -0.0013(14)
    C14 0.076(2) 0.068(2) 0.0355(16) -0.0062(18) -0.0027(16) -0.0003(15)
    C15 0.066(2) 0.0467(18) 0.0465(17) -0.0170(16) -0.0032(16) 0.0043(14)
    C16 0.102(3) 0.0448(19) 0.057(2) -0.0143(19) 0.012(2) 0.0058(15)
    C17 0.103(3) 0.051(2) 0.060(2) 0.008(2) 0.005(2) 0.0181(17)
    C18 0.167(5) 0.063(3) 0.125(4) 0.036(3) 0.021(4) 0.027(3)
    C19 0.133(4) 0.065(2) 0.066(2) -0.013(3) 0.010(3) 0.022(2)
    C20 0.178(6) 0.118(4) 0.089(3) -0.063(4) 0.041(4) 0.004(3)
    C21 0.0268(13) 0.0368(15) 0.0363(14) -0.0016(11) -0.0019(11) 0.0078(12)
    C22 0.0325(14) 0.0433(16) 0.0407(15) 0.0019(13) -0.0002(12) 0.0056(12)
    C23 0.0424(16) 0.0436(17) 0.0413(15) 0.0005(14) 0.0107(13) 0.0045(12)
    C24 0.0532(18) 0.0572(19) 0.0453(17) -0.0051(16) 0.0053(15) -0.0095(14)
    C25 0.0435(17) 0.062(2) 0.0420(17) -0.0046(15) -0.0106(15) -0.0011(14)
    C26 0.0284(14) 0.0431(16) 0.0418(15) -0.0043(12) -0.0025(12) 0.0077(12)
    C27 0.096(3) 0.088(3) 0.0400(18) 0.006(2) -0.0099(19) 0.0103(18)
    C28 0.062(2) 0.094(3) 0.084(3) 0.003(2) -0.029(2) -0.026(2)
    C29 0.0309(15) 0.0564(19) 0.0633(19) 0.0026(13) -0.0155(15) 0.0046(16)
    C30 0.0325(15) 0.0507(18) 0.071(2) 0.0104(13) 0.0004(15) 0.0047(15)
    C31 0.0389(15) 0.0390(16) 0.0478(16) 0.0028(13) 0.0039(13) 0.0008(13)
    C32 0.0338(14) 0.0329(14) 0.0402(14) -0.0008(12) -0.0008(12) 0.0067(12)
    C33 0.0374(16) 0.0485(17) 0.0501(17) -0.0068(13) 0.0023(13) 0.0112(14)
    C34 0.0558(18) 0.0378(16) 0.069(2) 0.0038(15) -0.0042(16) 0.0059(14)
    C35 0.0494(18) 0.0487(17) 0.0452(16) 0.0060(14) -0.0115(14) 0.0012(13)
    C36 0.078(2) 0.064(2) 0.0438(18) 0.0015(19) -0.0134(16) -0.0016(15)
    C37 0.081(2) 0.063(2) 0.0471(18) -0.002(2) 0.0030(18) -0.0111(16)
    C38 0.128(4) 0.110(3) 0.058(2) 0.000(3) 0.029(2) -0.012(2)
    C39 0.110(3) 0.070(3) 0.073(2) -0.001(2) -0.013(2) -0.023(2)
    C40 0.137(4) 0.100(4) 0.129(4) -0.030(3) -0.050(4) -0.018(3)
_geom_special_details
;
 Bond distances, angles etc. have been calculated using the
 rounded fractional coordinates. All su's are estimated
 from the variances of the (full) variance-covariance matrix.
 The cell esds are taken into account in the estimation of
 distances, angles and torsion angles
;
loop_
    _geom_bond_atom_site_label_1
    _geom_bond_atom_site_label_2
    _geom_bond_site_symmetry_1
    _geom_bond_site_symmetry_2
    _geom_bond_distance
    _geom_bond_publ_flag
    O1 C3 . . 1.436(3) no
    O2 C11 . . 1.447(4) no
    O2 C17 . . 1.440(4) no
    O1 H1O . . 0.80(4) no
    C1 C6 . . 1.555(3) no
    C1 C12 . . 1.564(4) no
    C1 C2 . . 1.534(4) no
    C1 C13 . . 1.546(4) no
    C2 C3 . . 1.520(4) no
    C3 C4 . . 1.511(4) no
    O3 C23 . . 1.437(3) no
    C4 C5 . . 1.533(4) no
    O4 C37 . . 1.443(4) no
    O4 C31 . . 1.455(3) no
    C5 C7 . . 1.541(5) no
    C5 C6 . . 1.549(4) no
    C5 C8 . . 1.534(4) no
    C6 C9 . . 1.529(4) no
    C9 C10 . . 1.524(4) no
    C10 C11 . . 1.520(4) no
    C11 C12 . . 1.540(4) no
    C11 C14 . . 1.530(4) no
    C12 C15 . . 1.522(4) no
    C15 C16 . . 1.513(4) no
    C16 C17 . . 1.530(5) no
    C17 C19 . . 1.511(6) no
    C17 C18 . . 1.532(6) no
    C19 C20 . . 1.293(8) no
    C2 H2A . . 0.9700 no
    C2 H2B . . 0.9700 no
    O3 H3O . . 0.81(4) no
    C3 H3 . . 0.9800 no
    C4 H4B . . 0.9700 no
    C4 H4A . . 0.9700 no
    C6 H6 . . 0.9800 no
    C7 H7B . . 0.9600 no
    C7 H7A . . 0.9600 no
    C7 H7C . . 0.9600 no
    C8 H8B . . 0.9600 no
    C8 H8A . . 0.9600 no
    C8 H8C . . 0.9600 no
    C9 H9B . . 0.9700 no
    C9 H9A . . 0.9700 no
    C10 H10B . . 0.9700 no
    C10 H10A . . 0.9700 no
    C12 H12 . . 0.9800 no
    C13 H13C . . 0.9600 no
    C13 H13A . . 0.9600 no
    C13 H13B . . 0.9600 no
    C14 H14C . . 0.9600 no
    C14 H14A . . 0.9600 no
    C14 H14B . . 0.9600 no
    C15 H15A . . 0.9700 no
    C15 H15B . . 0.9700 no
    C16 H16A . . 0.9700 no
    C16 H16B . . 0.9700 no
    C18 H18C . . 0.9600 no
    C18 H18B . . 0.9600 no
    C18 H18A . . 0.9600 no
    C19 H19 . . 0.9300 no
    C20 H20A . . 0.9300 no
    C20 H20B . . 0.9300 no
    C21 C26 . . 1.562(3) no
    C21 C32 . . 1.559(3) no
    C21 C22 . . 1.532(3) no
    C21 C33 . . 1.537(4) no
    C22 C23 . . 1.515(4) no
    C23 C24 . . 1.520(4) no
    C24 C25 . . 1.525(4) no
    C25 C27 . . 1.538(4) no
    C25 C28 . . 1.541(5) no
    C25 C26 . . 1.551(4) no
    C26 C29 . . 1.526(4) no
    C29 C30 . . 1.527(4) no
    C30 C31 . . 1.522(4) no
    C31 C32 . . 1.532(4) no
    C31 C34 . . 1.532(4) no
    C32 C35 . . 1.528(4) no
    C35 C36 . . 1.519(4) no
    C36 C37 . . 1.528(5) no
    C37 C39 . . 1.505(5) no
    C37 C38 . . 1.518(5) no
    C39 C40 . . 1.305(7) no
    C22 H22A . . 0.9700 no
    C22 H22B . . 0.9700 no
    C23 H23 . . 0.9800 no
    C24 H24A . . 0.9700 no
    C24 H24B . . 0.9700 no
    C26 H26 . . 0.9800 no
    C27 H27A . . 0.9600 no
    C27 H27B . . 0.9600 no
    C27 H27C . . 0.9600 no
    C28 H28A . . 0.9600 no
    C28 H28B . . 0.9600 no
    C28 H28C . . 0.9600 no
    C29 H29A . . 0.9700 no
    C29 H29B . . 0.9700 no
    C30 H30A . . 0.9700 no
    C30 H30B . . 0.9700 no
    C32 H32 . . 0.9800 no
    C33 H33A . . 0.9600 no
    C33 H33B . . 0.9600 no
    C33 H33C . . 0.9600 no
    C34 H34A . . 0.9600 no
    C34 H34B . . 0.9600 no
    C34 H34C . . 0.9600 no
    C35 H35A . . 0.9700 no
    C35 H35B . . 0.9700 no
    C36 H36A . . 0.9700 no
    C36 H36B . . 0.9700 no
    C38 H38A . . 0.9600 no
    C38 H38B . . 0.9600 no
    C38 H38C . . 0.9600 no
    C39 H39 . . 0.9300 no
    C40 H40A . . 0.9300 no
    C40 H40B . . 0.9300 no
loop_
    _geom_angle_atom_site_label_1
    _geom_angle_atom_site_label_2
    _geom_angle_atom_site_label_3
    _geom_angle_site_symmetry_1
    _geom_angle_site_symmetry_2
    _geom_angle_site_symmetry_3
    _geom_angle
    _geom_angle_publ_flag
    C11 O2 C17 . . . 119.5(2) no
    C3 O1 H1O . . . 110(3) no
    C2 C1 C6 . . . 107.9(2) no
    C2 C1 C12 . . . 108.0(2) no
    C6 C1 C12 . . . 106.05(19) no
    C6 C1 C13 . . . 114.7(2) no
    C12 C1 C13 . . . 111.6(2) no
    C2 C1 C13 . . . 108.3(2) no
    C1 C2 C3 . . . 114.6(2) no
    O1 C3 C2 . . . 110.0(2) no
    O1 C3 C4 . . . 111.5(2) no
    C2 C3 C4 . . . 111.4(2) no
    C3 C4 C5 . . . 114.8(2) no
    C31 O4 C37 . . . 119.1(2) no
    C4 C5 C7 . . . 106.7(2) no
    C4 C5 C8 . . . 110.7(2) no
    C6 C5 C8 . . . 114.9(2) no
    C7 C5 C8 . . . 107.5(2) no
    C4 C5 C6 . . . 107.9(2) no
    C6 C5 C7 . . . 108.8(2) no
    C1 C6 C5 . . . 116.4(2) no
    C5 C6 C9 . . . 115.3(2) no
    C1 C6 C9 . . . 111.3(2) no
    C6 C9 C10 . . . 110.8(2) no
    C9 C10 C11 . . . 112.6(2) no
    O2 C11 C12 . . . 108.1(2) no
    O2 C11 C14 . . . 109.3(2) no
    C10 C11 C14 . . . 109.5(2) no
    C12 C11 C14 . . . 116.4(2) no
    O2 C11 C10 . . . 103.9(2) no
    C10 C11 C12 . . . 108.9(2) no
    C1 C12 C11 . . . 115.6(2) no
    C1 C12 C15 . . . 117.3(2) no
    C11 C12 C15 . . . 109.5(2) no
    C12 C15 C16 . . . 108.8(3) no
    C15 C16 C17 . . . 113.2(3) no
    O2 C17 C19 . . . 110.7(3) no
    C16 C17 C18 . . . 110.5(3) no
    O2 C17 C18 . . . 103.5(3) no
    C18 C17 C19 . . . 107.4(3) no
    C16 C17 C19 . . . 113.6(4) no
    O2 C17 C16 . . . 110.7(3) no
    C17 C19 C20 . . . 128.0(4) no
    C1 C2 H2A . . . 109.00 no
    C3 C2 H2A . . . 109.00 no
    C3 C2 H2B . . . 109.00 no
    C1 C2 H2B . . . 108.00 no
    H2A C2 H2B . . . 108.00 no
    C2 C3 H3 . . . 108.00 no
    C4 C3 H3 . . . 108.00 no
    O1 C3 H3 . . . 108.00 no
    C23 O3 H3O . . . 108(3) no
    C3 C4 H4B . . . 109.00 no
    C5 C4 H4A . . . 109.00 no
    H4A C4 H4B . . . 108.00 no
    C5 C4 H4B . . . 109.00 no
    C3 C4 H4A . . . 109.00 no
    C9 C6 H6 . . . 104.00 no
    C1 C6 H6 . . . 104.00 no
    C5 C6 H6 . . . 104.00 no
    C5 C7 H7B . . . 109.00 no
    C5 C7 H7A . . . 109.00 no
    H7A C7 H7C . . . 109.00 no
    C5 C7 H7C . . . 109.00 no
    H7A C7 H7B . . . 109.00 no
    H7B C7 H7C . . . 110.00 no
    C5 C8 H8B . . . 109.00 no
    C5 C8 H8C . . . 109.00 no
    H8A C8 H8C . . . 109.00 no
    H8B C8 H8C . . . 110.00 no
    H8A C8 H8B . . . 109.00 no
    C5 C8 H8A . . . 109.00 no
    C6 C9 H9B . . . 109.00 no
    C10 C9 H9B . . . 109.00 no
    H9A C9 H9B . . . 108.00 no
    C6 C9 H9A . . . 110.00 no
    C10 C9 H9A . . . 109.00 no
    C11 C10 H10A . . . 109.00 no
    C9 C10 H10A . . . 109.00 no
    C9 C10 H10B . . . 109.00 no
    H10A C10 H10B . . . 108.00 no
    C11 C10 H10B . . . 109.00 no
    C11 C12 H12 . . . 104.00 no
    C1 C12 H12 . . . 104.00 no
    C15 C12 H12 . . . 104.00 no
    C1 C13 H13A . . . 109.00 no
    H13A C13 H13B . . . 109.00 no
    C1 C13 H13B . . . 110.00 no
    H13B C13 H13C . . . 110.00 no
    C1 C13 H13C . . . 109.00 no
    H13A C13 H13C . . . 109.00 no
    C11 C14 H14B . . . 110.00 no
    C11 C14 H14A . . . 109.00 no
    H14A C14 H14C . . . 109.00 no
    C11 C14 H14C . . . 110.00 no
    H14A C14 H14B . . . 109.00 no
    H14B C14 H14C . . . 109.00 no
    C12 C15 H15B . . . 110.00 no
    C16 C15 H15A . . . 110.00 no
    H15A C15 H15B . . . 108.00 no
    C16 C15 H15B . . . 110.00 no
    C12 C15 H15A . . . 110.00 no
    C15 C16 H16A . . . 109.00 no
    C17 C16 H16A . . . 109.00 no
    C17 C16 H16B . . . 109.00 no
    H16A C16 H16B . . . 108.00 no
    C15 C16 H16B . . . 109.00 no
    C17 C18 H18C . . . 109.00 no
    C17 C18 H18A . . . 109.00 no
    C17 C18 H18B . . . 109.00 no
    H18B C18 H18C . . . 109.00 no
    H18A C18 H18B . . . 110.00 no
    H18A C18 H18C . . . 110.00 no
    C20 C19 H19 . . . 116.00 no
    C17 C19 H19 . . . 116.00 no
    C19 C20 H20B . . . 120.00 no
    H20A C20 H20B . . . 120.00 no
    C19 C20 H20A . . . 120.00 no
    C22 C21 C26 . . . 107.7(2) no
    C22 C21 C32 . . . 108.10(19) no
    C26 C21 C32 . . . 105.98(19) no
    C26 C21 C33 . . . 114.4(2) no
    C32 C21 C33 . . . 111.7(2) no
    C22 C21 C33 . . . 108.8(2) no
    C21 C22 C23 . . . 114.9(2) no
    O3 C23 C22 . . . 109.8(2) no
    O3 C23 C24 . . . 111.2(2) no
    C22 C23 C24 . . . 111.9(2) no
    C23 C24 C25 . . . 114.9(2) no
    C24 C25 C27 . . . 110.9(2) no
    C24 C25 C28 . . . 106.9(3) no
    C26 C25 C27 . . . 114.7(2) no
    C26 C25 C28 . . . 108.9(2) no
    C27 C25 C28 . . . 107.3(3) no
    C24 C25 C26 . . . 107.9(2) no
    C21 C26 C25 . . . 116.3(2) no
    C25 C26 C29 . . . 115.4(2) no
    C21 C26 C29 . . . 111.2(2) no
    C26 C29 C30 . . . 110.6(2) no
    C29 C30 C31 . . . 112.2(2) no
    O4 C31 C32 . . . 107.8(2) no
    O4 C31 C34 . . . 109.6(2) no
    O4 C31 C30 . . . 103.9(2) no
    C30 C31 C34 . . . 109.0(2) no
    C32 C31 C34 . . . 116.8(2) no
    C30 C31 C32 . . . 109.2(2) no
    C21 C32 C31 . . . 116.2(2) no
    C21 C32 C35 . . . 116.4(2) no
    C31 C32 C35 . . . 109.7(2) no
    C32 C35 C36 . . . 108.5(2) no
    C35 C36 C37 . . . 113.8(3) no
    O4 C37 C38 . . . 103.8(3) no
    O4 C37 C39 . . . 110.1(3) no
    C36 C37 C38 . . . 110.2(3) no
    C36 C37 C39 . . . 114.1(3) no
    C38 C37 C39 . . . 107.4(3) no
    O4 C37 C36 . . . 110.5(2) no
    C37 C39 C40 . . . 128.2(4) no
    C21 C22 H22A . . . 109.00 no
    C21 C22 H22B . . . 109.00 no
    C23 C22 H22A . . . 108.00 no
    C23 C22 H22B . . . 108.00 no
    H22A C22 H22B . . . 108.00 no
    O3 C23 H23 . . . 108.00 no
    C22 C23 H23 . . . 108.00 no
    C24 C23 H23 . . . 108.00 no
    C23 C24 H24A . . . 109.00 no
    C23 C24 H24B . . . 109.00 no
    C25 C24 H24A . . . 109.00 no
    C25 C24 H24B . . . 109.00 no
    H24A C24 H24B . . . 108.00 no
    C21 C26 H26 . . . 104.00 no
    C25 C26 H26 . . . 104.00 no
    C29 C26 H26 . . . 104.00 no
    C25 C27 H27A . . . 109.00 no
    C25 C27 H27B . . . 109.00 no
    C25 C27 H27C . . . 109.00 no
    H27A C27 H27B . . . 109.00 no
    H27A C27 H27C . . . 110.00 no
    H27B C27 H27C . . . 110.00 no
    C25 C28 H28A . . . 110.00 no
    C25 C28 H28B . . . 109.00 no
    C25 C28 H28C . . . 109.00 no
    H28A C28 H28B . . . 109.00 no
    H28A C28 H28C . . . 110.00 no
    H28B C28 H28C . . . 109.00 no
    C26 C29 H29A . . . 110.00 no
    C26 C29 H29B . . . 110.00 no
    C30 C29 H29A . . . 110.00 no
    C30 C29 H29B . . . 110.00 no
    H29A C29 H29B . . . 108.00 no
    C29 C30 H30A . . . 109.00 no
    C29 C30 H30B . . . 109.00 no
    C31 C30 H30A . . . 109.00 no
    C31 C30 H30B . . . 109.00 no
    H30A C30 H30B . . . 108.00 no
    C21 C32 H32 . . . 104.00 no
    C31 C32 H32 . . . 104.00 no
    C35 C32 H32 . . . 104.00 no
    C21 C33 H33A . . . 109.00 no
    C21 C33 H33B . . . 110.00 no
    C21 C33 H33C . . . 109.00 no
    H33A C33 H33B . . . 109.00 no
    H33A C33 H33C . . . 110.00 no
    H33B C33 H33C . . . 109.00 no
    C31 C34 H34A . . . 110.00 no
    C31 C34 H34B . . . 109.00 no
    C31 C34 H34C . . . 109.00 no
    H34A C34 H34B . . . 109.00 no
    H34A C34 H34C . . . 109.00 no
    H34B C34 H34C . . . 110.00 no
    C32 C35 H35A . . . 110.00 no
    C32 C35 H35B . . . 110.00 no
    C36 C35 H35A . . . 110.00 no
    C36 C35 H35B . . . 110.00 no
    H35A C35 H35B . . . 108.00 no
    C35 C36 H36A . . . 109.00 no
    C35 C36 H36B . . . 109.00 no
    C37 C36 H36A . . . 109.00 no
    C37 C36 H36B . . . 109.00 no
    H36A C36 H36B . . . 108.00 no
    C37 C38 H38A . . . 110.00 no
    C37 C38 H38B . . . 109.00 no
    C37 C38 H38C . . . 109.00 no
    H38A C38 H38B . . . 109.00 no
    H38A C38 H38C . . . 109.00 no
    H38B C38 H38C . . . 110.00 no
    C37 C39 H39 . . . 116.00 no
    C40 C39 H39 . . . 116.00 no
    C39 C40 H40A . . . 120.00 no
    C39 C40 H40B . . . 120.00 no
    H40A C40 H40B . . . 120.00 no
loop_
    _geom_torsion_atom_site_label_1
    _geom_torsion_atom_site_label_2
    _geom_torsion_atom_site_label_3
    _geom_torsion_atom_site_label_4
    _geom_torsion_site_symmetry_1
    _geom_torsion_site_symmetry_2
    _geom_torsion_site_symmetry_3
    _geom_torsion_site_symmetry_4
    _geom_torsion
    _geom_torsion_publ_flag
    C17 O2 C11 C10 . . . . -169.9(2) no
    C17 O2 C11 C12 . . . . -54.3(3) no
    C17 O2 C11 C14 . . . . 73.2(3) no
    C11 O2 C17 C19 . . . . -78.7(4) no
    C11 O2 C17 C16 . . . . 48.2(4) no
    C11 O2 C17 C18 . . . . 166.6(3) no
    C12 C1 C2 C3 . . . . -165.9(2) no
    C13 C1 C6 C5 . . . . -68.4(3) no
    C13 C1 C2 C3 . . . . 73.1(3) no
    C6 C1 C2 C3 . . . . -51.7(3) no
    C2 C1 C12 C15 . . . . -57.2(3) no
    C13 C1 C6 C9 . . . . 66.6(3) no
    C2 C1 C12 C11 . . . . 171.2(2) no
    C12 C1 C6 C9 . . . . -57.1(3) no
    C13 C1 C12 C15 . . . . 61.8(3) no
    C6 C1 C12 C11 . . . . 55.8(3) no
    C6 C1 C12 C15 . . . . -172.6(2) no
    C13 C1 C12 C11 . . . . -69.8(3) no
    C12 C1 C6 C5 . . . . 168.0(2) no
    C2 C1 C6 C9 . . . . -172.6(2) no
    C2 C1 C6 C5 . . . . 52.5(3) no
    C1 C2 C3 C4 . . . . 53.9(3) no
    C1 C2 C3 O1 . . . . 178.0(2) no
    O1 C3 C4 C5 . . . . -177.3(2) no
    C2 C3 C4 C5 . . . . -54.1(3) no
    C3 C4 C5 C8 . . . . -74.5(3) no
    C3 C4 C5 C7 . . . . 168.9(2) no
    C3 C4 C5 C6 . . . . 52.1(3) no
    C37 O4 C31 C32 . . . . -55.5(3) no
    C37 O4 C31 C30 . . . . -171.2(2) no
    C37 O4 C31 C34 . . . . 72.5(3) no
    C31 O4 C37 C38 . . . . 166.7(3) no
    C31 O4 C37 C39 . . . . -78.5(3) no
    C31 O4 C37 C36 . . . . 48.5(3) no
    C7 C5 C6 C1 . . . . -167.9(2) no
    C7 C5 C6 C9 . . . . 58.9(3) no
    C4 C5 C6 C9 . . . . 174.3(2) no
    C8 C5 C6 C1 . . . . 71.5(3) no
    C8 C5 C6 C9 . . . . -61.6(3) no
    C4 C5 C6 C1 . . . . -52.5(3) no
    C5 C6 C9 C10 . . . . -164.3(2) no
    C1 C6 C9 C10 . . . . 60.3(3) no
    C6 C9 C10 C11 . . . . -57.8(3) no
    C9 C10 C11 C14 . . . . -75.3(3) no
    C9 C10 C11 C12 . . . . 53.1(3) no
    C9 C10 C11 O2 . . . . 168.1(2) no
    C10 C11 C12 C1 . . . . -54.3(3) no
    C10 C11 C12 C15 . . . . 170.6(2) no
    O2 C11 C12 C15 . . . . 58.3(3) no
    C14 C11 C12 C15 . . . . -65.0(3) no
    C14 C11 C12 C1 . . . . 70.1(3) no
    O2 C11 C12 C1 . . . . -166.5(2) no
    C11 C12 C15 C16 . . . . -60.5(3) no
    C1 C12 C15 C16 . . . . 165.3(2) no
    C12 C15 C16 C17 . . . . 54.8(4) no
    C15 C16 C17 C19 . . . . 78.7(4) no
    C15 C16 C17 C18 . . . . -160.6(3) no
    C15 C16 C17 O2 . . . . -46.6(4) no
    C18 C17 C19 C20 . . . . -102.8(5) no
    O2 C17 C19 C20 . . . . 145.0(4) no
    C16 C17 C19 C20 . . . . 19.7(5) no
    C32 C21 C22 C23 . . . . -165.4(2) no
    C33 C21 C26 C25 . . . . -68.0(3) no
    C33 C21 C22 C23 . . . . 73.2(3) no
    C26 C21 C22 C23 . . . . -51.3(3) no
    C22 C21 C32 C35 . . . . -58.3(3) no
    C33 C21 C26 C29 . . . . 66.8(3) no
    C22 C21 C32 C31 . . . . 170.2(2) no
    C32 C21 C26 C29 . . . . -56.7(3) no
    C33 C21 C32 C35 . . . . 61.3(3) no
    C26 C21 C32 C31 . . . . 55.0(3) no
    C26 C21 C32 C35 . . . . -173.5(2) no
    C33 C21 C32 C31 . . . . -70.2(3) no
    C32 C21 C26 C25 . . . . 168.5(2) no
    C22 C21 C26 C29 . . . . -172.2(2) no
    C22 C21 C26 C25 . . . . 53.0(3) no
    C21 C22 C23 C24 . . . . 52.8(3) no
    C21 C22 C23 O3 . . . . 176.9(2) no
    O3 C23 C24 C25 . . . . -176.2(2) no
    C22 C23 C24 C25 . . . . -53.0(3) no
    C23 C24 C25 C28 . . . . 168.7(3) no
    C23 C24 C25 C27 . . . . -74.6(3) no
    C23 C24 C25 C26 . . . . 51.8(3) no
    C27 C25 C26 C21 . . . . 70.9(3) no
    C27 C25 C26 C29 . . . . -62.1(3) no
    C24 C25 C26 C29 . . . . 173.8(2) no
    C28 C25 C26 C29 . . . . 58.2(3) no
    C28 C25 C26 C21 . . . . -168.9(3) no
    C24 C25 C26 C21 . . . . -53.3(3) no
    C25 C26 C29 C30 . . . . -164.0(2) no
    C21 C26 C29 C30 . . . . 60.8(3) no
    C26 C29 C30 C31 . . . . -58.3(3) no
    C29 C30 C31 C32 . . . . 53.0(3) no
    C29 C30 C31 C34 . . . . -75.5(3) no
    C29 C30 C31 O4 . . . . 167.8(2) no
    O4 C31 C32 C35 . . . . 59.4(3) no
    C34 C31 C32 C21 . . . . 70.2(3) no
    C30 C31 C32 C21 . . . . -53.9(3) no
    C30 C31 C32 C35 . . . . 171.6(2) no
    O4 C31 C32 C21 . . . . -166.0(2) no
    C34 C31 C32 C35 . . . . -64.4(3) no
    C31 C32 C35 C36 . . . . -60.3(3) no
    C21 C32 C35 C36 . . . . 165.2(2) no
    C32 C35 C36 C37 . . . . 53.9(3) no
    C35 C36 C37 O4 . . . . -46.2(4) no
    C35 C36 C37 C38 . . . . -160.4(3) no
    C35 C36 C37 C39 . . . . 78.6(3) no
    O4 C37 C39 C40 . . . . 142.0(4) no
    C36 C37 C39 C40 . . . . 17.0(6) no
    C38 C37 C39 C40 . . . . -105.6(5) no
loop_
    _geom_hbond_atom_site_label_D
    _geom_hbond_atom_site_label_H
    _geom_hbond_atom_site_label_A
    _geom_hbond_site_symmetry_A
    _geom_hbond_distance_DH
    _geom_hbond_distance_HA
    _geom_hbond_distance_DA
    _geom_hbond_angle_DHA
    _geom_hbond_publ_flag
    O1 H1O O3 . 0.80(4) 1.99(4) 2.784(3) 170(4) yes
    O3 H3O O1 3_566 0.81(4) 2.00(4) 2.804(3) 169(4) yes
_shelx_hkl_file
;
   2   0   0   -0.10    1.10
   3   0   0    1.70    1.60
   4   0   0  856.91   24.00
   5   0   0    1.40    2.90
   6   0   0   15.50    4.50
   7   0   0   -2.40    5.30
   8   0   0    0.00    7.20
   9   0   0    3.90    9.80
   9  -1   0    5.10   10.00
   8  -1   0    3.10    3.40
   8  -1   0   10.40    7.20
   7  -1   0   31.60    3.10
   7  -1   0   31.50    5.90
   6  -1   0  118.89    7.60
   6  -1   0  111.59    4.50
   5  -1   0   -1.80    2.90
   5  -1   0   -0.20    1.10
   4  -1   0   16.10    2.70
   3  -1   0   11.30    2.00
  -3   1   0   10.40    1.90
   2  -1   0  255.07    7.70
  -2   1   0  259.67    7.70
   1  -1   0  197.68    5.50
   1  -1   0  209.08    6.20
   3   1   0   16.70    2.30
   4   1   0   17.30    3.10
   5   1   0   -1.10    3.00
   6   1   0  121.79    7.80
   7   1   0   35.40    6.60
   8   1   0    9.00    7.70
   9   1   0    7.00   12.00
   9  -2   0    4.80    9.90
   8  -2   0    6.20    4.20
   8  -2   0    8.10    7.20
   7  -2   0   41.70    3.90
   7  -2   0   43.50    6.30
   6  -2   0    5.20    4.10
   6  -2   0   15.60    2.50
   5  -2   0    1.00    3.00
   5  -2   0    0.30    1.60
   4  -2   0   22.90    3.10
   4  -2   0   18.40    1.80
  -4   2   0   23.00    3.10
   3  -2   0    2.20    1.10
   3  -2   0    5.30    1.80
  -3   2   0    8.00    1.80
   2  -2   0   -0.90    0.80
   2  -2   0   -0.30    1.10
  -2   2   0    0.00    1.00
   1  -2   0 1268.87   31.60
   1  -2   0 1219.98   31.50
  -1   2   0 1248.18   31.40
  -1   2   0 1220.98   31.60
   1   2   0 1275.27   32.20
   4   2   0   16.70    3.10
   5   2   0    1.60    3.40
   6   2   0   19.70    4.90
   7   2   0   32.30    6.70
   8   2   0   -3.20    7.20
   9  -3   0    3.70    9.90
   8  -3   0    9.20    7.30
   8  -3   0    3.10    4.90
   7  -3   0   -6.80    3.40
   7  -3   0   -5.30    5.10
   6  -3   0   30.40    5.00
   6  -3   0   28.90    3.30
   5  -3   0   36.90    3.60
   5  -3   0   37.30    4.10
  -5   3   0   34.10    4.20
   4  -3   0    5.10    1.80
   4  -3   0    4.90    2.30
  -4   3   0    6.10    2.40
   3  -3   0  220.18    7.00
   3  -3   0  235.68    7.70
  -3   3   0  216.18    7.60
   2  -3   0  779.82   20.70
   2  -3   0  820.62   21.00
  -2   3   0  764.22   21.00
   1  -3   0  685.33   18.00
   1  -3   0  663.43   18.00
  -1   3   0  681.93   18.00
  -1   3   0  671.73   17.90
   0  -3   0   -2.40    0.80
   0   3   0   -0.30    0.70
   0   3   0    0.30    0.90
  -1  -3   0  697.83   18.60
   1   3   0  725.73   18.80
   5   3   0   38.30    4.90
   6   3   0   30.40    5.30
   7   3   0    1.00    5.90
   8   3   0    3.70    7.80
   9   3   0   -1.20   10.30
   9  -4   0   11.60   10.30
   8  -4   0    5.80    7.40
   8  -4   0   -1.40    5.60
   7  -4   0   19.60    4.50
   7  -4   0   10.20    5.60
   6  -4   0   31.00    5.20
   6  -4   0   23.90    3.60
   5  -4   0   -0.30    2.40
   5  -4   0    4.60    3.10
  -5   4   0    3.50    3.20
   4  -4   0  146.79    5.80
   4  -4   0  130.79    6.20
  -4   4   0  142.39    6.40
   3  -4   0   28.20    2.90
   3  -4   0   32.90    3.20
  -3   4   0   30.30    3.10
  -3   4   0   27.90    1.90
   2  -4   0 1191.28   31.50
   2  -4   0 1218.58   31.60
  -2   4   0 1208.68   31.70
  -2   4   0 1225.18   31.30
   1  -4   0  248.48    7.40
   1  -4   0  240.48    7.50
  -1   4   0  251.77    7.50
  -1   4   0  236.98    7.40
   0  -4   0   46.10    2.70
   0   4   0   48.40    2.70
   0   4   0   50.49    2.50
  -1  -4   0  229.58    7.10
   1   4   0  241.38    7.20
   2   4   0 1296.87   33.30
   3   4   0   28.90    2.40
   6   4   0   27.30    5.50
   7   4   0   12.50    2.90
   7   4   0   15.40    6.10
   8   4   0    3.60    3.30
   8   4   0    9.40    8.30
   9   4   0   16.70   11.50
   8  -5   0    4.90    6.30
   8  -5   0    7.40    7.30
   7  -5   0   20.50    5.00
   7  -5   0   22.00    6.20
   6  -5   0    8.80    3.70
   6  -5   0    5.90    4.40
  -6   5   0    8.70    4.70
   5  -5   0   -0.90    2.90
   5  -5   0    3.30    3.40
  -5   5   0    4.10    3.50
   4  -5   0  218.98    8.10
   4  -5   0  229.68    8.50
  -4   5   0  215.58    8.50
   3  -5   0  555.44   16.20
   3  -5   0  580.14   16.50
  -3   5   0  563.84   16.50
  -3   5   0  570.84   15.60
   2  -5   0   -2.10    1.60
   2  -5   0    2.30    1.60
  -2   5   0    2.00    1.50
  -2   5   0    3.20    1.50
   1  -5   0  385.76   11.50
   1  -5   0  400.46   11.30
  -1   5   0  391.26   11.40
  -1   5   0  374.76   11.20
   0  -5   0   -4.70    1.20
   0   5   0   -3.60    1.10
   0   5   0   -0.50    1.30
  -1  -5   0  387.16   11.40
   1   5   0  404.36   11.50
   2   5   0    0.80    1.40
   3   5   0  609.14   16.70
   4   5   0  233.88    7.50
   5   5   0    1.40    1.90
   6   5   0    6.20    2.50
   7   5   0   22.30    3.50
   7   5   0   26.30    6.70
   8   5   0    5.00    4.10
   8   5   0    3.00    8.20
   9   5   0   -3.30   11.40
   9  -6   0    6.40   11.70
   8  -6   0   -3.40    7.90
   8  -6   0    5.60    7.50
   7  -6   0   -7.30    5.60
   7  -6   0   -0.10    5.30
   6  -6   0   92.39    7.30
   6  -6   0   78.19    7.30
  -6   6   0   80.59    7.50
   5  -6   0   67.39    5.80
   5  -6   0   57.79    5.80
  -5   6   0   83.99    6.20
   4  -6   0   66.39    4.90
   4  -6   0   56.99    5.00
  -4   6   0   64.59    5.00
   3  -6   0  259.87    9.20
   3  -6   0  274.17    9.20
  -3   6   0  267.37    8.60
  -3   6   0  249.97    9.00
   2  -6   0 4422.76  113.09
   2  -6   0 4488.85  112.99
  -2   6   0 4727.33  113.19
  -2   6   0 4277.57  113.09
   1  -6   0    3.30    1.90
   1  -6   0    4.50    1.80
  -1   6   0    3.10    1.80
  -1   6   0    1.30    1.40
   0  -6   0  386.36   11.80
   0   6   0  392.06   11.80
   0   6   0  410.86   12.00
  -1  -6   0    2.90    1.60
   1   6   0    3.00    1.60
   2   6   0 4688.63  117.99
   3   6   0  269.27    8.80
   4   6   0   61.59    4.10
   5   6   0   70.99    4.70
   6   6   0   84.79    5.40
   7   6   0   -1.50    3.60
   7   6   0    4.60    6.30
   8   6   0    7.40    4.80
   9   6   0  -17.80   11.40
   8  -7   0   -4.90    8.50
   8  -7   0    5.00    7.90
   7  -7   0   19.00    6.60
   7  -7   0   17.50    6.30
  -7   7   0   12.40    7.60
   6  -7   0   -1.90    6.90
   6  -7   0    4.90    4.70
  -6   7   0    1.20    5.10
   5  -7   0   -0.60    3.60
   5  -7   0   -8.50    3.60
  -5   7   0    3.90    3.70
   4  -7   0    2.00    3.00
   4  -7   0    4.00    3.00
  -4   7   0    3.50    1.90
  -4   7   0    2.40    2.90
   3  -7   0   57.79    4.40
   3  -7   0   50.09    4.80
  -3   7   0   61.39    4.40
  -3   7   0   71.49    4.20
   2  -7   0 1736.33   45.30
   2  -7   0 1684.03   45.50
  -2   7   0 1700.93   45.40
  -2   7   0 1799.52   45.60
   1  -7   0   42.00    3.50
   1  -7   0   41.10    3.30
  -1   7   0   36.40    3.70
  -1   7   0   43.60    3.20
   0  -7   0   -2.40    1.80
   0   7   0   -1.40    1.80
   0   7   0   -0.50    1.50
  -1  -7   0   48.80    3.60
   1   7   0   51.29    3.90
   2   7   0 1794.82   46.90
   3   7   0   63.39    4.30
   4   7   0    0.50    2.40
   5   7   0   -1.60    2.80
   6   7   0    4.90    3.50
   7   7   0   21.70    4.60
   7   7   0   14.60    7.20
   8   7   0    3.20    8.70
   8   7   0    1.60    5.50
   8  -8   0   19.60    8.40
   8  -8   0   19.20   12.40
   7  -8   0    3.00    6.20
   7  -8   0    4.50    7.20
  -7   8   0   -0.80    7.60
   6  -8   0    7.60    5.00
   6  -8   0   13.20    5.40
  -6   8   0   13.10    5.60
   5  -8   0   -0.30    5.00
   5  -8   0    6.00    3.90
  -5   8   0    4.00    4.20
   4  -8   0   23.30    4.20
   4  -8   0   19.40    3.60
  -4   8   0   14.20    2.70
   3  -8   0  108.19    6.40
   3  -8   0   94.09    5.70
  -3   8   0   99.49    5.50
  -3   8   0   97.89    5.50
   2  -8   0    4.40    2.50
   2  -8   0    4.90    2.40
  -2   8   0    6.10    2.40
  -2   8   0    3.10    2.40
   1  -8   0   41.80    4.30
   1  -8   0   38.50    3.90
  -1   8   0   42.30    3.50
  -1   8   0   40.70    4.10
   0  -8   0  315.37   10.60
   0   8   0  307.57   10.40
   0   8   0  312.77   10.30
  -1  -8   0   39.20    3.80
   1   8   0   37.90    3.30
   1   8   0   39.20    3.90
  -2  -8   0    6.40    2.30
   2   8   0    7.50    2.40
   3   8   0   98.09    5.60
   4   8   0   14.00    3.20
   5   8   0   -0.90    3.10
   6   8   0    6.20    3.90
   7   8   0   -0.60    4.60
   8   8   0   16.70    6.40
   8   8   0   13.80    9.70
   7  -9   0    8.40    8.10
   7  -9   0    7.60    6.90
  -7   9   0    6.30    7.90
   6  -9   0   28.70    5.70
   6  -9   0   25.00    6.70
  -6   9   0   28.40    6.40
   5  -9   0   61.69    6.70
   5  -9   0   52.69    5.90
  -5   9   0   65.79    6.50
  -5   9   0   57.69    3.80
   4  -9   0    1.40    3.90
   4  -9   0   -2.20    3.40
  -4   9   0    5.10    3.50
  -4   9   0    4.30    2.90
   3  -9   0    6.50    3.00
  -3   9   0    1.20    2.60
   2  -9   0   68.29    5.50
   2  -9   0   65.09    5.00
  -2   9   0   70.79    4.70
  -2   9   0   72.39    4.80
   1  -9   0   42.40    4.10
   1  -9   0   39.20    4.20
  -1   9   0   43.90    4.40
  -1   9   0   42.10    3.80
   0  -9   0   -5.10    2.30
   0   9   0   -4.80    2.20
   0   9   0   -3.20    2.10
  -1  -9   0   40.00    4.20
   1   9   0   47.50    4.40
   1   9   0   43.40    4.10
  -2  -9   0   74.09    5.00
   2   9   0   72.79    5.10
   3   9   0    4.80    2.90
   4   9   0   -2.00    3.10
   5   9   0   58.49    6.10
   6   9   0   14.90    4.50
   7   9   0   12.20    5.40
   8   9   0   12.50   10.30
   8   9   0   15.70    9.50
   8 -10   0    0.00    9.40
   7 -10   0   -0.80    7.20
   7 -10   0    5.50    9.20
  -7  10   0   -2.40    9.00
   6 -10   0    0.30    7.10
   6 -10   0    5.30    5.60
  -6  10   0  -12.40    6.20
   5 -10   0   31.00    6.30
   5 -10   0   12.20    4.70
  -5  10   0    3.30    4.90
  -5  10   0   20.70    3.20
   4 -10   0   11.20    4.80
   4 -10   0   20.90    4.60
  -4  10   0    8.20    4.10
  -4  10   0   12.60    3.40
   3 -10   0   24.10    4.00
   3 -10   0   25.10    4.80
  -3  10   0   22.60    4.00
  -3  10   0   20.80    3.90
   2 -10   0   54.79    5.00
   2 -10   0   38.20    4.60
  -2  10   0   37.40    4.40
  -2  10   0   37.90    4.20
  -1  10   0  281.17   11.50
  -1  10   0  324.37   11.30
   0 -10   0 1112.49   31.60
   0  10   0 1109.49   31.60
   0  10   0 1189.68   31.90
  -1 -10   0  339.07   11.80
   1  10   0  319.97   11.30
   1  10   0  332.07   11.80
  -2 -10   0   49.20    4.90
   2  10   0   47.70    4.80
   3  10   0   24.20    3.90
   4  10   0   18.20    4.00
   5  10   0   29.20    4.70
   6  10   0    2.60    5.00
   7  10   0   -3.10    5.70
   8 -11   0   21.70   10.40
   7 -11   0    6.10   10.70
  -7  11   0  -13.70    9.80
   6 -11   0   11.90    8.10
   6 -11   0    2.50    5.80
  -6  11   0   17.70    7.40
   5 -11   0   47.70    7.30
   5 -11   0   35.20    5.80
  -5  11   0   42.80    7.00
  -5  11   0   32.80    4.40
   4 -11   0   36.40    5.50
   4 -11   0   39.90    6.20
  -4  11   0   35.80    4.90
  -4  11   0   41.10    5.60
   3 -11   0   30.10    4.70
   3 -11   0   31.00    5.40
  -3  11   0   31.50    4.30
  -3  11   0   24.70    4.50
   2 -11   0   45.30    5.40
   2 -11   0   40.70    4.60
  -2  11   0   39.00    4.50
  -2  11   0   25.10    4.40
   1 -11   0   53.19    5.90
  -1  11   0   43.50    4.60
  -1  11   0   48.70    4.80
   0 -11   0   -7.60    2.90
   0  11   0   -3.60    2.70
   0  11   0    5.90    3.20
   1  11   0   51.69    4.80
   1  11   0   39.30    4.40
  -2 -11   0   35.30    4.40
   2  11   0   32.30    4.30
   2  11   0   34.60    4.50
   3  11   0   34.70    4.70
   4  11   0   39.30    5.10
   5  11   0   50.39    5.90
   6  11   0   -0.70    5.30
   7  11   0    3.60    6.70
   7 -12   0    7.00    8.70
   7 -12   0   12.00   12.10
  -7  12   0    6.20   11.50
   6 -12   0   38.70    9.90
   6 -12   0   24.40    7.00
  -6  12   0   33.30    8.80
   5 -12   0   -0.60    7.00
   5 -12   0    7.70    5.40
  -5  12   0    2.10    6.10
  -5  12   0    3.60    3.90
   4 -12   0   29.60    6.50
   4 -12   0   13.00    4.80
  -4  12   0   17.50    5.20
  -4  12   0   13.10    4.70
   3 -12   0   83.09    8.40
   3 -12   0   91.29    7.30
  -3  12   0   85.59    7.10
  -3  12   0   83.89    7.20
   2 -12   0  146.79    8.70
  -2  12   0  136.89    8.10
  -2  12   0  145.29    7.90
   1 -12   0   36.50    5.30
  -1  12   0   42.50    4.70
  -1  12   0   22.30    3.90
   0 -12   0  131.19    8.10
   0  12   0  147.89    8.10
   0  12   0  145.49    7.20
  -1 -12   0   36.40    4.90
   1  12   0   34.20    4.60
   1  12   0   34.80    4.80
  -2 -12   0  129.69    7.70
   2  12   0  115.09    7.10
   2  12   0  123.09    7.80
   3  12   0   84.59    7.30
   3  12   0   90.59    7.00
   4  12   0   14.70    4.70
   5  12   0   -0.10    5.10
   6  12   0   39.60    7.10
   7  12   0   41.20    8.30
   7 -13   0    5.60    9.40
   6 -13   0    6.80   10.90
   6 -13   0    7.60    7.60
  -6  13   0   -0.40    9.10
  -6  13   0   -2.20    3.40
  -6  13   0    7.70    4.10
   5 -13   0   27.10    8.90
   5 -13   0   24.30    6.40
  -5  13   0   20.00    7.40
  -5  13   0   28.00    5.30
   4 -13   0    1.90    5.00
   4 -13   0   14.00    7.20
  -4  13   0   12.80    4.90
  -4  13   0   15.40    5.90
   3 -13   0   45.40    6.10
   3 -13   0   30.60    6.10
  -3  13   0   28.30    5.40
  -3  13   0   38.50    5.70
   2 -13   0   78.99    7.60
  -2  13   0   56.69    5.90
  -2  13   0   49.50    5.80
   1 -13   0  163.58    9.80
  -1  13   0  167.28    8.80
  -1  13   0  181.08    8.90
   0 -13   0   -4.30    4.20
   0  13   0    1.20    3.70
   0  13   0   -2.30    4.10
  -1 -13   0  158.48    9.30
   1  13   0  177.28    9.40
   1  13   0  164.78    9.20
  -2 -13   0   60.89    6.30
   2  13   0   62.09    6.50
   2  13   0   63.99    6.40
   3  13   0   46.30    6.00
   3  13   0   33.80    5.40
   4  13   0   20.60    5.40
   5  13   0   23.00    6.40
   6  13   0   11.00    7.00
   7  13   0    3.50    8.80
   7 -14   0    0.20   10.10
   6 -14   0    7.50    8.20
  -6  14   0    4.90   11.10
  -6  14   0    3.70    4.60
   5 -14   0   -1.00    9.70
   5 -14   0    2.00    6.40
  -5  14   0    3.90    8.10
  -5  14   0   -1.90    5.40
   4 -14   0    4.20    5.60
   4 -14   0   -7.60    7.50
  -4  14   0    5.40    6.40
  -4  14   0   -4.90    5.60
   3 -14   0   13.00    6.20
  -3  14   0   14.10    5.40
  -3  14   0   11.30    5.40
   2 -14   0   96.19    9.30
  -2  14   0  106.09    8.00
  -2  14   0   99.19    8.40
   1 -14   0   -2.20    5.00
  -1  14   0   -2.60    4.10
  -1  14   0    0.20    4.20
   0 -14   0  335.27   14.30
   0  14   0  346.57   13.80
   0  14   0  342.57   13.50
  -1 -14   0    2.50    5.00
   1  14   0    1.30    4.50
   1  14   0   -9.70    4.40
  -2 -14   0  113.59    8.90
   2  14   0  100.39    8.60
   2  14   0   79.39    8.20
   3  14   0   12.30    5.50
   3  14   0   13.10    6.30
   4  14   0    5.90    6.20
   4  14   0  -14.80    6.90
   5  14   0    7.40    6.70
   6  14   0    4.30    8.00
   7  14   0    2.20   10.00
   6 -15   0   -2.90    8.90
  -6  15   0   11.40    7.20
   5 -15   0    6.70    8.00
  -5  15   0   -4.40    6.00
  -5  15   0   -5.30    9.50
   4 -15   0    8.50    6.50
   4 -15   0   17.00    8.80
  -4  15   0    4.30    7.50
  -4  15   0    0.20    6.70
   3 -15   0   25.20    7.60
  -3  15   0   30.40    6.20
  -3  15   0   19.60    6.60
   2 -15   0    2.20    6.30
  -2  15   0    1.00    4.90
   1 -15   0   69.79    8.10
  -1  15   0   70.79    7.30
   0 -15   0   -2.00    5.80
   0  15   0   -0.40    6.00
   0  15   0   -2.60    5.10
  -1 -15   0   69.59    7.60
   1  15   0   59.89    7.00
   1  15   0   49.90    6.70
  -2 -15   0   -0.60    5.60
   2  15   0   -0.70    5.30
   2  15   0   16.80    5.80
   3  15   0   28.10    7.20
   3  15   0   16.00    6.20
   4  15   0    1.00    6.10
   5  15   0   -2.40    7.40
   6  15   0    0.90    8.80
   6 -16   0   11.40   10.40
  -5  16   0   13.60    7.90
  -4  16   0   12.00    8.00
  -3  16   0    5.50    7.40
  -3  16   0    3.30    6.40
   2 -16   0   33.70    7.70
  -2  16   0   44.30    6.90
  -2  16   0   47.30    7.40
   1 -16   0   14.10    6.30
  -1  16   0    5.40    5.70
  -1  16   0    4.90    5.80
   0 -16   0  100.79    9.80
   0  16   0   85.59    9.80
   0  16   0  104.69    9.70
  -1 -16   0    7.40    6.30
   1  16   0    3.20    6.50
   1  16   0   15.60    6.30
  -2 -16   0   42.10    7.70
   2  16   0   37.50    7.20
   2  16   0   50.19    8.40
   3  16   0   11.80    6.70
   4  16   0    6.70    7.00
   5  16   0   11.10    8.70
   6  16   0   -0.80   10.60
  -5  17   0    1.30    9.20
  -4  17   0    2.10    8.50
  -3  17   0    6.00    7.50
  -2  17   0    8.60    6.70
   1 -17   0   35.20    8.90
  -1  17   0   45.90    7.30
   0 -17   0    0.00    8.00
   0  17   0   -5.10    6.20
  -1 -17   0   51.99    8.80
   1  17   0   28.90    6.50
   2  17   0   -3.10    6.70
   3  17   0   -2.80    7.30
   4  17   0   11.20    8.40
   5  17   0   -4.90    9.70
  -5  18   0   -9.30   10.60
  -4  18   0   16.60   10.40
  -3  18   0   22.00    8.30
  -2  18   0    5.80    7.90
  -1  18   0   16.00    7.90
   0  18   0   -4.80    7.50
  -1 -18   0   27.90    9.60
   1  18   0   -5.60    7.60
   2  18   0   10.20    8.40
   3  18   0    6.50    9.00
   4  18   0    7.30    9.40
   5  18   0    3.10   11.80
  -4  19   0   -2.20   11.90
  -3  19   0   -5.50    9.40
  -2  19   0   -1.50    8.80
  -1  19   0  -12.50    7.50
   0  19   0   -9.90    8.30
   1  19   0   -5.30    8.50
   2  19   0   -8.70    8.40
   3  19   0   -0.40    9.80
   4  19   0   -1.40   10.70
  -3  20   0    0.70   11.20
  -2  20   0   -9.80   10.70
  -1  20   0   -3.10   10.10
   0  20   0    7.70   10.20
   1  20   0   -4.50    9.80
   2  20   0    3.70   10.90
   3  20   0  -18.20   11.50
  -2  21   0    2.20   12.00
  -1  21   0   26.80   13.00
   0  21   0  -18.80   11.80
   1  21   0   23.60   11.50
   2  21   0   -6.30   12.20
   2  21  -1    0.90   13.40
   1  21  -1   12.70   12.20
   0  21  -1    9.10   11.90
  -1  21  -1   -2.50   12.30
  -2  21  -1   -6.30   12.30
   3  20  -1    5.60   10.90
   2  20  -1   19.30   10.90
   1  20  -1    6.60    9.10
   0  20  -1   -5.60    9.60
  -1  20  -1   -5.70    9.40
  -2  20  -1    8.70   10.50
  -3  20  -1    1.70   12.30
   4  19  -1  -17.30   11.30
   3  19  -1    1.60    9.80
   2  19  -1   -7.10    8.40
   1  19  -1   -7.60    8.40
   0  19  -1   -4.30    8.40
  -1  19  -1   -1.80    8.20
  -2  19  -1   -2.70    8.90
  -3  19  -1  -17.40    9.90
  -4  19  -1   -5.40   11.30
   5  18  -1   -2.40   11.50
   4  18  -1   21.60    9.80
   3  18  -1    7.50    8.50
   2  18  -1   -2.40    8.20
   1  18  -1    7.00    7.30
  -1 -18   1   10.70    9.40
   0  18  -1  -11.60    7.10
  -1  18  -1   26.10    8.20
  -2  18  -1    9.70    7.90
  -3  18  -1   -3.10    7.90
  -4  18  -1    5.90   10.20
  -5  18  -1    4.70   10.50
   5  17  -1    1.00    9.80
   4  17  -1   16.90    8.60
   3  17  -1   -5.40    6.90
   2  17  -1    0.40    7.20
   1  17  -1   -1.10    6.70
  -1 -17   1   -9.90    7.50
   0  17  -1   28.50    6.90
   0 -17   1   23.80    8.90
  -1  17  -1    5.30    6.30
   1 -17   1   -6.70    8.00
  -2  17  -1    1.50    6.10
  -3  17  -1   -6.80    7.00
  -4  17  -1    7.40    8.00
  -5  17  -1   10.30    9.10
   6  16  -1   -9.90   10.50
   5  16  -1    6.90    9.00
   4  16  -1   22.90    7.40
   3  16  -1   15.90    6.40
   2  16  -1   13.50    6.40
   2  16  -1    4.40    7.00
   1  16  -1   -1.30    5.60
   1  16  -1   -9.20    5.20
  -1 -16   1   -7.10    6.10
   0  16  -1   12.10    5.70
   0  16  -1    7.10    5.50
   0 -16   1   19.40    6.80
  -1  16  -1   -7.60    5.20
  -1  16  -1    9.30    6.50
   1 -16   1   -0.30    7.00
  -2  16  -1    5.10    6.20
  -2  16  -1   -4.60    5.40
   2 -16   1    2.30    7.70
  -3  16  -1   26.60    7.60
  -3  16  -1   17.20    6.40
  -4  16  -1    2.30    6.80
  -4  16  -1   13.20   10.10
  -5  16  -1    1.70    7.90
   6  15  -1    3.10    8.80
   5  15  -1    7.60    7.60
   4  15  -1   18.20    6.50
   3  15  -1   43.70    8.10
   3  15  -1   41.50    6.80
   2  15  -1    6.70    5.60
   2  15  -1   10.40    5.80
   1  15  -1   94.79    8.90
   1  15  -1   95.79    9.10
  -1 -15   1   94.59    9.30
   0  15  -1   26.00    5.40
   0  15  -1   -3.10    5.50
   0 -15   1    7.20    5.60
  -1  15  -1   89.79    8.70
   1 -15   1  110.99   10.10
  -2  15  -1   15.20    5.60
   2 -15   1   21.90    6.00
  -3  15  -1   41.10    7.10
  -3  15  -1   55.39    6.70
   3 -15   1   36.50    8.20
  -4  15  -1   -9.50    6.90
  -4  15  -1    5.90    5.90
   4 -15   1    9.50    9.40
  -5  15  -1    8.50    6.60
  -5  15  -1   -2.50    8.80
   5 -15   1   15.40    7.60
   6 -15   1   -5.80    9.30
   7  14  -1   -6.70    9.90
   6  14  -1   30.70    8.10
   5  14  -1    2.50    6.40
   4  14  -1   17.10    8.40
   4  14  -1   -3.90    6.70
   3  14  -1   14.40    6.20
   3  14  -1   15.70    5.50
   2  14  -1   45.50    6.10
   2  14  -1   32.50    6.10
  -2 -14   1   38.60    6.00
   1  14  -1   39.90    5.70
   1  14  -1   45.90    6.30
  -1 -14   1   50.49    6.60
   0  14  -1   27.10    5.20
   0  14  -1   20.60    4.60
   0 -14   1   21.60    5.50
  -1  14  -1   49.80    5.90
  -1  14  -1   35.90    5.60
   1 -14   1   51.49    6.60
  -2  14  -1   34.80    5.80
  -2  14  -1   36.20    5.70
   2 -14   1   52.49    6.90
  -3  14  -1   18.00    5.40
  -3  14  -1   10.20    5.00
   3 -14   1   15.30    6.00
  -4  14  -1   -0.60    6.20
  -4  14  -1    2.00    5.30
   4 -14   1    9.50    5.70
   4 -14   1    4.60    7.90
  -5  14  -1   12.50    7.90
  -5  14  -1  -10.90    5.10
   5 -14   1    3.30    7.10
   5 -14   1   -0.60    9.30
  -6  14  -1    7.70    4.80
  -6  14  -1   -0.80   10.40
   6 -14   1   -5.70    8.00
   7 -14   1    1.30   10.10
   7  13  -1   21.30    9.10
   6  13  -1   -3.50    7.50
   5  13  -1    3.80    5.60
   4  13  -1   13.70    5.30
   3  13  -1   60.89    6.50
   3  13  -1   63.49    6.70
   2  13  -1   42.70    5.60
   2  13  -1   52.39    6.00
  -2 -13   1   50.29    5.90
   1  13  -1  101.59    7.10
   1  13  -1  103.69    7.00
  -1 -13   1  101.99    7.90
   0  13  -1    5.00    4.00
   0  13  -1    0.70    3.90
   0 -13   1    6.40    4.10
  -1  13  -1  103.09    7.60
  -1  13  -1   87.79    7.10
   1 -13   1  100.49    7.50
  -2  13  -1   45.10    5.50
  -2  13  -1   40.40    5.50
   2 -13   1   50.49    5.80
  -3  13  -1   61.29    6.90
  -3  13  -1   73.39    7.50
   3 -13   1   62.79    7.10
   3 -13   1   61.59    6.60
  -4  13  -1   13.00    5.60
  -4  13  -1   17.10    5.00
   4 -13   1   39.70    7.70
   4 -13   1   16.50    5.50
  -5  13  -1    5.20    4.90
  -5  13  -1   12.20    7.10
   5 -13   1    5.40    6.20
   5 -13   1    6.70    8.40
  -6  13  -1   -2.70    3.40
  -6  13  -1    1.90    4.00
  -6  13  -1    5.30    8.80
   6 -13   1    3.50    7.70
   6 -13   1   -6.20   10.70
  -7  13  -1   -0.30   12.70
   7 -13   1   -1.00    8.90
   7  12  -1   -2.10    7.50
   6  12  -1    3.90    6.00
   5  12  -1   15.00    5.50
   4  12  -1   19.90    5.00
   3  12  -1    0.70    3.80
   2  12  -1   57.99    6.30
   2  12  -1   53.59    5.70
  -2 -12   1   52.49    5.50
   1  12  -1  158.98    8.30
   1  12  -1  156.88    8.10
  -1 -12   1  165.68    8.50
   0  12  -1   56.89    5.70
   0  12  -1   56.79    5.40
   0 -12   1   60.89    6.20
  -1  12  -1  176.38    8.70
  -1  12  -1  166.18    8.20
   1 -12   1  160.38    9.10
  -2  12  -1   64.59    6.40
  -2  12  -1   53.89    5.60
   2 -12   1   69.69    6.90
  -3  12  -1   -1.50    3.80
  -3  12  -1    5.20    4.00
   3 -12   1    4.50    5.00
   3 -12   1    4.90    4.00
  -4  12  -1   32.20    5.80
  -4  12  -1   19.80    5.00
   4 -12   1   20.90    6.20
   4 -12   1   24.20    5.40
  -5  12  -1    4.10    4.00
  -5  12  -1   24.40    6.70
   5 -12   1   15.00    7.30
   5 -12   1   11.60    5.70
  -6  12  -1   15.10    7.80
   6 -12   1   -4.70    8.90
   6 -12   1    9.20    6.60
  -7  12  -1  -13.00   10.60
   7 -12   1   -8.10    8.00
   7 -12   1   -0.10   12.20
   7  11  -1    3.60    6.60
   6  11  -1   -4.10    5.20
   5  11  -1   18.80    5.00
   4  11  -1   30.30    4.80
   3  11  -1   -3.50    3.40
   2  11  -1  198.98    9.10
   2  11  -1  198.98    9.00
  -2 -11   1  210.98    9.10
   1  11  -1   38.50    4.30
   1  11  -1   40.20    4.50
   0  11  -1    5.20    2.90
   0  11  -1    0.00    3.20
   0 -11   1    1.90    2.90
  -1  11  -1   45.10    4.70
  -1  11  -1   46.20    4.90
   1 -11   1   47.10    5.30
  -2  11  -1  204.68    8.80
  -2  11  -1  189.08    9.20
   2 -11   1  213.08    9.80
   2 -11   1  195.18    8.70
  -3  11  -1    1.70    3.30
  -3  11  -1   -2.30    3.40
   3 -11   1    6.20    3.80
   3 -11   1   -0.70    4.20
  -4  11  -1   31.30    4.90
  -4  11  -1   29.10    4.60
   4 -11   1   43.50    6.30
   4 -11   1   31.40    5.10
  -5  11  -1    7.40    5.80
  -5  11  -1   26.50    4.10
   5 -11   1   15.80    5.20
   5 -11   1   21.10    6.70
  -6  11  -1    5.70    6.70
   6 -11   1   12.90    6.10
   6 -11   1    0.70    7.80
  -7  11  -1   -3.30    9.80
   7 -11   1    6.30    7.50
   7 -11   1  -10.40   10.30
   8 -11   1   10.90    9.90
   8  10  -1   -3.80   11.20
   7  10  -1    2.70    5.90
   6  10  -1   -0.70    4.90
   5  10  -1    3.50    4.00
   4  10  -1   24.20    4.20
   3  10  -1    7.10    3.40
   2  10  -1  122.69    6.80
  -2 -10   1  114.69    6.50
   1  10  -1   17.20    3.40
   1  10  -1    8.50    3.00
  -1 -10   1    8.70    3.00
   0  10  -1  158.18    8.10
   0  10  -1  166.58    7.50
   0 -10   1  172.58    7.90
  -1  10  -1    9.60    3.00
  -2  10  -1  107.79    6.30
  -2  10  -1   93.39    5.80
   2 -10   1  114.49    6.30
   2 -10   1  113.59    7.10
  -3  10  -1    7.30    3.10
  -3  10  -1    9.80    3.30
   3 -10   1   10.20    3.60
   3 -10   1    9.70    4.20
  -4  10  -1   34.10    4.80
  -4  10  -1   31.10    4.00
   4 -10   1   22.70    5.20
   4 -10   1   35.10    5.00
  -5  10  -1    0.30    2.70
  -5  10  -1    5.00    4.60
   5 -10   1    6.30    4.30
   5 -10   1   -1.90    5.40
  -6  10  -1   15.30    6.50
   6 -10   1    7.00    7.30
   6 -10   1   -3.90    5.20
  -7  10  -1    4.20    8.70
   7 -10   1    2.10    6.80
   7 -10   1    3.50    9.10
   8 -10   1    8.60    9.20
   8   9  -1    6.90   10.50
   8   9  -1    7.40    8.90
   7   9  -1    1.60    5.30
   6   9  -1   31.70    5.00
   5   9  -1   98.19    7.00
   4   9  -1   54.89    5.40
   3   9  -1   32.20    3.90
   2   9  -1  250.07    9.40
   1   9  -1  300.37   10.70
   1   9  -1  295.47   10.40
  -1  -9   1  311.57   10.70
   0   9  -1   74.79    4.80
   0   9  -1   75.59    5.00
   0  -9   1   76.89    5.20
  -1   9  -1  306.17   10.70
  -1   9  -1  290.37   10.20
   1  -9   1  287.47   10.50
  -2   9  -1  252.27    9.40
  -2   9  -1  249.08    9.30
   2  -9   1  241.78    9.70
   2  -9   1  245.68    9.30
  -3   9  -1   31.60    3.80
  -3   9  -1   31.40    3.80
   3  -9   1   29.90    4.00
  -4   9  -1   69.19    5.60
  -4   9  -1   55.69    4.90
   4  -9   1   61.29    5.80
   4  -9   1   55.79    5.90
  -5   9  -1   94.89    4.40
  -5   9  -1   84.19    4.60
  -5   9  -1   88.89    7.40
   5  -9   1   82.19    8.60
   5  -9   1  100.49    7.30
  -6   9  -1   37.70    6.70
   6  -9   1   27.10    6.70
   6  -9   1   32.20    5.90
  -7   9  -1    8.10    8.10
   7  -9   1    2.20    8.00
   7  -9   1   -3.90    6.50
   8  -9   1    6.70    8.60
   8   8  -1   -2.50    6.10
   8   8  -1   -3.20    9.10
   7   8  -1    5.70    4.70
   6   8  -1    9.20    3.90
   5   8  -1   47.70    5.30
   4   8  -1   37.90    4.00
   3   8  -1    9.90    2.80
   2   8  -1   11.40    2.50
   1   8  -1 1129.39   30.30
  -1  -8   1 1079.99   30.00
   0   8  -1   46.70    4.00
   0   8  -1   44.90    3.60
   0  -8   1   43.50    4.10
  -1   8  -1 1133.19   30.10
  -1   8  -1 1065.39   29.60
   1  -8   1 1083.29   30.00
  -2   8  -1    7.40    2.50
  -2   8  -1   12.80    2.70
   2  -8   1   11.90    2.90
   2  -8   1   12.70    2.80
  -3   8  -1   20.20    3.20
  -3   8  -1   13.50    2.90
   3  -8   1   14.00    2.90
   3  -8   1   16.20    3.60
  -4   8  -1   36.20    4.40
  -4   8  -1   27.80    3.20
   4  -8   1   31.50    4.50
   4  -8   1   34.30    4.20
  -5   8  -1   58.09    5.70
   5  -8   1   45.50    8.60
   5  -8   1   52.49    5.50
  -6   8  -1   18.50    5.70
   6  -8   1   15.20    5.70
   6  -8   1   16.20    5.20
  -7   8  -1    8.20    7.80
   7  -8   1    7.40    7.20
   7  -8   1   -6.90    5.80
   8  -8   1   -7.50    8.00
   8  -8   1    3.10   12.60
   8   7  -1    4.50    5.40
   8   7  -1   -0.70    9.00
   7   7  -1   32.60    7.70
   7   7  -1   33.00    4.80
   6   7  -1    4.70    3.40
   5   7  -1   79.29    5.40
   4   7  -1   80.19    5.00
   3   7  -1  150.78    6.40
   2   7  -1  280.77    9.50
   1   7  -1 1659.13   42.70
  -1  -7   1 1586.84   42.50
   0   7  -1   56.19    3.50
   0   7  -1   58.29    4.00
   0  -7   1   55.69    3.90
  -1   7  -1 1565.44   41.30
  -1   7  -1 1578.64   41.60
   1  -7   1 1621.44   41.40
   1  -7   1 1535.45   41.50
  -2   7  -1  300.27   10.00
  -2   7  -1  275.77    9.60
   2  -7   1  306.87    9.80
   2  -7   1  290.77   10.20
  -3   7  -1  164.98    6.40
  -3   7  -1  149.79    6.60
   3  -7   1  138.19    6.80
   3  -7   1  132.89    6.30
  -4   7  -1   80.19    5.40
  -4   7  -1   83.99    4.10
   4  -7   1   81.69    5.90
   4  -7   1   88.79    5.50
   5  -7   1   78.89    6.20
   5  -7   1   67.69    6.50
  -6   7  -1    1.40    4.90
   6  -7   1    2.30    5.30
   6  -7   1    5.90    4.70
  -7   7  -1   31.80    7.70
   7  -7   1   24.90    6.60
   7  -7   1   21.40    6.70
   8  -7   1   -1.90    7.70
   8  -7   1   -1.80    8.50
   9   6  -1    7.30   11.90
   8   6  -1    5.50    4.80
   8   6  -1    4.70    8.70
   7   6  -1   19.20    3.90
   7   6  -1   27.30    7.30
   6   6  -1    7.80    3.00
   5   6  -1   33.20    3.30
   4   6  -1  211.98    7.40
   3   6  -1   66.79    4.00
   2   6  -1  379.36   11.50
   1   6  -1  466.15   13.40
  -1  -6   1  438.26   13.20
   0   6  -1 1119.69   28.70
   0   6  -1 1039.00   28.40
   0  -6   1 1057.59   28.60
  -1   6  -1  472.45   13.50
  -1   6  -1  450.45   13.20
   1  -6   1  444.46   13.20
   1  -6   1  457.95   13.50
  -2   6  -1  362.56   11.20
  -2   6  -1  378.46   11.40
   2  -6   1  359.86   11.50
   2  -6   1  367.76   11.30
  -3   6  -1   63.49    3.80
  -3   6  -1   65.19    4.10
   3  -6   1   63.39    4.10
   3  -6   1   63.79    4.30
  -4   6  -1  202.88    6.40
  -4   6  -1  202.88    8.40
   4  -6   1  225.68    8.30
   4  -6   1  211.68    8.40
  -5   6  -1   36.40    4.50
   5  -6   1   42.60    4.60
   5  -6   1   35.40    4.40
  -6   6  -1   13.70    4.70
   6  -6   1    4.20    4.30
   6  -6   1    1.20    4.20
   7  -6   1   21.00    6.20
   7  -6   1   16.60    5.60
   8  -6   1   16.10    7.60
   8  -6   1   12.30    7.70
   9  -6   1  -10.30   12.00
   9   5  -1   18.20   12.10
   8   5  -1    5.50    4.20
   7   5  -1   19.50    3.60
   7   5  -1   14.30    6.60
   6   5  -1   83.59    4.90
   6   5  -1   70.49    7.30
   4   5  -1  109.79    4.70
   3   5  -1  179.28    6.20
   2   5  -1   30.60    2.70
   1   5  -1  519.15   14.60
  -1  -5   1  520.85   14.50
   0   5  -1  210.08    7.00
   0   5  -1  209.38    6.80
   0  -5   1  210.28    7.00
  -1   5  -1  503.45   14.30
  -1   5  -1  501.15   14.00
   1  -5   1  521.15   14.10
   1  -5   1  484.05   14.30
  -2   5  -1   33.20    2.70
  -2   5  -1   33.70    2.70
   2  -5   1   28.50    3.00
   2  -5   1   30.80    2.80
  -3   5  -1  163.58    6.50
  -3   5  -1  171.98    5.80
   3  -5   1  170.68    6.50
   3  -5   1  168.68    6.50
  -4   5  -1   96.09    5.50
   4  -5   1  111.19    5.50
   4  -5   1   99.89    5.20
  -5   5  -1   47.90    5.20
   5  -5   1   48.00    4.30
   5  -5   1   54.39    5.30
  -6   5  -1   79.59    8.30
   6  -5   1   66.99    6.40
   6  -5   1   82.89    7.10
   7  -5   1   12.70    5.80
   7  -5   1   20.70    5.00
   8  -5   1    3.50    6.40
   8  -5   1    8.80    7.30
   9  -5   1   12.40   10.00
   9   4  -1   12.40   11.50
   8   4  -1    1.00    3.30
   8   4  -1    8.40    8.20
   7   4  -1    1.80    5.90
   6   4  -1   12.50    5.00
   2   4  -1 3168.18   79.59
   1   4  -1 1468.45   37.00
  -1  -4   1 1413.66   36.90
   0   4  -1  954.80   25.40
   0   4  -1 1011.50   25.60
   0  -4   1  958.20   25.50
  -1   4  -1 1489.95   36.80
  -1   4  -1 1378.06   36.60
   1  -4   1 1426.56   36.80
   1  -4   1 1414.86   36.60
  -2   4  -1 3033.20   75.89
  -2   4  -1 2938.41   76.09
   2  -4   1 2938.61   75.99
   2  -4   1 3132.09   76.09
  -3   4  -1  749.13   20.70
  -3   4  -1  759.22   19.20
   3  -4   1  722.43   20.10
   3  -4   1  742.23   20.40
  -4   4  -1  122.59    5.90
   4  -4   1  121.59    5.30
   4  -4   1  127.69    5.80
  -5   4  -1   54.69    5.00
   5  -4   1   54.49    5.20
   5  -4   1   48.40    4.40
   6  -4   1   13.50    3.40
   6  -4   1   11.70    4.20
   7  -4   1    8.30    4.30
   7  -4   1   12.70    5.40
   8  -4   1   -7.90    5.60
   8  -4   1   -4.60    7.00
   9  -4   1   21.70   10.00
   9   3  -1    9.80   10.70
   8   3  -1    4.80    7.90
   7   3  -1    6.20    6.10
   6   3  -1   53.79    6.40
   5   3  -1   24.40    4.40
   1   3  -1  509.55   13.60
   0   3  -1 2218.28   54.69
   0  -3   1 2111.79   54.59
  -1   3  -1  484.75   12.70
  -1   3  -1  455.45   12.60
   1  -3   1  463.65   12.70
  -2   3  -1  202.98    6.50
   2  -3   1  204.38    6.40
   2  -3   1  215.78    6.50
  -3   3  -1   57.19    3.40
   3  -3   1   52.69    2.90
   3  -3   1   47.70    3.30
  -4   3  -1  202.48    7.70
   4  -3   1  210.68    6.80
   4  -3   1  209.08    7.70
   5  -3   1   20.00    2.50
   5  -3   1   22.40    3.60
   6  -3   1   43.70    4.40
   6  -3   1   51.59    5.50
   7  -3   1    9.00    5.20
   7  -3   1    6.30    3.60
   8  -3   1    2.50    7.10
   8  -3   1    6.40    4.80
   9  -3   1   10.10    9.60
   9   2  -1   11.50   10.80
   8   2  -1   -6.50    7.40
   7   2  -1   26.60    6.50
   6   2  -1   90.59    7.60
   5   2  -1   -2.80    3.30
   4   2  -1  267.67    9.80
  -1   2  -1 2617.74   64.69
  -1   2  -1 2540.15   64.69
   1  -2   1 2635.24   64.69
   1  -2   1 2549.04   64.69
  -2   2  -1 1012.10   26.00
   2  -2   1  987.70   26.00
   2  -2   1  999.30   25.50
  -3   2  -1  454.15   13.00
   3  -2   1  453.45   12.90
   3  -2   1  442.46   12.00
  -4   2  -1  274.67    9.40
   4  -2   1  285.97    9.40
   4  -2   1  268.07    7.90
   5  -2   1    5.70    1.70
   5  -2   1    3.70    2.90
   6  -2   1   87.69    4.40
   6  -2   1   77.59    6.60
   7  -2   1   33.20    3.60
   7  -2   1   31.40    6.30
   8  -2   1    1.50    4.20
   8  -2   1    1.00    7.00
   9  -2   1    4.00    9.40
   9   1  -1   24.80   11.10
   8   1  -1   -1.60    7.50
   7   1  -1   29.30    6.40
   6   1  -1   30.80    5.40
   5   1  -1   13.30    3.60
   4   1  -1  101.19    5.40
   3   1  -1   67.89    3.90
  -1   1  -1 2479.65   67.19
  -1   1  -1 2901.71   66.99
  -2   1  -1  126.29    4.20
   2  -1   1  114.99    4.60
   3  -1   1   65.29    3.40
   4  -1   1  101.49    5.00
   5  -1   1   17.50    3.50
   6  -1   1   41.00    5.10
   6  -1   1   30.90    2.30
   7  -1   1   18.70    5.70
   7  -1   1   30.40    2.90
   8  -1   1    2.30    6.90
   8  -1   1    3.80    3.40
   9  -1   1   14.10    9.90
   8   0  -1    8.00    7.50
   7   0  -1   15.70    6.10
   7   0  -1   16.40    2.50
   6   0  -1   35.70    5.30
   5   0  -1    3.90    3.10
   4   0  -1    5.10    2.60
   3   0  -1    1.40    1.70
   2   0  -1   26.40    2.10
  -1   0   1   41.20    2.60
   2   0   1   27.50    2.30
   3   0   1    1.10    1.60
   4   0   1    4.90    2.40
   5   0   1    3.10    3.00
   6   0   1   35.30    5.10
   7   0   1   21.80    5.90
   8   0   1    6.70    7.10
   9   0   1    6.30    9.50
   8  -1  -1   -4.80    3.60
   8  -1  -1   -3.20    6.90
   7  -1  -1   26.10    3.20
   7  -1  -1   29.20    6.20
   6  -1  -1   32.40    5.30
   6  -1  -1   33.30    3.20
   5  -1  -1   19.70    2.10
   5  -1  -1   17.00    3.70
   4  -1  -1  101.19    5.30
   3  -1  -1   59.99    3.50
  -3   1   1   66.49    3.70
   2  -1  -1  136.09    4.70
   2  -1  -1  126.49    3.60
  -2   1   1  125.09    4.60
  -1   1   1 2805.32   68.09
  -1   1   1 2619.04   67.59
   3   1   1   65.29    3.60
   4   1   1   99.09    5.20
   5   1   1   22.10    3.90
   6   1   1   30.90    5.10
   7   1   1   43.40    6.50
   8   1   1   15.30    7.40
   9   1   1   16.60   10.10
   8  -2  -1    2.30    4.20
   8  -2  -1    6.40    7.40
   7  -2  -1   34.30    3.80
   7  -2  -1   30.40    6.30
   6  -2  -1   77.09    6.90
   6  -2  -1   75.69    4.40
   5  -2  -1    5.30    1.90
   5  -2  -1    4.70    3.10
   4  -2  -1  273.47    8.10
   4  -2  -1  273.97    9.70
  -4   2   1  284.67    9.80
   3  -2  -1  445.66   11.90
   3  -2  -1  443.16   13.00
  -3   2   1  436.86   13.10
   2  -2  -1 1013.40   25.90
   2  -2  -1 1027.50   26.50
  -2   2   1 1007.70   25.30
  -2   2   1  994.90   26.60
   1  -2  -1 2574.04   65.99
   1  -2  -1 2666.43   66.19
  -1   2   1 2697.83   65.99
  -1   2   1 2607.44   66.19
  -1  -2  -1 2554.54   65.69
   1   2   1 2717.63   65.79
   4   2   1  279.47    9.80
   5   2   1    3.40    3.20
   6   2   1   83.79    7.30
   7   2   1   28.50    6.30
   8   2   1   11.60    7.30
   9   2   1   -1.70   10.30
   8  -3  -1    4.60    7.50
   8  -3  -1    0.70    4.90
   7  -3  -1    6.90    3.80
   7  -3  -1    8.20    5.60
   6  -3  -1   41.80    4.50
   6  -3  -1   44.40    5.50
   5  -3  -1   22.00    2.70
   5  -3  -1   24.80    3.90
  -5   3   1   29.10    4.00
   4  -3  -1  201.28    7.90
   4  -3  -1  193.48    6.70
  -4   3   1  209.48    7.90
   3  -3  -1   47.90    3.40
   3  -3  -1   46.50    2.90
  -3   3   1   55.09    3.70
   2  -3  -1  209.98    6.70
   2  -3  -1  208.78    6.40
  -2   3   1  203.68    6.70
  -2   3   1  201.48    7.10
   1  -3  -1  499.65   13.00
   1  -3  -1  473.25   13.00
  -1   3   1  462.05   13.00
  -1   3   1  477.65   12.90
   0  -3  -1 2060.89   52.99
   0  -3  -1 2054.59   52.69
   0   3   1 2106.29   52.59
   0   3   1 2123.49   52.69
  -1  -3  -1  474.95   12.90
   1   3   1  492.85   13.00
   2   3   1  212.18    6.20
   5   3   1   18.60    3.90
   6   3   1   53.89    6.00
   7   3   1    4.70    5.80
   8   3   1    2.30    7.50
   9  -4  -1   34.00   12.50
   8  -4  -1    0.40    7.50
   8  -4  -1   -1.30    5.50
   7  -4  -1    4.70    4.20
   7  -4  -1    6.90    5.30
   6  -4  -1    9.80    3.30
   6  -4  -1   13.10    4.60
   5  -4  -1   60.39    5.40
   5  -4  -1   59.19    4.50
  -5   4   1   57.49    5.30
   4  -4  -1  117.69    5.20
   4  -4  -1  121.89    6.00
  -4   4   1  123.39    6.00
   3  -4  -1  738.53   20.30
   3  -4  -1  719.13   19.80
  -3   4   1  724.43   20.40
   2  -4  -1 2974.80   75.89
   2  -4  -1 3044.00   76.09
  -2   4   1 3071.19   75.69
  -2   4   1 2925.41   76.09
   1  -4  -1 1421.96   36.70
   1  -4  -1 1450.65   36.70
  -1   4   1 1368.36   36.60
  -1   4   1 1451.15   36.70
   0  -4  -1  976.90   25.40
   0  -4  -1  959.10   25.30
   0   4   1  979.30   25.40
   0   4   1  960.50   25.30
  -1  -4  -1 1394.06   36.30
   1   4   1 1439.56   36.40
   2   4   1 3165.08   79.49
   3   4   1  773.12   20.30
   4   4   1  132.19    4.60
   6   4   1   15.10    4.80
   6   4   1   15.60    2.20
   7   4   1    5.90    2.70
   7   4   1    8.10    5.90
   8   4   1   -9.40    7.50
   9   4   1   20.20   11.10
   9  -5  -1    5.60   10.40
   8  -5  -1    4.80    7.80
   8  -5  -1   -3.70    6.20
   7  -5  -1   25.30    5.20
   7  -5  -1   26.30    6.30
   6  -5  -1   93.69    7.40
   6  -5  -1   65.99    6.30
  -6   5   1   77.19    7.50
   5  -5  -1   50.59    5.00
   5  -5  -1   45.70    4.90
  -5   5   1   53.19    5.30
   4  -5  -1   96.59    5.70
   4  -5  -1  102.09    5.30
  -4   5   1   95.09    5.60
   3  -5  -1  178.18    6.90
   3  -5  -1  172.78    6.60
  -3   5   1  167.38    6.80
  -3   5   1  169.08    5.80
   2  -5  -1   32.10    3.10
   2  -5  -1   32.20    2.90
  -2   5   1   27.80    2.70
  -2   5   1   33.60    2.80
   1  -5  -1  515.75   14.40
   1  -5  -1  508.85   14.50
  -1   5   1  511.85   14.50
  -1   5   1  504.25   14.30
   0  -5  -1  213.48    6.90
   0   5   1  210.58    6.90
   0   5   1  201.78    6.80
  -1  -5  -1  511.45   14.50
   1   5   1  530.05   14.70
   2   5   1   31.10    2.70
   3   5   1  179.68    6.20
   4   5   1  107.79    4.50
   5   5   1   50.29    3.70
   6   5   1   80.29    4.70
   7   5   1   18.50    3.40
   7   5   1   18.50    6.30
   8   5   1    2.70    8.20
   8   5   1    3.80    4.00
   9   5   1   -4.70   11.30
   9  -6  -1    4.90   10.90
   8  -6  -1   -3.70    7.90
   8  -6  -1    2.20    7.30
   7  -6  -1   20.00    6.40
   7  -6  -1   25.90    6.10
   6  -6  -1   13.10    4.80
   6  -6  -1    4.80    4.20
  -6   6   1   13.80    5.00
   5  -6  -1   35.80    4.80
   5  -6  -1   33.60    4.30
   4  -6  -1  203.88    8.30
   4  -6  -1  208.68    8.20
  -4   6   1  208.78    8.60
  -4   6   1  213.08    6.50
   3  -6  -1   61.39    4.50
   3  -6  -1   68.19    4.60
  -3   6   1   67.89    3.90
  -3   6   1   63.59    4.20
   2  -6  -1  387.26   11.70
   2  -6  -1  361.86   11.60
  -2   6   1  363.86   11.60
  -2   6   1  386.26   11.60
   1  -6  -1  450.15   13.30
   1  -6  -1  440.46   13.40
  -1   6   1  454.35   13.20
  -1   6   1  463.45   13.40
   0  -6  -1 1074.09   28.50
   0   6   1 1059.29   28.50
   0   6   1 1063.89   28.40
  -1  -6  -1  446.16   13.20
   1   6   1  458.85   13.30
   2   6   1  401.56   12.00
   3   6   1   66.29    3.90
   4   6   1  217.88    7.70
   5   6   1   34.00    3.40
   6   6   1    3.50    2.90
   7   6   1   26.90    4.10
   7   6   1    9.20    6.60
   8   6   1    9.10   10.30
   8   6   1    8.80    4.70
   9   6   1   -5.70   11.40
   8  -7  -1   -0.70    8.00
   8  -7  -1   -5.20    8.30
   7  -7  -1   29.00    6.90
   7  -7  -1   15.10    6.50
  -7   7   1   22.50    7.70
   6  -7  -1    4.00    4.80
  -6   7   1    4.30    5.40
   5  -7  -1   67.59    6.90
   5  -7  -1   86.19    6.60
  -5   7   1   78.39    6.70
   4  -7  -1   74.99    5.90
   4  -7  -1   87.39    5.60
  -4   7   1   81.99    5.80
  -4   7   1   79.29    4.10
   3  -7  -1  141.59    6.60
   3  -7  -1  142.89    6.60
  -3   7   1  146.89    6.10
  -3   7   1  141.89    6.60
   2  -7  -1  282.87   10.00
   2  -7  -1  293.67    9.90
  -2   7   1  290.57    9.80
  -2   7   1  298.77    9.80
   1  -7  -1 1595.44   41.40
   1  -7  -1 1544.85   41.60
  -1   7   1 1579.44   41.40
  -1   7   1 1586.34   41.60
   0  -7  -1   55.39    3.90
   0   7   1   62.99    4.00
   0   7   1   57.19    3.40
  -1  -7  -1 1566.44   41.70
   1   7   1 1547.65   41.70
   1   7   1 1659.73   42.00
  -2  -7  -1  292.77    9.60
   2   7   1  304.67   10.00
   3   7   1  145.39    6.20
   4   7   1   81.89    5.10
   5   7   1   71.09    5.40
   6   7   1    1.50    3.50
   7   7   1   28.30    4.70
   8   7   1   -4.80    8.50
   8   7   1    8.70    5.50
   8  -8  -1    8.00   11.70
   7  -8  -1    3.60    6.90
   7  -8  -1    6.80    6.70
  -7   8   1   10.00    8.00
   6  -8  -1   16.60    5.30
   6  -8  -1    8.30    5.30
  -6   8   1    8.70    5.80
   5  -8  -1   54.99    6.00
   5  -8  -1   50.19    5.90
  -5   8   1   56.89    6.10
   4  -8  -1   24.50    4.00
   4  -8  -1   32.70    4.60
  -4   8   1   32.10    4.40
  -4   8   1   29.10    3.30
   3  -8  -1   10.10    3.30
   3  -8  -1   16.50    3.20
  -3   8   1   17.30    3.10
  -3   8   1   17.40    3.00
   2  -8  -1    8.00    2.60
   2  -8  -1    1.50    2.80
  -2   8   1   14.00    2.90
  -2   8   1    9.90    2.70
   1  -8  -1 1074.89   29.90
   1  -8  -1 1094.99   29.70
  -1   8   1 1107.19   30.00
  -1   8   1 1077.09   29.60
   0  -8  -1   46.80    4.10
   0   8   1   42.80    3.40
  -1  -8  -1 1077.29   29.60
   1   8   1 1091.49   29.80
   1   8   1 1098.89   29.60
  -2  -8  -1   13.20    2.60
   2   8   1   11.50    2.60
   3   8   1   15.40    2.80
   4   8   1   29.20    3.70
   5   8   1   50.49    4.70
   6   8   1   10.00    4.10
   7   8   1    7.90    4.70
   8   8   1    9.70    9.40
   8   8   1   14.70    6.30
   8  -9  -1    6.10    9.30
  -8   9   1    0.60   12.30
   7  -9  -1   12.60    7.10
   7  -9  -1    5.20    8.10
  -7   9   1    4.00    8.00
   6  -9  -1   30.70    6.60
   6  -9  -1   30.10    6.10
  -6   9   1   34.70    6.90
   5  -9  -1   91.59    7.40
   5  -9  -1   73.79    8.40
  -5   9   1   99.49    8.00
  -5   9   1   95.29    4.50
   4  -9  -1   62.09    6.10
   4  -9  -1   71.69    6.10
  -4   9   1   57.39    4.80
  -4   9   1   61.59    5.70
   3  -9  -1   30.60    3.90
  -3   9   1   21.80    3.50
  -3   9   1   22.00    4.00
   2  -9  -1  258.37    9.60
   2  -9  -1  255.37   10.00
  -2   9   1  246.88    9.50
  -2   9   1  260.47    9.80
   1  -9  -1  291.57   10.50
   1  -9  -1  297.17   10.50
  -1   9   1  304.47   10.70
  -1   9   1  290.07   10.30
   0  -9  -1   77.59    5.10
   0   9   1   75.69    4.50
   0   9   1   75.59    4.70
  -1  -9  -1  289.47   10.50
   1   9   1  321.27   10.90
   1   9   1  302.37   10.60
  -2  -9  -1  256.07    9.40
   2   9   1  262.47    9.70
   3   9   1   26.90    3.60
   4   9   1   59.69    5.70
   5   9   1   96.09    6.80
   6   9   1   25.20    4.90
   7   9   1    1.40    5.30
   8   9   1   11.70   10.40
   8   9   1    8.40    9.60
   8 -10  -1  -10.90    9.20
   7 -10  -1   -1.30    7.20
   7 -10  -1    8.50    9.40
  -7  10   1    1.30    9.30
   6 -10  -1    5.10    7.10
   6 -10  -1    2.60    5.70
  -6  10   1    7.40    6.60
   5 -10  -1    4.30    5.60
   5 -10  -1    3.70    4.80
  -5  10   1    7.90    2.90
  -5  10   1    9.10    5.20
   4 -10  -1   33.10    5.40
   4 -10  -1   22.80    4.60
  -4  10   1   26.20    4.10
  -4  10   1   26.30    4.60
   3 -10  -1    5.90    3.30
   3 -10  -1    8.40    4.00
  -3  10   1    5.40    3.20
  -3  10   1   -0.70    3.00
   2 -10  -1  112.39    6.40
   2 -10  -1  103.89    6.90
  -2  10   1  103.89    6.30
  -2  10   1  108.29    6.50
   1 -10  -1   14.00    3.20
  -1  10   1   11.70    2.90
  -1  10   1    5.90    2.80
   0 -10  -1  156.58    7.70
   0  10   1  156.08    7.10
   0  10   1  178.88    7.80
  -1 -10  -1   12.60    3.20
   1  10   1    9.10    2.70
   1  10   1   13.70    3.00
  -2 -10  -1  114.09    6.40
   2  10   1  114.29    6.60
   2  10   1  112.89    6.40
   3  10   1    2.70    3.00
   4  10   1   33.50    4.60
   5  10   1    2.30    4.10
   6  10   1    1.40    4.90
   7  10   1   -0.50    5.90
   8 -11  -1   -7.90   10.20
   7 -11  -1   -7.70   10.40
   7 -11  -1    3.30    7.60
  -7  11   1  -24.60    9.80
   6 -11  -1    5.50    8.10
   6 -11  -1   -2.70    6.00
  -6  11   1    0.80    7.00
   5 -11  -1   26.00    5.80
   5 -11  -1   16.20    6.60
  -5  11   1   28.90    6.60
  -5  11   1   18.20    4.00
   4 -11  -1   29.50    5.00
   4 -11  -1   36.30    6.20
  -4  11   1   28.90    5.40
  -4  11   1   30.20    4.70
   3 -11  -1   -0.90    4.40
   3 -11  -1   -3.60    3.50
  -3  11   1   -2.70    3.60
  -3  11   1   -6.10    3.40
   2 -11  -1  207.38    9.60
   2 -11  -1  198.68    8.90
  -2  11   1  183.88    8.60
  -2  11   1  190.18    9.10
   1 -11  -1   57.19    6.10
  -1  11   1   38.20    4.00
  -1  11   1   33.70    4.20
   0 -11  -1    3.90    3.20
   0  11   1    1.60    3.20
   0  11   1    4.90    2.90
   1  11   1   38.90    4.50
   1  11   1   47.10    5.00
  -2 -11  -1  203.58    9.10
   2  11   1  216.88    9.40
   2  11   1  195.28    8.80
   3  11   1   -4.50    3.50
   4  11   1   29.90    4.60
   5  11   1   18.80    5.00
   6  11   1   -6.60    5.30
   7  11   1   10.50    6.80
   7 -12  -1    1.00    8.50
   7 -12  -1    5.00   12.00
  -7  12   1  -12.10   11.60
   6 -12  -1   -1.00    9.30
  -6  12   1   12.20    7.80
   5 -12  -1   10.10    5.90
   5 -12  -1   14.30    7.30
  -5  12   1   12.50    4.10
  -5  12   1    0.80    6.10
   4 -12  -1   26.50    5.60
   4 -12  -1   23.10    6.20
  -4  12   1   18.50    4.90
  -4  12   1   25.70    5.80
   3 -12  -1   13.20    5.30
   3 -12  -1    5.10    4.10
  -3  12   1    0.70    4.10
  -3  12   1    7.60    4.00
   2 -12  -1   84.29    7.20
   2 -12  -1   68.19    6.50
  -2  12   1   66.89    6.50
  -2  12   1   68.59    6.00
   1 -12  -1  174.08    9.30
  -1  12   1  175.88    8.80
  -1  12   1  174.28    8.30
   0 -12  -1   48.40    5.30
   0  12   1   50.39    5.40
   0  12   1   64.89    5.80
  -1 -12  -1  161.88    8.60
   1  12   1  168.28    8.70
   1  12   1  157.68    8.40
  -2 -12  -1   53.69    5.80
   2  12   1   74.19    6.60
   2  12   1   63.89    6.20
   3  12   1   11.80    4.20
   3  12   1   11.00    4.70
   4  12   1   26.60    5.20
   5  12   1    0.00    5.20
   6  12   1   12.00    6.30
   7  12   1   -1.80    7.70
   7 -13  -1    2.50    9.50
   6 -13  -1    1.40    7.40
   6 -13  -1   -8.00   10.30
  -6  13   1    1.60    3.60
  -6  13   1    0.60    9.30
   5 -13  -1    7.90    8.40
   5 -13  -1   -0.50    6.00
  -5  13   1   -3.20    6.80
  -5  13   1   -8.50    4.60
   4 -13  -1   20.20    5.90
   4 -13  -1   27.80    7.50
  -4  13   1   19.40    6.20
  -4  13   1   18.80    5.20
   3 -13  -1   58.09    7.00
   3 -13  -1   64.89    7.00
  -3  13   1   71.59    7.00
  -3  13   1   70.39    7.10
   2 -13  -1   53.89    6.10
  -2  13   1   37.20    5.40
  -2  13   1   50.29    6.20
   1 -13  -1   96.89    8.30
  -1  13   1  108.29    7.70
  -1  13   1  108.09    7.40
   0 -13  -1    4.80    4.40
   0  13   1    7.90    4.00
   0  13   1   -3.90    3.80
  -1 -13  -1  105.59    7.70
   1  13   1   92.49    7.50
   1  13   1  100.39    7.70
  -2 -13  -1   55.39    6.10
   2  13   1   41.60    5.40
   2  13   1   34.80    5.60
   3  13   1   73.59    7.40
   3  13   1   61.49    6.50
   4  13   1   29.80    5.80
   4  13   1   20.40    6.00
   5  13   1    2.80    5.80
   6  13   1    0.80    6.90
   7  13   1   -1.90    8.60
   7 -14  -1    3.20   10.40
   6 -14  -1    6.40    8.10
  -6  14   1    5.70    4.80
   5 -14  -1    2.40    6.70
   5 -14  -1   11.00    9.80
  -5  14   1   -2.90    5.70
  -5  14   1  -11.30    8.00
   4 -14  -1    9.70    7.70
   4 -14  -1   -0.90    6.80
  -4  14   1   -5.90    5.30
  -4  14   1    8.80    6.40
   3 -14  -1   12.00    5.30
   3 -14  -1    5.90    6.70
  -3  14   1   11.20    5.60
  -3  14   1   15.00    5.70
   2 -14  -1   49.40    6.60
  -2  14   1   40.30    5.70
  -2  14   1   41.30    6.00
   1 -14  -1   49.30    6.80
  -1  14   1   44.70    5.90
  -1  14   1   48.90    5.90
   0 -14  -1   15.10    5.40
   0  14   1   19.60    4.90
   0  14   1   20.50    4.70
  -1 -14  -1   41.60    6.30
   1  14   1   43.70    5.80
   1  14   1   39.20    5.60
  -2 -14  -1   38.40    6.00
   2  14   1   34.70    5.90
   2  14   1   28.80    5.50
   3  14   1   20.90    6.60
   3  14   1   10.70    5.50
   4  14   1   19.80    7.40
   4  14   1    3.00    6.50
   5  14   1   -2.30    6.80
   6  14   1    4.20    7.80
   7  14   1    6.20   10.10
   6 -15  -1   13.10    9.40
  -6  15   1    1.20    6.40
   5 -15  -1    5.00    7.80
  -5  15   1   11.10    6.70
   4 -15  -1    7.70    9.20
   4 -15  -1   12.30    6.90
  -4  15   1    6.70    6.40
  -4  15   1   -0.50    7.60
   3 -15  -1   60.09    8.90
  -3  15   1   49.60    7.60
  -3  15   1   42.30    7.90
   2 -15  -1   14.50    6.70
  -2  15   1   13.30    6.10
   1 -15  -1   97.69    8.80
  -1  15   1   85.69    9.20
  -1  15   1   85.39    8.20
   0 -15  -1    1.10    5.60
   0  15   1   19.30    5.70
   0  15   1    2.10    6.40
  -1 -15  -1  101.89    9.30
   1  15   1   90.99    8.80
   1  15   1   88.49    7.90
  -2 -15  -1   16.00    6.00
   2  15   1   15.50    5.90
   2  15   1   27.10    6.30
   3  15   1   51.19    7.20
   3  15   1   37.60    7.70
   4  15   1    1.40    6.30
   5  15   1    5.40    7.60
   6  15   1  -20.60    8.60
   6 -16  -1    9.80   11.00
   5 -16  -1   11.10    8.50
  -5  16   1   -1.50    7.70
  -4  16   1   17.00    7.60
  -3  16   1   15.00    6.80
  -3  16   1   17.50    8.00
   2 -16  -1   -8.40    7.70
  -2  16   1   -2.50    5.90
  -2  16   1   12.80    6.80
   1 -16  -1  -15.00    6.70
  -1  16   1   -0.10    5.20
  -1  16   1    2.50    6.20
   0 -16  -1   16.00    6.60
   0  16   1   11.60    5.90
   0  16   1   13.60    5.80
  -1 -16  -1    0.70    6.50
   1  16   1    8.90    6.50
   1  16   1   -0.60    5.60
  -2 -16  -1    5.80    6.40
   2  16   1   -8.90    5.30
   2  16   1   -8.00    6.70
   3  16   1   30.70    7.10
   4  16   1   28.50    7.70
   5  16   1    7.20    9.00
   6  16   1    6.70   11.00
  -5  17   1    0.50    9.10
  -4  17   1    3.20    8.30
  -3  17   1   12.50    7.40
  -2  17   1    9.80    6.90
   1 -17  -1   -8.50    7.70
  -1  17   1   -5.30    6.20
   0 -17  -1   25.50    8.40
   0  17   1   34.20    7.10
  -1 -17  -1    4.10    7.60
   1  17   1   -3.00    6.50
  -2 -17  -1    4.90    7.70
   2  17   1    2.30    7.00
   3  17   1   -6.00    7.50
   4  17   1   -0.20    8.50
   5  17   1   -2.10    9.80
  -5  18   1  -15.70   10.50
  -4  18   1  -21.30   10.60
  -3  18   1    7.40    8.50
  -2  18   1   -5.10    7.60
  -1  18   1   12.90    8.00
   0  18   1   -8.70    7.40
  -1 -18  -1   13.60    9.00
   1  18   1   17.90    8.30
  -2 -18  -1    5.80    9.80
   2  18   1   -6.40    7.90
   3  18   1   12.40    8.80
   4  18   1    8.30    9.90
   5  18   1    9.60   11.80
  -4  19   1    2.60   12.80
  -3  19   1    4.20   10.50
  -2  19   1    4.90    8.70
  -1  19   1    0.10    7.60
   0  19   1   -7.30    8.60
   1  19   1    6.10    8.70
   2  19   1   -2.00    8.70
   3  19   1   -0.40    9.80
   4  19   1    9.90   11.20
  -3  20   1   13.90   12.10
  -2  20   1   -2.90   10.60
  -1  20   1  -10.60   10.30
   0  20   1    1.00    9.80
   1  20   1  -13.20    9.90
   2  20   1    8.30   11.10
   3  20   1   -4.60   11.60
  -2  21   1   26.00   13.50
  -1  21   1   -0.40   12.20
   0  21   1    7.00   11.50
   1  21   1    6.40   12.60
   2  21   1  -12.30   13.00
   2  21  -2    3.40   13.10
   1  21  -2   -8.10   11.70
   0  21  -2   -1.00   11.70
  -1  21  -2  -10.50   12.20
  -2  21  -2    8.60   12.00
   3  20  -2   10.70   11.80
   2  20  -2   15.50    9.80
   1  20  -2  -13.90    9.60
   0  20  -2   -2.70    8.80
  -1  20  -2   -6.10   10.20
  -2  20  -2   13.50   10.90
  -3  20  -2   22.00   11.30
   4  19  -2   14.00   11.40
   3  19  -2    8.60    9.90
   2  19  -2   -0.10    9.10
   1  19  -2    8.40    8.60
   0  19  -2  -16.20    8.00
  -1  19  -2   20.00    8.80
  -2  19  -2    7.50    9.10
  -3  19  -2   10.70    9.50
  -4  19  -2  -11.60   12.10
   5  18  -2    0.00   11.40
   4  18  -2    3.80    9.50
   3  18  -2   -3.80    8.40
   2  18  -2   -0.50    8.10
   1  18  -2   -3.40    6.90
  -1 -18   2   14.70    9.50
   0  18  -2    1.80    7.50
  -1  18  -2   13.30    7.60
  -2  18  -2   25.40    8.40
  -3  18  -2   -4.70    8.20
  -4  18  -2   20.20   10.20
  -5  18  -2  -10.00   10.80
   5  17  -2  -15.00    9.50
   4  17  -2    9.40    8.30
   3  17  -2   -7.10    7.20
   2  17  -2   -2.00    6.40
   1  17  -2    5.30    6.70
  -1 -17   2    9.30    7.60
   0  17  -2    3.20    6.00
   0 -17   2   -7.10    7.50
  -1  17  -2    1.60    6.20
  -1  17  -2    3.70    8.80
   1 -17   2    1.70    7.20
  -2  17  -2    2.90    6.10
  -3  17  -2   21.90    7.50
  -4  17  -2    6.20    7.80
  -5  17  -2   -4.00    9.40
   6  16  -2   -7.40   10.50
   5  16  -2   -1.30    8.80
   4  16  -2   20.90    7.50
   3  16  -2   50.79    8.00
   2  16  -2  -10.90    5.30
   2  16  -2    4.70    7.30
   1  16  -2   17.10    7.00
   1  16  -2   21.60    6.30
  -1 -16   2   19.10    6.80
   0  16  -2    6.10    5.80
   0  16  -2    0.70    6.20
   0 -16   2    8.00    6.70
  -1  16  -2   22.40    6.20
  -1  16  -2   29.40    6.60
   1 -16   2   13.60    6.30
  -2  16  -2   15.90    6.60
  -2  16  -2   -1.20    5.60
   2 -16   2    4.90    7.30
  -3  16  -2   59.69    8.20
  -3  16  -2   40.60    8.10
  -4  16  -2   23.70    8.80
  -4  16  -2   23.40    7.60
  -5  16  -2   -0.10    7.80
   6  15  -2   22.60    8.90
   5  15  -2    8.00    7.30
   4  15  -2   13.40    6.30
   3  15  -2   24.90    5.80
   3  15  -2    4.40    7.10
   2  15  -2    7.60    5.80
   2  15  -2   -8.90    5.10
   1  15  -2  -12.40    4.80
   1  15  -2    4.40    5.60
  -1 -15   2    1.00    5.70
   0  15  -2  178.48   10.90
   0  15  -2  175.78   10.50
   0 -15   2  170.48   11.10
  -1  15  -2    0.00    5.60
  -1  15  -2   -0.50    4.70
   1 -15   2    5.80    5.70
  -2  15  -2    1.80    5.50
   2 -15   2   11.30    6.50
  -3  15  -2    2.10    5.90
  -3  15  -2    6.40    5.50
   3 -15   2    0.10    7.60
  -4  15  -2    8.40    7.30
  -4  15  -2    1.00    6.20
   4 -15   2    4.20    8.80
  -5  15  -2    6.80    6.50
  -5  15  -2   13.40    8.90
   6 -15   2   -5.30    8.70
   7  14  -2   31.20   10.30
   6  14  -2   14.50    7.90
   5  14  -2    8.10    6.40
   4  14  -2    7.70   10.00
   3  14  -2    7.00    5.80
   3  14  -2   13.50    5.60
   2  14  -2   19.60    5.40
   2  14  -2    9.60    5.20
   1  14  -2   49.10    5.80
   1  14  -2   49.40    6.20
  -1 -14   2   45.80    6.50
   0  14  -2   20.50    4.60
   0  14  -2   29.50    5.30
   0 -14   2   25.40    5.70
  -1  14  -2   40.40    5.50
  -1  14  -2   51.89    6.40
   1 -14   2   45.60    6.30
  -2  14  -2   17.50    4.60
  -2  14  -2    8.50    4.80
   2 -14   2   13.50    5.90
  -3  14  -2    0.40    5.00
  -3  14  -2   10.10    5.20
   3 -14   2   11.50    6.20
  -4  14  -2    3.70    5.40
  -4  14  -2    1.80    6.20
   4 -14   2    7.60    8.00
  -5  14  -2    6.20    5.90
  -5  14  -2    9.80    7.70
   5 -14   2    1.00    9.50
  -6  14  -2   -2.40   10.20
  -6  14  -2    3.40    4.70
   6 -14   2    8.80    8.20
   7 -14   2  -18.80    9.90
   7  13  -2  -16.90    8.60
   6  13  -2   -6.60    8.20
   5  13  -2    3.40    5.80
   4  13  -2   -4.80    5.00
   3  13  -2   29.90    5.30
   2  13  -2   36.00    5.10
   2  13  -2   18.40    4.50
   1  13  -2  265.17   11.10
   1  13  -2  264.67   11.60
  -1 -13   2  271.97   11.60
   0  13  -2  334.27   13.00
   0  13  -2  333.37   13.30
   0 -13   2  339.47   13.50
  -1  13  -2  263.37   11.80
  -1  13  -2  259.27   10.80
   1 -13   2  276.67   12.20
  -2  13  -2   35.50    5.50
  -2  13  -2   26.20    4.80
   2 -13   2   30.30    5.10
  -3  13  -2   30.60    5.90
  -3  13  -2   34.80    5.60
   3 -13   2   49.30    7.10
  -4  13  -2   -2.00    4.50
  -4  13  -2    1.90    5.30
   4 -13   2    2.80    6.50
   4 -13   2   -1.20    4.90
  -5  13  -2    1.50    6.60
  -5  13  -2   -3.00    4.50
   5 -13   2    2.90    8.30
   5 -13   2   10.20    5.90
  -6  13  -2    7.20    8.80
  -6  13  -2    1.50    3.80
  -6  13  -2   -0.50    3.40
   6 -13   2    0.70   10.70
  -7  13  -2    1.50   12.60
   7 -13   2  -13.70    8.70
   7  12  -2   -1.10    7.40
   6  12  -2   13.00    6.30
   5  12  -2   12.30    5.50
   4  12  -2   19.70    4.80
   3  12  -2   77.29    7.40
   2  12  -2   -1.90    3.40
   2  12  -2    4.40    4.00
   1  12  -2    6.80    3.60
   1  12  -2   -1.00    3.50
  -1 -12   2   -3.70    3.40
   0  12  -2  104.59    6.60
   0  12  -2   98.59    6.60
   0 -12   2  121.09    7.10
  -1  12  -2   -2.10    3.00
  -1  12  -2    3.00    3.10
   1 -12   2   -3.70    4.10
  -2  12  -2    5.60    3.50
  -2  12  -2    4.50    3.90
   2 -12   2   16.60    4.40
  -3  12  -2   73.69    6.70
  -3  12  -2   80.59    7.00
   3 -12   2   86.19    8.40
   3 -12   2   89.99    7.10
  -4  12  -2   23.00    4.90
  -4  12  -2   20.20    5.30
   4 -12   2   25.90    5.30
   4 -12   2   25.40    6.20
  -5  12  -2   14.90    4.50
  -5  12  -2   10.60    6.10
   5 -12   2   28.90    7.60
   5 -12   2   20.10    5.50
  -6  12  -2   24.60    7.80
   6 -12   2    3.80    9.20
   6 -12   2    1.00    6.40
  -7  12  -2    0.30   10.60
   7 -12   2    8.80   11.90
   7 -12   2   -1.90    8.50
   7  11  -2    7.50    6.70
   6  11  -2   -2.70    5.20
   5  11  -2    4.00    4.60
   4  11  -2   16.20    4.40
   3  11  -2    9.30    3.50
   2  11  -2  122.59    7.30
   1  11  -2  261.47   10.20
   1  11  -2  276.77   10.40
  -1 -11   2  229.38   11.40
   0  11  -2   72.79    6.00
   0  11  -2   79.99    5.20
   0 -11   2   75.29    5.60
  -1  11  -2  270.47   10.30
  -1  11  -2  276.77   10.90
   1 -11   2  276.47   11.20
  -2  11  -2  120.19    7.20
  -2  11  -2  125.89    7.00
   2 -11   2  139.49    8.10
  -3  11  -2   12.90    3.60
  -3  11  -2   12.50    3.90
   3 -11   2   12.20    4.50
   3 -11   2   14.20    3.70
  -4  11  -2   11.40    4.30
  -4  11  -2    4.00    3.60
   4 -11   2   10.60    4.10
   4 -11   2    7.60    5.40
  -5  11  -2   -3.30    3.30
  -5  11  -2    7.30    5.30
   5 -11   2    5.80    4.70
   5 -11   2    8.40    6.30
  -6  11  -2   -1.50    6.70
   6 -11   2   -7.70    7.80
   6 -11   2   -1.90    5.80
  -7  11  -2   15.00    9.60
   7 -11   2    5.20   10.70
   7 -11   2    9.60    7.40
   8 -11   2    8.30    9.70
   8  10  -2   12.30   11.70
   7  10  -2   -1.30    6.00
   6  10  -2    0.60    4.90
   5  10  -2   29.40    4.90
   4  10  -2   18.20    4.00
   3  10  -2   32.30    4.30
   2  10  -2  312.37   11.40
   1  10  -2   26.50    3.50
   1  10  -2   30.90    3.80
  -1 -10   2   27.50    4.00
   0  10  -2   -0.20    2.70
   0  10  -2   -1.80    2.80
   0 -10   2    1.00    2.80
  -1  10  -2   23.60    3.70
  -2  10  -2  271.07   11.80
  -2  10  -2  331.67   11.50
   2 -10   2  320.27   11.10
   2 -10   2  307.27   11.50
  -3  10  -2   36.30    4.40
  -3  10  -2   24.00    3.80
   3 -10   2   35.40    4.10
   3 -10   2   28.00    4.50
  -4  10  -2   10.50    3.30
  -4  10  -2   12.90    3.80
   4 -10   2    9.60    4.90
   4 -10   2   12.20    3.80
  -5  10  -2   29.80    3.50
  -5  10  -2   27.50    5.40
   5 -10   2   22.00    6.10
   5 -10   2   28.20    5.10
  -6  10  -2    7.40    6.30
   6 -10   2    0.30    7.00
   6 -10   2   12.90    5.40
  -7  10  -2    5.20    8.30
   7 -10   2   10.80    9.30
   7 -10   2   -7.40    6.40
   8 -10   2    0.80   10.20
   8   9  -2   21.40    8.40
   8   9  -2   21.00   10.70
   7   9  -2   -1.00    5.30
   6   9  -2    5.50    4.40
   5   9  -2   76.59    6.50
   4   9  -2   74.79    6.00
   3   9  -2    9.60    3.10
   2   9  -2  148.69    7.00
   1   9  -2   91.79    5.60
  -1  -9   2   84.49    5.40
   0   9  -2  217.98    8.30
   0   9  -2  237.08    8.90
   0  -9   2  226.28    8.90
  -1   9  -2   97.19    5.60
  -1   9  -2   91.59    5.20
   1  -9   2   89.99    5.50
  -2   9  -2  134.39    6.60
  -2   9  -2  134.49    6.40
   2  -9   2  141.69    6.60
   2  -9   2  141.99    7.20
  -3   9  -2    8.10    2.90
  -3   9  -2    9.20    3.00
   3  -9   2    9.20    3.10
  -4   9  -2   76.39    5.40
  -4   9  -2   82.69    5.90
   4  -9   2   79.29    6.00
   4  -9   2   68.09    6.30
  -5   9  -2   69.09    6.70
  -5   9  -2   57.79    4.20
  -5   9  -2   65.29    3.80
   5  -9   2   70.59    7.00
   5  -9   2   76.29    6.50
  -6   9  -2    8.70    5.50
   6  -9   2    8.20    6.40
   6  -9   2   15.00    5.00
  -7   9  -2    5.80    7.90
   7  -9   2   11.50    6.50
   7  -9   2    6.60    8.10
   8  -9   2   18.70    8.80
   8   8  -2    5.30    9.60
   8   8  -2    3.50    6.30
   7   8  -2    9.50    4.70
   6   8  -2    7.90    3.70
   5   8  -2   19.80    3.70
   4   8  -2   10.70    3.00
   3   8  -2  116.79    6.00
   2   8  -2   76.89    4.80
   1   8  -2  378.46   12.20
  -1  -8   2  375.06   12.10
   0   8  -2   33.90    3.40
   0   8  -2   32.80    3.70
   0  -8   2   34.40    3.80
  -1   8  -2  401.66   12.70
  -1   8  -2  381.06   12.20
   1  -8   2  394.46   12.80
  -2   8  -2   80.49    4.90
  -2   8  -2   73.79    4.60
   2  -8   2   82.39    4.70
   2  -8   2   85.99    5.50
  -3   8  -2  107.09    5.60
  -3   8  -2  107.59    5.60
   3  -8   2  104.19    6.30
   3  -8   2  101.59    5.70
  -4   8  -2   15.50    2.80
  -4   8  -2   13.80    3.30
   4  -8   2   14.10    3.90
   4  -8   2   18.40    3.50
  -5   8  -2   23.50    4.30
   5  -8   2   18.30    4.20
   5  -8   2   18.70    7.60
  -6   8  -2    4.60    5.20
   6  -8   2   -5.30    5.40
   6  -8   2    6.40    4.60
  -7   8  -2   10.00    7.40
   7  -8   2    1.90    7.20
   7  -8   2    8.70    6.00
   8  -8   2   11.10    7.90
   8  -8   2   -6.00   14.70
   8   7  -2   18.00    5.60
   8   7  -2   10.00    9.10
   7   7  -2    5.80    4.20
   7   7  -2    7.70    7.10
   6   7  -2    9.90    3.50
   5   7  -2   69.79    5.30
   4   7  -2   62.39    4.70
   3   7  -2   72.49    4.50
   2   7  -2 1225.58   32.80
   1   7  -2  267.47    9.20
  -1  -7   2  278.87    9.20
   0   7  -2   75.49    4.30
   0   7  -2   67.29    3.90
   0  -7   2   72.29    4.40
  -1   7  -2  281.17    9.30
  -1   7  -2  272.57    9.00
   1  -7   2  270.87    9.50
  -2   7  -2 1190.58   32.00
  -2   7  -2 1213.58   32.30
   2  -7   2 1177.38   32.40
   2  -7   2 1207.58   32.00
  -3   7  -2   79.59    4.50
  -3   7  -2   80.99    4.60
   3  -7   2   70.79    4.40
   3  -7   2   71.99    5.10
  -4   7  -2   64.09    3.70
  -4   7  -2   63.69    5.00
   4  -7   2   56.39    5.50
   4  -7   2   66.49    4.90
  -5   7  -2   63.39    5.90
   5  -7   2   54.49    5.50
   5  -7   2   66.19    5.80
  -6   7  -2    2.60    4.90
   6  -7   2   -2.70    4.30
   6  -7   2   10.20    5.70
  -7   7  -2    9.00    6.60
   7  -7   2    2.80    5.60
   7  -7   2   -6.00    6.20
   8  -7   2   12.10    8.70
   8  -7   2    7.60    7.40
   9   6  -2   17.60   12.50
   8   6  -2    7.10    8.70
   8   6  -2   -2.20    4.80
   7   6  -2    4.40    6.60
   7   6  -2    0.70    3.70
   6   6  -2   35.70    3.90
   5   6  -2  113.59    5.60
   4   6  -2   26.10    2.80
   3   6  -2  264.67    8.70
   2   6  -2  330.07   10.40
   1   6  -2  600.14   16.60
  -1  -6   2  565.54   16.40
   0   6  -2    9.90    2.00
   0   6  -2    6.00    1.70
   0  -6   2    6.50    2.00
  -1   6  -2  571.54   16.10
  -1   6  -2  582.54   16.40
   1  -6   2  563.74   16.40
   1  -6   2  579.54   16.10
  -2   6  -2  331.37   10.10
  -2   6  -2  324.07   10.20
   2  -6   2  324.87   10.10
   2  -6   2  314.37   10.50
  -3   6  -2  252.07    8.70
  -3   6  -2  260.87    8.50
   3  -6   2  245.38    9.00
   3  -6   2  265.67    8.70
  -4   6  -2   21.30    2.00
  -4   6  -2   32.90    3.70
   4  -6   2   28.90    3.50
   4  -6   2   33.10    3.70
  -5   6  -2  105.89    6.60
   5  -6   2  104.29    6.70
   5  -6   2  126.29    6.70
  -6   6  -2   48.00    5.80
   6  -6   2   32.20    5.00
   6  -6   2   46.80    5.50
   7  -6   2   -0.60    5.40
   7  -6   2    8.60    5.70
   8  -6   2   -3.30    7.10
   8  -6   2    1.50    7.50
   9   5  -2   12.30   12.20
   8   5  -2    9.90   10.00
   8   5  -2   15.20    4.40
   7   5  -2    1.30    3.40
   7   5  -2   -5.90    6.20
   6   5  -2   26.20    5.50
   3   5  -2  944.41   25.10
   2   5  -2  722.43   19.60
   1   5  -2  250.37    8.00
  -1  -5   2  248.98    7.90
   0   5  -2  244.58    7.80
   0   5  -2  254.87    8.00
   0  -5   2  252.57    8.00
  -1   5  -2  250.37    7.70
  -1   5  -2  263.87    8.10
   1  -5   2  245.98    7.70
   1  -5   2  237.28    7.90
  -2   5  -2  728.23   19.30
  -2   5  -2  683.83   19.10
   2  -5   2  696.23   19.10
   2  -5   2  705.93   19.40
  -3   5  -2  873.41   24.20
  -3   5  -2  911.61   23.50
   3  -5   2  871.01   24.10
   3  -5   2  906.61   24.10
  -4   5  -2    6.00    2.40
   4  -5   2    3.70    2.50
   4  -5   2    1.50    2.40
  -5   5  -2   49.30    5.20
   5  -5   2   43.90    4.90
   5  -5   2   41.70    4.10
  -6   5  -2   28.10    5.30
   6  -5   2   20.50    4.10
   6  -5   2   29.20    4.80
   7  -5   2    1.60    4.80
   7  -5   2   -2.80    5.00
   8  -5   2    4.60    6.40
   8  -5   2    1.30    6.70
   9  -5   2    4.80   12.10
   9   4  -2   24.30   11.70
   8   4  -2   -5.30    8.00
   7   4  -2   10.40    6.30
   6   4  -2   33.50    5.90
   1   4  -2  246.28    7.50
   0   4  -2   74.79    3.30
  -1   4  -2  243.28    7.50
  -1   4  -2  229.28    7.20
   1  -4   2  249.38    7.50
   1  -4   2  243.98    7.20
  -2   4  -2  506.85   14.20
  -2   4  -2  519.65   14.00
   2  -4   2  526.55   14.10
   2  -4   2  490.25   14.20
  -3   4  -2  423.66   12.50
  -3   4  -2  422.46   11.30
  -3   4  -2  428.76   11.20
   3  -4   2  407.06   12.10
   3  -4   2  427.26   12.30
  -4   4  -2    2.80    2.20
   4  -4   2    1.50    2.00
   4  -4   2    3.50    2.30
  -5   4  -2  100.99    6.20
   5  -4   2  110.49    6.20
   5  -4   2  110.29    5.40
   6  -4   2   48.10    4.40
   6  -4   2   44.50    5.20
   7  -4   2   16.30    5.30
   7  -4   2    8.40    4.20
   8  -4   2    5.70    7.00
   8  -4   2    7.40    5.80
   9  -4   2   -1.50    9.30
   9   3  -2   -2.70   10.90
   8   3  -2   11.70    8.00
   7   3  -2    5.80    6.10
   6   3  -2   26.80    5.50
   5   3  -2   -2.70    3.50
   1   3  -2  948.51   24.50
   0   3  -2 6315.57  154.28
   0  -3   2 6065.59  154.28
  -1   3  -2  894.61   23.60
  -1   3  -2  933.51   23.80
   1  -3   2  918.91   23.80
  -2   3  -2  293.67    8.80
   2  -3   2  297.27    8.70
   2  -3   2  314.97    8.70
  -3   3  -2  242.58    7.80
   3  -3   2  238.98    7.30
   3  -3   2  241.48    7.70
  -4   3  -2   88.59    4.70
   4  -3   2   84.19    4.00
   4  -3   2   88.99    4.70
   5  -3   2    1.30    2.90
   5  -3   2    0.60    2.10
   6  -3   2   20.90    3.10
   6  -3   2   15.40    4.30
   7  -3   2    5.20    5.00
   7  -3   2    4.10    3.60
   8  -3   2    2.10    4.70
   8  -3   2   10.30    6.80
   9  -3   2    3.60    9.20
   9   2  -2   -1.60   10.80
   8   2  -2   -9.00    7.60
   7   2  -2   16.80    6.20
   6   2  -2   35.60    5.70
   5   2  -2    5.30    3.50
   4   2  -2   10.50    3.10
  -1   2  -2 2188.38   52.49
  -1   2  -2 2040.30   52.39
   1  -2   2 2065.79   52.49
   1  -2   2 2068.69   52.29
  -2   2  -2  144.49    4.70
   2  -2   2  135.69    4.30
  -3   2  -2  403.76   11.70
   3  -2   2  398.56   10.80
   3  -2   2  399.56   11.50
   4  -2   2   10.60    2.40
   4  -2   2   10.70    1.50
   5  -2   2    5.90    3.00
   5  -2   2   10.70    1.80
   6  -2   2   27.40    4.60
   6  -2   2   33.70    2.90
   7  -2   2   20.00    3.30
   7  -2   2   13.80    5.20
   8  -2   2    2.20    6.60
   8  -2   2   -2.00    4.10
   9  -2   2    0.20    9.10
   9   1  -2   15.60   10.70
   8   1  -2   -4.90    7.40
   7   1  -2   85.99    9.10
   6   1  -2   -1.60    4.40
   5   1  -2   38.10    4.60
   4   1  -2    5.10    2.60
   3   1  -2   25.50    2.80
  -2   1  -2    0.70    0.90
   2  -1   2    1.40    0.90
   2  -1   2    1.20    0.50
   2  -1   2    1.20    0.50
   3  -1   2   26.90    2.40
   4  -1   2    1.90    2.00
   5  -1   2   32.50    3.80
   6  -1   2    4.40    1.70
   6  -1   2    1.20    3.80
   7  -1   2   91.19    4.60
   7  -1   2   95.09    8.10
   8  -1   2    3.10    3.40
   8  -1   2   -0.60    6.80
   9  -1   2   12.60    9.20
   9   0  -2   -2.20   10.30
   8   0  -2    3.20    3.50
   8   0  -2    1.00    7.80
   7   0  -2   -2.00    5.70
   7   0  -2    6.50    2.70
   6   0  -2   30.80    5.30
   6   0  -2   24.30    2.20
   5   0  -2   60.29    5.40
   4   0  -2  428.46   13.70
   3   0  -2   26.20    2.80
   2   0  -2   77.89    3.50
   1   0  -2 7249.87  157.78
  -1   0   2 5381.96  157.18
   2   0   2   84.79    3.10
   3   0   2   24.30    2.40
   4   0   2  455.05   13.70
   5   0   2   56.29    4.90
   6   0   2   30.70    4.70
   7   0   2    6.40    5.30
   8   0   2   -2.60    6.70
   9   0   2    5.40    9.60
   9  -1  -2   21.20   11.00
   8  -1  -2   -3.90    7.50
   8  -1  -2    3.40    3.90
   7  -1  -2   97.09    8.90
   7  -1  -2   87.69    5.40
   6  -1  -2    5.20    2.30
   6  -1  -2   -1.50    4.20
   5  -1  -2   39.40    4.70
   5  -1  -2   33.20    2.60
   4  -1  -2   -0.50    1.00
   4  -1  -2    1.80    2.50
   3  -1  -2   26.50    1.50
   3  -1  -2   25.90    2.90
  -3   1   2   27.30    2.90
   2  -1  -2   -0.20    1.20
   2  -1  -2    2.20    0.70
  -2   1   2    1.40    1.20
  -1   1   2 6504.25  161.98
   4   1   2    1.90    2.20
   5   1   2   42.00    4.50
   6   1   2    1.50    4.00
   7   1   2  105.99    8.80
   8   1   2   -2.70    6.80
   9   1   2   19.40    9.80
   9  -2  -2    3.80   10.50
   8  -2  -2   -1.50    4.40
   8  -2  -2    3.00    7.60
   7  -2  -2   10.30    5.90
   7  -2  -2   17.40    3.50
   6  -2  -2   31.50    5.10
   6  -2  -2   26.50    3.10
   5  -2  -2    9.30    2.10
   5  -2  -2   12.40    3.70
   4  -2  -2   10.40    2.80
   4  -2  -2   16.30    1.80
  -4   2   2   10.80    2.70
   3  -2  -2  384.86   10.80
   3  -2  -2  402.76   12.10
  -3   2   2  393.76   12.10
   2  -2  -2  147.09    4.70
   2  -2  -2  153.98    5.40
  -2   2   2  150.98    4.30
  -2   2   2  149.49    5.40
   1  -2  -2 2056.09   52.09
  -1   2   2 2131.09   52.39
  -1   2   2 2027.40   52.19
  -1  -2  -2 2062.09   53.19
   1   2   2 2197.18   53.39
   2   2   2  155.08    4.20
   5   2   2   10.60    3.30
   6   2   2   35.10    5.20
   7   2   2   22.00    6.00
   8   2   2    3.30    7.00
   9   2   2   -8.50    9.80
   9  -3  -2   12.60   10.50
   8  -3  -2    4.50    4.90
   8  -3  -2    8.30    7.60
   7  -3  -2    0.50    3.70
   7  -3  -2   13.50    5.90
   6  -3  -2   15.40    4.60
   6  -3  -2   18.60    3.20
   5  -3  -2   -1.10    3.10
   5  -3  -2   -1.10    2.20
  -5   3   2   -0.10    3.20
   4  -3  -2   89.09    4.20
   4  -3  -2   84.59    5.30
  -4   3   2   80.79    5.10
   3  -3  -2  232.38    8.20
   3  -3  -2  231.98    7.40
  -3   3   2  245.88    8.30
   2  -3  -2  310.97    9.10
   2  -3  -2  311.27    9.50
  -2   3   2  315.87    9.60
  -2   3   2  310.67    8.80
   1  -3  -2  890.51   24.10
   1  -3  -2  943.41   24.20
  -1   3   2  914.41   24.20
  -1   3   2  958.40   24.10
   0  -3  -2 5928.51  145.49
   0  -3  -2 5644.83  145.39
   0   3   2 5715.23  145.29
   0   3   2 6043.40  145.49
  -1  -3  -2  929.91   24.00
   1   3   2  941.11   24.20
   2   3   2  268.37    8.50
   3   3   2  247.38    6.80
   5   3   2   -3.20    3.10
   6   3   2   29.70    5.00
   7   3   2    6.20    5.70
   8   3   2    3.00    7.50
   9   3   2    7.90   10.40
   9  -4  -2   34.40   11.20
   8  -4  -2    0.90    7.70
   8  -4  -2    9.50    5.90
   7  -4  -2   13.60    5.90
   7  -4  -2    5.20    4.40
   6  -4  -2   47.70    5.30
   6  -4  -2   48.70    5.80
   5  -4  -2  107.19    6.70
   5  -4  -2  107.09    5.60
  -5   4   2  105.59    6.70
   4  -4  -2    1.10    2.00
   4  -4  -2    0.30    2.50
  -4   4   2    2.90    2.60
   3  -4  -2  422.26   12.90
   3  -4  -2  419.26   12.40
  -3   4   2  426.66   13.10
   2  -4  -2  511.35   14.70
   2  -4  -2  502.25   14.40
  -2   4   2  513.95   14.70
  -2   4   2  532.05   14.30
   1  -4  -2  234.88    7.40
   1  -4  -2  234.18    7.30
  -1   4   2  239.08    7.40
  -1   4   2  234.78    7.30
   0  -4  -2   71.39    3.30
   0  -4  -2   71.39    3.00
   0   4   2   67.49    3.10
   0   4   2   71.49    3.10
  -1  -4  -2  237.68    7.20
   1   4   2  245.68    7.40
   2   4   2  546.05   14.80
   3   4   2  456.75   12.50
   4   4   2    0.90    1.40
   5   4   2  112.99    4.20
   6   4   2   36.60    5.50
   6   4   2   44.70    3.30
   7   4   2    5.00    5.50
   7   4   2    9.90    2.60
   8   4   2   11.30    7.80
   9   4   2   -2.70   16.20
   9  -5  -2   19.70   11.40
   8  -5  -2   22.80    8.20
   8  -5  -2   16.60    8.30
   7  -5  -2   -1.90    5.80
   7  -5  -2    0.60    4.70
   6  -5  -2   24.70    5.10
   6  -5  -2   21.70    4.20
  -6   5   2   28.00    5.60
   5  -5  -2   41.30    4.20
   5  -5  -2   42.00    4.80
   4  -5  -2    2.60    2.80
   4  -5  -2    3.40    2.40
  -4   5   2    7.10    2.80
   3  -5  -2  886.51   24.70
   3  -5  -2  911.11   25.10
  -3   5   2  923.81   24.10
  -3   5   2  909.91   25.30
   2  -5  -2  692.33   19.50
   2  -5  -2  727.03   19.70
  -2   5   2  691.93   19.60
  -2   5   2  719.13   19.40
   1  -5  -2  248.58    8.10
   1  -5  -2  254.97    8.10
  -1   5   2  259.67    8.20
  -1   5   2  247.78    8.10
   0  -5  -2  245.88    7.90
   0  -5  -2  249.18    7.80
   0   5   2  263.17    8.10
   0   5   2  235.78    7.60
  -1  -5  -2  252.97    7.90
   1   5   2  254.17    8.00
   1   5   2  254.27    8.10
  -2  -5  -2  736.43   19.60
   2   5   2  739.73   19.90
   3   5   2  937.71   24.80
   4   5   2    2.70    1.70
   5   5   2   39.10    3.50
   6   5   2   22.80    2.90
   7   5   2    0.20    3.10
   7   5   2   -3.70    5.60
   8   5   2   21.70    4.10
   8   5   2   19.20    8.40
   9   5   2   18.90   11.30
   9  -6  -2   -9.20   11.40
   8  -6  -2   -3.30    7.20
   8  -6  -2    9.80    8.00
   7  -6  -2   12.20    6.30
   6  -6  -2   46.30    6.10
   6  -6  -2   38.30    5.20
  -6   6   2   36.60    6.10
   5  -6  -2  108.79    6.80
   5  -6  -2  105.59    6.80
  -5   6   2  107.39    7.30
   4  -6  -2   24.40    3.70
   4  -6  -2   34.90    3.80
  -4   6   2   30.80    3.70
  -4   6   2   22.80    2.40
   3  -6  -2  274.87    9.30
   3  -6  -2  242.08    8.80
  -3   6   2  266.17    8.50
  -3   6   2  233.58    9.10
   2  -6  -2  323.27   10.40
   2  -6  -2  324.07   10.40
  -2   6   2  329.67   10.30
  -2   6   2  314.47   10.40
   1  -6  -2  558.14   16.40
   1  -6  -2  565.54   16.30
  -1   6   2  601.74   16.50
  -1   6   2  571.14   16.30
   0  -6  -2    8.30    1.90
   0  -6  -2    6.60    1.90
   0   6   2    8.10    2.00
   0   6   2    9.70    1.90
  -1  -6  -2  570.04   16.20
   1   6   2  574.44   16.30
   1   6   2  587.24   16.40
  -2  -6  -2  334.47   10.10
   2   6   2  343.77   10.60
   3   6   2  278.97    9.10
   4   6   2   25.90    2.90
   5   6   2  101.39    5.40
   6   6   2   38.40    3.90
   7   6   2    5.70    3.80
   7   6   2    7.20    6.20
   8   6   2   -1.00    8.00
   8   6   2    8.00    4.60
   9   6   2  -11.90   11.20
   8  -7  -2   13.80    8.80
   8  -7  -2   23.10   10.60
   7  -7  -2    6.60    6.60
   7  -7  -2   12.20    6.20
  -7   7   2   -7.50    7.40
   6  -7  -2   -1.50    4.70
  -6   7   2   12.40    5.50
   5  -7  -2   56.39    6.50
   5  -7  -2   70.69    6.50
  -5   7   2   60.59    6.50
   4  -7  -2   65.29    5.30
   4  -7  -2   61.89    5.60
  -4   7   2   68.19    3.90
  -4   7   2   65.99    5.40
   3  -7  -2   76.59    5.00
   3  -7  -2   84.19    5.40
  -3   7   2   77.29    5.10
  -3   7   2   76.89    4.60
   2  -7  -2 1185.28   32.30
   2  -7  -2 1195.28   32.20
  -2   7   2 1153.48   32.20
  -2   7   2 1239.78   32.30
   1  -7  -2  277.87    9.40
   1  -7  -2  269.07    9.40
  -1   7   2  287.17    9.30
  -1   7   2  286.87    9.60
   0  -7  -2   57.69    3.80
   0   7   2   72.59    3.90
   0   7   2   73.79    4.40
  -1  -7  -2  281.47    9.40
   1   7   2  300.77    9.80
   1   7   2  284.57    9.50
  -2  -7  -2 1212.58   32.40
   2   7   2 1229.28   32.70
   3   7   2   77.49    4.70
   4   7   2   61.39    4.90
   5   7   2   74.79    5.50
   6   7   2    7.20    3.50
   7   7   2    3.20    4.20
   8   7   2   15.40    5.80
   8  -8  -2   13.00    9.20
   8  -8  -2   13.40   12.00
   7  -8  -2   13.20    7.00
   7  -8  -2    4.90    7.10
  -7   8   2    4.20    7.90
   6  -8  -2   -2.00    5.40
   6  -8  -2    4.60    5.10
  -6   8   2    3.40    5.90
   5  -8  -2   23.30    4.80
   5  -8  -2   17.50    4.70
  -5   8   2   24.90    5.00
   4  -8  -2   10.80    3.70
   4  -8  -2   15.70    4.00
  -4   8   2   13.10    2.80
  -4   8   2   19.20    4.00
   3  -8  -2  100.29    6.50
   3  -8  -2  103.69    5.80
  -3   8   2   99.69    5.50
  -3   8   2  109.59    6.00
   2  -8  -2   73.29    4.80
   2  -8  -2   70.29    5.20
  -2   8   2   83.79    4.80
  -2   8   2   72.19    4.80
   1  -8  -2  399.06   12.60
   1  -8  -2  398.96   12.90
  -1   8   2  387.96   12.50
  -1   8   2  402.56   12.90
   0  -8  -2   37.20    3.90
   0   8   2   36.90    3.40
   0   8   2   33.90    3.90
  -1  -8  -2  384.66   12.30
   1   8   2  412.86   12.70
   1   8   2  371.16   12.30
  -2  -8  -2   78.59    4.70
   2   8   2   91.49    5.10
   3   8   2  125.89    6.30
   4   8   2   11.60    3.10
   5   8   2   26.70    4.00
   6   8   2    5.00    4.00
   7   8   2    7.80    4.60
   8   8   2  -10.50    9.10
   8   8   2   16.30    6.30
   8  -9  -2   -0.20    9.30
  -8   9   2   14.60   13.10
   7  -9  -2    1.80    7.00
   7  -9  -2   17.50    8.10
  -7   9   2    5.20    8.80
   6  -9  -2   12.50    5.80
   6  -9  -2   11.60    6.10
  -6   9   2   13.30    6.80
   5  -9  -2   79.29    7.20
   5  -9  -2   81.39    7.30
  -5   9   2   65.59    4.20
  -5   9   2   69.79    7.60
   4  -9  -2   58.39    6.70
   4  -9  -2   74.09    6.10
  -4   9   2   74.09    5.20
  -4   9   2   76.19    6.20
   3  -9  -2   15.00    3.50
  -3   9   2    9.10    2.80
  -3   9   2   10.20    3.00
   2  -9  -2  123.89    7.00
   2  -9  -2  140.49    6.80
  -2   9   2  134.09    6.60
  -2   9   2  150.48    6.80
   1  -9  -2   92.19    5.50
   1  -9  -2   83.19    5.20
  -1   9   2   85.79    5.10
  -1   9   2   79.89    5.40
   0  -9  -2  207.38    8.40
   0   9   2  234.18    8.50
   0   9   2  219.78    8.70
  -1  -9  -2   83.89    5.30
   1   9   2   90.09    5.00
   1   9   2   88.89    5.20
  -2  -9  -2  137.49    6.50
   2   9   2  144.79    6.80
   3   9   2   10.00    3.00
   4   9   2   68.89    5.90
   5   9   2   67.29    6.40
   6   9   2   16.40    4.60
   7   9   2   11.00    5.40
   8   9   2    4.50   10.20
   8 -10  -2   -3.70    9.70
  -8  10   2  -12.50   15.90
   7 -10  -2  -12.30    9.20
  -7  10   2    3.50    9.60
   6 -10  -2    6.00    6.80
   6 -10  -2    2.10    6.10
  -6  10   2    3.40    6.60
   5 -10  -2   20.70    5.20
   5 -10  -2   25.90    6.10
  -5  10   2   40.50    6.50
  -5  10   2   28.00    3.70
   4 -10  -2   17.20    4.90
   4 -10  -2   16.20    4.20
  -4  10   2    6.80    3.30
  -4  10   2    9.00    4.10
   3 -10  -2   37.30    5.10
   3 -10  -2   41.90    5.00
  -3  10   2   37.20    4.50
  -3  10   2   34.20    4.50
   2 -10  -2  330.07   11.80
   2 -10  -2  298.67   11.80
  -2  10   2  317.77   11.80
  -2  10   2  314.37   11.50
   1 -10  -2   28.60    4.00
   1 -10  -2   34.60    7.00
  -1  10   2   24.80    3.90
  -1  10   2   32.10    3.90
   0 -10  -2    2.60    2.80
   0  10   2    1.20    2.60
   0  10   2    0.70    2.50
  -1 -10  -2   28.20    3.80
   1  10   2   20.30    3.70
   1  10   2   37.20    4.10
  -2 -10  -2  318.47   11.30
   2  10   2  317.17   11.50
   2  10   2  331.67   11.80
   3  10   2   40.20    4.60
   4  10   2   19.50    4.10
   5  10   2   22.80    4.70
   6  10   2    3.50    5.00
   7  10   2    0.90    5.90
   8 -11  -2   12.90   10.70
   7 -11  -2    2.00    8.10
   7 -11  -2  -10.10   10.80
  -7  11   2  -15.00   10.40
   6 -11  -2    8.60    8.20
   6 -11  -2    1.70    6.10
  -6  11   2    6.30    7.50
   5 -11  -2    7.20    6.30
   5 -11  -2    5.90    5.10
  -5  11   2   -1.10    5.70
  -5  11   2    2.90    3.50
   4 -11  -2   15.30    5.60
   4 -11  -2    9.00    4.50
  -4  11   2    9.20    3.90
  -4  11   2    6.60    4.40
   3 -11  -2    9.30    4.60
   3 -11  -2   15.50    4.00
  -3  11   2    9.00    3.90
  -3  11   2   19.00    4.10
   2 -11  -2  103.39    7.00
   2 -11  -2  136.09    7.50
  -2  11   2  116.79    7.20
  -2  11   2  130.99    7.50
   1 -11  -2  263.57   10.60
  -1  11   2  261.77   10.50
  -1  11   2  265.77   10.70
   0 -11  -2   75.79    5.60
   0  11   2   67.59    6.00
   0  11   2   80.39    5.30
   1  11   2  275.17   11.00
   1  11   2  282.77   10.80
  -2 -11  -2  132.39    7.40
   2  11   2  132.39    7.00
   2  11   2  134.39    7.60
   3  11   2   10.30    4.10
   3  11   2   20.30    4.10
   4  11   2    2.00    4.10
   5  11   2    2.80    4.80
   6  11   2   -0.50    5.40
   7  11   2   16.30    7.00
   7 -12  -2  -20.30   11.90
   7 -12  -2    3.90    8.60
  -7  12   2  -10.20   13.40
   6 -12  -2   16.60    9.50
   6 -12  -2    6.80    7.40
  -6  12   2   13.30    8.40
   5 -12  -2   10.50    5.80
   5 -12  -2   20.00    7.60
  -5  12   2   18.10    4.30
  -5  12   2    9.80    6.80
   4 -12  -2   22.80    5.40
   4 -12  -2   26.50    6.40
  -4  12   2   28.60    6.00
  -4  12   2   22.80    5.00
   3 -12  -2   90.99    8.50
   3 -12  -2   82.49    7.20
  -3  12   2   78.69    7.00
  -3  12   2   80.49    7.30
   2 -12  -2    2.60    3.70
   2 -12  -2    9.40    3.60
  -2  12   2   -1.70    3.70
  -2  12   2   -0.50    3.50
   1 -12  -2    5.70    4.40
  -1  12   2   -1.10    3.20
  -1  12   2   -2.10    3.00
   0 -12  -2   99.09    7.30
   0  12   2  100.59    6.20
   0  12   2  110.19    7.30
  -1 -12  -2    0.00    3.50
   1  12   2    5.80    3.70
   1  12   2   12.70    3.80
  -2 -12  -2    9.70    4.00
   2  12   2    2.70    3.90
   2  12   2    2.00    3.80
   3  12   2   91.09    7.30
   3  12   2   85.99    7.30
   4  12   2   26.20    5.50
   4  12   2   18.00    4.90
   5  12   2   13.20    5.50
   6  12   2    5.90    6.40
   7  12   2    1.60    7.80
   7 -13  -2   15.90    9.90
   6 -13  -2   -0.60   10.50
   6 -13  -2   -2.60    7.50
  -6  13   2   -1.00    3.70
  -6  13   2    7.40    9.50
   5 -13  -2   -4.20    8.20
  -5  13   2    3.50    7.40
  -5  13   2   -5.80    4.80
   4 -13  -2    0.60    5.20
   4 -13  -2   -3.80    6.70
  -4  13   2   -1.10    4.90
  -4  13   2   -4.00    5.70
   3 -13  -2   29.00    6.10
   3 -13  -2   34.80    5.90
  -3  13   2   41.60    6.00
  -3  13   2   25.00    5.50
   2 -13  -2   35.10    5.20
   2 -13  -2   39.20    5.80
  -2  13   2   29.10    5.30
  -2  13   2   24.90    5.20
   1 -13  -2  265.67   12.20
  -1  13   2  287.37   12.00
  -1  13   2  267.47   11.10
   0 -13  -2  336.17   13.40
   0  13   2  341.37   13.40
   0  13   2  333.27   12.70
  -1 -13  -2  272.17   11.90
   1  13   2  276.97   12.00
   1  13   2  279.07   11.30
  -2 -13  -2   32.00    5.30
   2  13   2   32.10    4.90
   2  13   2   42.60    5.50
   3  13   2   49.10    6.20
   3  13   2   28.30    5.70
   4  13   2   10.60    5.20
   4  13   2   -0.80    5.70
   5  13   2   -5.50    7.10
   5  13   2   -3.10    5.70
   6  13   2   -1.30    6.80
   7  13   2    5.80    9.00
   7 -14  -2    9.30   10.70
   6 -14  -2    3.20    8.40
  -6  14   2   14.30    4.90
   5 -14  -2   -0.70    6.60
   5 -14  -2  -17.20    9.30
  -5  14   2    2.10    5.60
  -5  14   2    5.20    8.30
   4 -14  -2    4.60    8.00
  -4  14   2   12.40    6.90
  -4  14   2    3.20    5.40
   3 -14  -2   12.10    5.50
   3 -14  -2   11.30    6.80
  -3  14   2   12.50    5.60
  -3  14   2   10.20    5.50
   2 -14  -2   17.80    5.30
  -2  14   2    4.70    4.90
  -2  14   2   -2.50    4.80
   1 -14  -2   46.70    6.70
  -1  14   2   34.50    5.20
  -1  14   2   45.70    5.80
   0 -14  -2   22.70    5.60
   0  14   2   29.40    5.50
   0  14   2   21.50    4.90
  -1 -14  -2   46.10    6.30
   1  14   2   39.40    5.40
   1  14   2   40.10    5.70
  -2 -14  -2   14.60    5.20
   2  14   2    6.90    4.70
   2  14   2   10.90    5.20
   3  14   2   17.00    6.30
   3  14   2    6.60    4.90
   4  14   2    5.10    6.20
   4  14   2   20.40    7.70
   5  14   2    0.60    6.70
   6  14   2   13.80    8.30
   7  14   2   -1.40   10.40
   6 -15  -2    1.90    9.30
  -6  15   2    4.50    6.50
   5 -15  -2   23.80    8.30
  -5  15   2   11.90    6.80
   4 -15  -2   13.40    9.40
   4 -15  -2    2.40    6.80
  -4  15   2   10.60    6.40
  -4  15   2   12.70    8.30
   3 -15  -2    5.50    5.60
   3 -15  -2    3.10    7.20
  -3  15   2   20.90    6.80
   2 -15  -2    5.50    6.30
  -2  15   2    0.20    5.40
   1 -15  -2   -4.80    6.00
  -1  15   2    8.80    5.50
  -1  15   2   -3.50    6.50
   0 -15  -2  181.48   11.20
   0  15   2  189.28   10.80
   0  15   2  170.28   10.90
  -1 -15  -2   -7.30    5.50
   1  15   2   -0.90    4.30
   1  15   2    2.30    5.20
  -2 -15  -2    6.50    5.70
   2  15   2    8.70    5.60
   2  15   2   -8.30    5.80
   3  15   2    5.70    5.90
   3  15   2    5.30    7.00
   4  15   2   -2.30    6.20
   5  15   2   19.50    7.70
   6  15   2   -1.70    9.30
   6 -16  -2    5.80   10.40
   5 -16  -2   23.30    8.70
  -5  16   2   -4.90    7.70
   4 -16  -2   36.90    7.50
  -4  16   2   19.60    7.90
  -3  16   2   44.50    7.40
  -3  16   2   44.90    8.70
   2 -16  -2  -10.60    7.40
  -2  16   2    2.60    6.70
  -2  16   2   -1.30    5.80
   1 -16  -2   23.90    7.40
  -1  16   2   23.10    6.50
  -1  16   2    8.90    6.00
   0 -16  -2    8.80    6.80
   0  16   2    2.50    5.80
   0  16   2    7.50    6.10
  -1 -16  -2   17.30    7.00
   1  16   2   25.40    6.70
   1  16   2   11.10    6.30
  -2 -16  -2   -6.40    6.50
   2  16   2    4.60    6.90
   2  16   2    1.40    6.30
   3  16   2   49.90    8.10
   4  16   2   43.40    8.30
   5  16   2   12.80    9.20
   6  16   2   12.30   11.40
  -5  17   2    3.90    9.30
  -4  17   2   10.70    8.60
  -3  17   2   19.10    7.60
  -2  17   2    1.90    6.70
   1 -17  -2  -16.10    7.40
  -1  17   2   -3.30    6.50
   0 -17  -2  -13.10    7.50
   0  17   2    1.60    6.30
  -1 -17  -2   -6.70    7.40
   1  17   2   -9.20    6.50
  -2 -17  -2   -8.70    7.20
   2  17   2   -1.10    7.00
   3  17   2   21.60    7.80
   4  17   2   10.10    8.80
   5  17   2   -3.50   10.10
  -5  18   2  -17.40   11.10
  -4  18   2   28.50   10.70
  -3  18   2    6.10    8.60
  -2  18   2   14.90    8.00
  -1  18   2   -6.20    7.60
   0  18   2   -1.60    7.60
  -1 -18  -2    0.40    8.70
   1  18   2    6.50    8.00
  -2 -18  -2   24.00   10.10
   2  18   2   10.50    7.80
   3  18   2    1.50    8.20
   4  18   2    9.90    9.70
   5  18   2    4.20   11.70
  -4  19   2    4.20   11.60
  -3  19   2    5.80    9.90
  -2  19   2   -2.00    8.60
  -1  19   2  -11.20    8.70
   0  19   2  -13.10    8.50
   1  19   2   -1.20    8.70
   2  19   2    0.50    9.10
   3  19   2    0.90   10.20
   4  19   2   -6.40   11.30
  -3  20   2   -0.10   11.30
  -2  20   2    1.40   10.50
  -1  20   2  -18.20    9.70
   0  20   2  -23.90    8.90
   1  20   2  -10.60   10.50
   2  20   2   -1.60   10.90
   3  20   2    8.40   12.10
  -2  21   2    8.70   12.50
  -1  21   2   -0.90   11.70
   0  21   2   14.50   11.50
   1  21   2    3.80   12.60
   2  21   2  -16.50   13.70
   2  21  -3    6.20   13.40
   1  21  -3   -2.30   11.80
   0  21  -3    7.00   11.30
  -1  21  -3   13.70   12.90
  -2  21  -3    3.50   12.50
   3  20  -3   -0.10   12.20
   2  20  -3   13.50   10.80
   1  20  -3   -8.10    9.90
   0  20  -3  -15.40    9.20
  -1  20  -3   22.40   11.00
  -2  20  -3   13.20   11.20
  -3  20  -3   -8.10   11.00
   4  19  -3    5.90   11.20
   3  19  -3   11.90    9.20
   2  19  -3  -13.80    9.10
   1  19  -3    1.60    8.60
   0  19  -3    0.10    7.10
  -1  19  -3    2.50    8.50
  -2  19  -3   15.00    8.70
  -3  19  -3    7.10    9.40
  -4  19  -3  -10.40   12.00
   5  18  -3   18.20   11.80
   4  18  -3  -18.20    9.10
   3  18  -3    1.20    8.30
   2  18  -3    8.20    7.60
   1  18  -3    9.60    7.40
  -1 -18   3   -1.30    9.40
   0  18  -3   -5.30    7.10
  -1  18  -3   19.60    7.80
  -2  18  -3  -11.40    7.70
  -3  18  -3   -2.70    8.20
  -4  18  -3    7.80   10.10
  -5  18  -3   -7.90   10.80
   5  17  -3  -10.70    9.70
   4  17  -3   -0.40    8.40
   3  17  -3   29.50    8.30
   2  17  -3    8.70    7.30
   1  17  -3    4.90    5.90
  -1 -17   3    1.50    7.60
   0  17  -3   -9.90    5.40
   0 -17   3   -3.20    8.00
  -1  17  -3    1.70    8.20
  -1  17  -3    4.90    6.40
   1 -17   3   -6.90    8.60
  -2  17  -3   12.00    6.30
  -3  17  -3   33.30    8.30
  -4  17  -3   -2.10    8.00
  -5  17  -3   -2.40    9.30
   6  16  -3   24.90   10.70
   5  16  -3   19.50    8.80
   4  16  -3   22.00    7.50
   3  16  -3   28.60    6.70
   2  16  -3   -5.50    5.90
   2  16  -3   -0.20    7.80
   1  16  -3    7.60    5.50
   1  16  -3   11.70    6.20
  -1 -16   3   24.80    7.00
   0  16  -3   23.40    6.40
   0  16  -3   30.20    6.20
   0 -16   3   16.80    6.70
  -1  16  -3    8.30    5.80
  -1  16  -3   13.60    6.30
   1 -16   3   14.50    7.20
  -2  16  -3   10.40    5.90
  -2  16  -3    4.20    6.40
   2 -16   3    7.80    8.00
  -3  16  -3   26.10    7.60
  -3  16  -3   21.60    6.90
  -4  16  -3   13.10    6.90
  -4  16  -3    8.40    8.50
  -5  16  -3    9.70    7.90
   6  15  -3   10.00    9.20
   5  15  -3   14.30    7.80
   4  15  -3   28.50    6.80
   3  15  -3   17.00    6.40
   3  15  -3    3.50    6.40
   2  15  -3   12.00    5.60
   2  15  -3    8.40    6.40
   1  15  -3    0.70    4.50
   1  15  -3   13.80    5.50
  -1 -15   3    4.90    5.90
   0  15  -3  239.78   12.60
   0  15  -3  237.08   11.60
   0 -15   3  247.48   12.80
  -1  15  -3   19.60    5.90
  -1  15  -3   16.50    6.90
   1 -15   3   21.30    6.50
  -2  15  -3   13.40    5.50
   2 -15   3   20.40    6.90
  -3  15  -3   25.60    6.50
  -3  15  -3   12.30    6.10
   3 -15   3   15.90    7.30
  -4  15  -3   18.70    7.00
  -4  15  -3    7.90    7.10
   4 -15   3   15.80    9.20
  -5  15  -3    7.40    6.80
  -5  15  -3   16.70    9.20
   7  14  -3   11.20   10.30
   6  14  -3    4.80    7.70
   5  14  -3    7.80    6.90
   3  14  -3   16.10    5.90
   3  14  -3    9.10    5.40
   2  14  -3   25.70    5.90
   2  14  -3   16.60    5.20
   1  14  -3   69.89    7.30
   1  14  -3   75.29    7.60
  -1 -14   3   78.79    8.40
   0  14  -3   39.40    5.50
   0  14  -3   52.39    6.10
   0 -14   3   54.89    6.60
  -1  14  -3   80.39    7.90
  -1  14  -3   92.49    7.60
   1 -14   3   85.79    8.80
  -2  14  -3   15.70    4.80
  -2  14  -3   24.60    5.10
   2 -14   3   39.00    6.40
  -3  14  -3    8.50    5.30
  -3  14  -3   20.60    5.70
   3 -14   3   11.80    6.60
  -4  14  -3    5.10    5.90
  -4  14  -3    2.10    5.80
   4 -14   3    5.00    7.90
  -5  14  -3    6.40    5.70
  -5  14  -3   24.70    7.70
   5 -14   3    5.30    9.50
  -6  14  -3    7.60   10.10
  -6  14  -3    4.90    4.70
   6 -14   3   17.20    8.30
   7 -14   3    3.10   10.10
   7  13  -3   16.70    9.00
   5  13  -3  -10.10    5.60
   4  13  -3   11.70    5.40
   3  13  -3    8.10    4.50
   2  13  -3  167.48    9.40
   2  13  -3  171.78    9.50
   1  13  -3   63.59    6.80
   1  13  -3   63.09    6.30
  -1 -13   3   75.39    7.40
   0  13  -3  168.88    9.20
   0  13  -3  164.18    9.10
   0 -13   3  174.08    9.60
  -1  13  -3   78.49    6.10
  -1  13  -3   71.39    7.00
   1 -13   3   70.69    7.80
  -2  13  -3  173.98    9.30
  -2  13  -3  168.08    9.30
   2 -13   3  181.38   10.20
  -3  13  -3   19.20    4.90
  -3  13  -3    3.60    4.50
   3 -13   3   15.40    6.00
  -4  13  -3   13.30    5.10
  -4  13  -3   13.40    5.70
   4 -13   3   34.20    7.50
  -5  13  -3    4.70    4.90
  -5  13  -3    6.60    6.30
   5 -13   3    5.20    5.70
   5 -13   3   -1.70    8.20
  -6  13  -3    7.00    8.80
  -6  13  -3    6.40    3.40
  -6  13  -3    8.00    3.70
   6 -13   3   -9.40   10.70
   6 -13   3    5.70    7.10
  -7  13  -3   19.30   12.50
   7 -13   3   10.70    9.00
   7  12  -3   -4.70    7.70
   6  12  -3    3.80    6.00
   5  12  -3    4.00    5.10
   4  12  -3   13.00    4.60
   3  12  -3    5.80    4.20
   2  12  -3   -0.50    3.80
   1  12  -3    8.90    3.30
   1  12  -3   14.80    4.20
  -1 -12   3   13.50    4.40
   0  12  -3    6.40    3.30
   0  12  -3   15.50    4.00
   0 -12   3   18.40    4.00
  -1  12  -3   10.20    3.50
  -1  12  -3    5.00    3.50
   1 -12   3   14.50    4.30
  -2  12  -3    8.30    3.80
  -2  12  -3    2.80    3.20
   2 -12   3    7.20    4.40
  -3  12  -3    6.50    4.00
  -3  12  -3   11.40    4.00
   3 -12   3   27.80    5.60
  -4  12  -3    6.20    4.40
  -4  12  -3    8.90    4.80
   4 -12   3   11.60    6.20
   4 -12   3   10.50    4.80
  -5  12  -3    6.00    5.90
  -5  12  -3   -0.60    4.00
   5 -12   3   -4.10    6.80
   5 -12   3    8.60    5.40
  -6  12  -3   -5.80    7.30
   6 -12   3   -2.30    9.20
   6 -12   3    2.80    6.10
  -7  12  -3    1.00   10.60
   7 -12   3    5.40   12.00
   7 -12   3  -19.80    8.80
   7  11  -3   -3.30    6.70
   6  11  -3    2.70    5.70
   5  11  -3   39.50    5.70
   4  11  -3   29.10    4.80
   3  11  -3   89.29    6.70
   2  11  -3  245.38   10.20
   1  11  -3  137.69    7.10
   1  11  -3  137.19    6.90
  -1 -11   3  126.89    7.80
   0  11  -3   44.50    4.70
   0  11  -3   54.29    5.20
   0 -11   3   40.50    4.70
  -1  11  -3  154.28    7.20
  -1  11  -3  137.59    7.70
   1 -11   3  147.79    8.20
  -2  11  -3  240.18    9.80
  -2  11  -3  240.78   10.40
   2 -11   3  250.67   10.80
  -3  11  -3   87.39    6.20
  -3  11  -3   92.29    6.90
   3 -11   3   84.89    8.10
   3 -11   3   89.49    6.40
  -4  11  -3   20.20    4.20
  -4  11  -3   19.20    4.50
   4 -11   3   18.00    4.50
   4 -11   3   22.80    5.60
  -5  11  -3   33.60    4.30
  -5  11  -3   31.90    6.00
   5 -11   3   34.70    5.50
   5 -11   3   42.60    7.30
  -6  11  -3    2.40    6.70
   6 -11   3    8.00    8.00
   6 -11   3    5.60    5.70
  -7  11  -3    9.20    9.30
   7 -11   3   -9.30   10.60
   7 -11   3    7.80    7.10
   8 -11   3   -3.70   10.00
   8  10  -3  -20.20   10.80
   7  10  -3    5.20    6.30
   6  10  -3    5.20    4.90
   5  10  -3   46.30    5.60
   4  10  -3    7.30    3.50
   3  10  -3   23.90    4.20
   2  10  -3  137.29    7.10
   1  10  -3    4.50    2.60
   1  10  -3    2.20    2.80
  -1 -10   3    1.90    2.80
   0  10  -3   88.69    6.10
   0  10  -3   94.59    5.90
   0 -10   3   73.59    5.80
  -1  10  -3    5.00    3.00
   1 -10   3    2.00    3.60
  -2  10  -3  141.09    7.40
   2 -10   3  125.79    7.60
  -3  10  -3   25.70    3.80
  -3  10  -3   25.70    3.90
   3 -10   3   25.30    4.80
   3 -10   3   15.80    3.50
  -4  10  -3   -2.40    2.80
  -4  10  -3    0.20    3.50
   4 -10   3    2.90    3.60
   4 -10   3   -0.20    4.60
  -5  10  -3   38.70    5.90
  -5  10  -3   43.10    4.20
  -5  10  -3   43.00    4.00
   5 -10   3   51.09    5.90
   5 -10   3   48.30    7.00
  -6  10  -3    6.00    6.20
   6 -10   3    3.90    7.40
   6 -10   3    7.20    5.30
  -7  10  -3    8.50    8.50
   7 -10   3   10.10    9.30
   7 -10   3    5.20    6.60
   8 -10   3    8.50    8.70
   8   9  -3    3.40   10.20
   8   9  -3    4.80    8.10
   7   9  -3    1.20    5.40
   6   9  -3    2.60    4.30
   5   9  -3  127.19    7.50
   4   9  -3   21.20    3.70
   3   9  -3   31.90    3.80
   2   9  -3  185.88    7.90
   1   9  -3  206.78    8.50
  -1  -9   3  218.78    8.60
   0   9  -3    1.10    2.10
   0   9  -3    5.20    2.20
   0  -9   3    2.60    2.60
  -1   9  -3  215.58    8.50
  -1   9  -3  206.38    7.90
   1  -9   3  202.88    8.70
  -2   9  -3  175.48    7.40
  -2   9  -3  182.18    7.80
   2  -9   3  181.08    8.10
   2  -9   3  162.78    7.30
  -3   9  -3   33.10    3.80
  -3   9  -3   28.90    3.80
   3  -9   3   31.30    3.70
  -4   9  -3   17.90    3.40
   4  -9   3   16.20    4.70
   4  -9   3   18.70    3.90
  -5   9  -3  114.99    7.70
  -5   9  -3  108.59    5.20
  -5   9  -3  122.89    4.90
   5  -9   3  111.79    8.60
   5  -9   3  124.39    7.50
  -6   9  -3   -3.90    5.30
   6  -9   3   -3.70    6.20
   6  -9   3    2.20    4.60
  -7   9  -3    0.50    7.70
   7  -9   3    5.90    8.20
   7  -9   3    4.20    6.00
   8  -9   3    9.60    7.90
   8   8  -3   16.30    6.40
   8   8  -3   -0.50    9.70
   7   8  -3    2.20    4.80
   6   8  -3   18.40    4.20
   5   8  -3   30.60    4.00
   4   8  -3   18.20    3.30
   3   8  -3   32.70    3.60
   2   8  -3  755.02   21.60
   1   8  -3  360.56   11.90
  -1  -8   3  366.86   11.80
   0   8  -3   21.80    2.80
   0   8  -3   17.80    2.70
   0  -8   3   18.20    3.00
  -1   8  -3  359.76   12.00
  -1   8  -3  358.06   11.50
   1  -8   3  380.76   12.30
  -2   8  -3  701.63   20.50
  -2   8  -3  735.13   20.90
   2  -8   3  719.03   20.40
   2  -8   3  721.33   21.10
  -3   8  -3   28.30    3.50
  -3   8  -3   31.10    3.40
   3  -8   3   28.80    3.50
   3  -8   3   31.70    4.10
  -4   8  -3   19.70    2.90
  -4   8  -3   19.70    3.40
   4  -8   3   23.30    4.30
   4  -8   3   13.40    3.30
   5  -8   3   27.30    6.20
   5  -8   3   30.00    4.50
  -6   8  -3   16.30    5.20
   6  -8   3   13.50    4.80
   6  -8   3   19.20    5.90
  -7   8  -3   -9.40    6.70
   7  -8   3   -4.10    7.10
   7  -8   3    5.40    5.70
   8  -8   3    3.40    7.60
   8   7  -3    9.70    9.20
   8   7  -3   -1.60    5.20
   7   7  -3    4.70    8.70
   7   7  -3   -2.40    4.20
   6   7  -3   22.00    3.90
   5   7  -3   29.00    3.70
   4   7  -3  179.18    7.30
   3   7  -3    9.80    2.50
   2   7  -3  612.84   17.80
   1   7  -3  661.63   18.40
  -1  -7   3  615.74   18.20
   0   7  -3  450.15   13.40
   0   7  -3  430.06   13.10
   0  -7   3  431.46   13.40
  -1   7  -3  629.54   17.70
  -1   7  -3  645.64   18.20
   1  -7   3  608.14   18.20
  -2   7  -3  600.64   17.30
  -2   7  -3  609.54   17.60
   2  -7   3  606.04   17.20
   2  -7   3  592.74   17.70
  -3   7  -3   13.40    2.40
  -3   7  -3   18.20    2.60
   3  -7   3   10.00    2.50
   3  -7   3   11.90    2.90
  -4   7  -3  181.78    6.40
  -4   7  -3  182.28    7.70
   4  -7   3  177.58    8.10
   4  -7   3  171.58    7.40
  -5   7  -3   33.50    4.30
   5  -7   3   23.70    4.60
   5  -7   3   36.30    4.40
  -6   7  -3   24.70    5.30
   6  -7   3   26.90    4.80
   6  -7   3   28.50    6.40
  -7   7  -3   -3.30    6.30
   7  -7   3   -2.90    6.40
   7  -7   3    3.70    5.40
   8  -7   3   -2.70    7.00
   8  -7   3   10.50    9.40
   9   6  -3   10.20   12.70
   8   6  -3   -1.20    5.00
   8   6  -3   -9.40    8.60
   7   6  -3   12.00    3.90
   7   6  -3   12.40    6.80
   6   6  -3    0.90    3.20
   5   6  -3    3.70    2.50
   4   6  -3    1.80    2.20
   3   6  -3   54.19    3.80
   2   6  -3  755.22   20.90
   1   6  -3  401.76   11.80
  -1  -6   3  367.46   11.50
   0   6  -3   25.90    2.60
   0  -6   3   29.60    3.00
  -1   6  -3  384.96   11.50
  -1   6  -3  372.56   11.10
   1  -6   3  363.66   11.40
  -2   6  -3  740.13   20.10
  -2   6  -3  714.83   20.00
   2  -6   3  718.73   20.30
   2  -6   3  718.43   19.80
  -3   6  -3   55.29    3.80
  -3   6  -3   57.19    3.70
   3  -6   3   59.19    3.90
   3  -6   3   59.99    4.50
  -4   6  -3   -3.10    1.40
  -4   6  -3    4.50    2.40
   4  -6   3    1.50    2.80
   4  -6   3    2.10    2.40
  -5   6  -3   -0.60    3.10
   5  -6   3    3.50    3.20
   5  -6   3   -1.30    3.40
  -6   6  -3    8.50    5.20
   6  -6   3   -3.60    3.90
   6  -6   3    3.30    4.40
   7  -6   3   10.30    5.70
   7  -6   3    6.60    5.60
   8  -6   3   10.80    7.00
   8  -6   3   -0.90    7.50
   9   5  -3   -0.60   12.00
   8   5  -3    3.30    8.70
   8   5  -3    9.80    4.30
   7   5  -3   14.80    6.60
   6   5  -3   24.90    6.10
   2   5  -3   38.40    3.00
   1   5  -3 1362.36   35.50
   0   5  -3   93.29    4.10
   0  -5   3   82.49    3.90
  -1   5  -3 1367.36   34.60
  -1   5  -3 1266.37   34.20
   1  -5   3 1329.77   34.60
  -2   5  -3   40.10    2.70
  -2   5  -3   40.20    3.00
   2  -5   3   38.10    2.80
   2  -5   3   41.70    3.20
  -3   5  -3  126.29    4.80
  -3   5  -3  130.49    5.30
   3  -5   3  121.49    5.60
   3  -5   3  131.99    5.20
  -4   5  -3  146.89    6.50
   4  -5   3  154.88    6.40
   4  -5   3  160.58    6.40
  -5   5  -3  177.68    7.90
   5  -5   3  168.68    7.50
   5  -5   3  164.98    7.40
  -6   5  -3   27.70    4.90
   6  -5   3   26.10    4.40
   6  -5   3   29.60    4.50
   7  -5   3    4.60    5.00
   7  -5   3   25.50    5.20
   8  -5   3    8.40    6.60
   8  -5   3    7.60    6.70
   9   4  -3   11.90   11.90
   7   4  -3   17.00    6.60
   6   4  -3    4.50    4.80
   1   4  -3 1133.89   29.50
   0   4  -3 1892.31   47.70
   0  -4   3 1839.82   47.70
  -1   4  -3 1059.79   28.50
  -1   4  -3 1117.29   28.90
   1  -4   3 1104.19   28.90
   1  -4   3 1140.39   28.60
  -2   4  -3  343.47    9.90
  -2   4  -3  336.77    9.90
   2  -4   3  342.37   10.10
   2  -4   3  345.37    9.80
  -3   4  -3  192.28    5.70
  -3   4  -3  199.18    6.80
  -3   4  -3  184.98    5.80
   3  -4   3  192.68    6.70
   3  -4   3  201.88    6.60
  -4   4  -3  200.18    7.50
   4  -4   3  194.38    7.20
   4  -4   3  196.88    7.00
  -5   4  -3   38.60    4.10
   5  -4   3   41.30    4.20
   5  -4   3   32.90    3.50
   6  -4   3   11.50    3.40
   6  -4   3    1.70    3.80
   7  -4   3   14.70    5.30
   7  -4   3   18.90    4.60
   8  -4   3    6.30    5.70
   8  -4   3    7.10    6.70
   9  -4   3  -22.90   13.30
   9   3  -3    5.70   11.20
   8   3  -3    3.20    8.60
   8   3  -3    6.30    3.50
   7   3  -3   38.20    7.50
   6   3  -3  147.79    9.60
   5   3  -3   17.10    4.10
   0   3  -3   22.00    1.90
   0  -3   3   20.90    1.90
  -1   3  -3  220.88    6.70
  -1   3  -3  215.98    6.40
   1  -3   3  218.68    6.40
   1  -3   3  229.68    6.80
  -2   3  -3  163.38    5.30
  -2   3  -3  158.68    5.30
   2  -3   3  170.98    5.50
   2  -3   3  172.68    5.30
  -3   3  -3  277.57    8.60
   3  -3   3  273.97    8.20
   3  -3   3  273.77    8.40
  -4   3  -3    3.50    2.20
   4  -3   3    2.20    1.70
   4  -3   3    1.40    2.00
   5  -3   3   16.20    2.50
   5  -3   3   18.60    3.20
   6  -3   3  157.28    7.90
   6  -3   3  148.09    6.50
   7  -3   3   34.10    4.30
   7  -3   3   36.40    5.90
   8  -3   3    5.60    4.90
   8  -3   3   -1.50    6.50
   9  -3   3    0.50    9.30
   9   2  -3   18.80   11.20
   8   2  -3    3.60    7.80
   8   2  -3    2.20    3.50
   7   2  -3   47.80    7.70
   6   2  -3   18.50    5.10
   5   2  -3   10.60    3.90
   4   2  -3  162.28    7.40
  -1   2  -3  183.58    5.10
   1  -2   3  177.98    5.10
   1  -2   3  181.08    5.40
  -2   2  -3   75.59    2.40
  -2   2  -3   78.19    3.00
  -2   2  -3   80.09    2.40
   2  -2   3   76.59    2.80
   2  -2   3   75.79    2.90
  -3   2  -3  352.56   10.30
   3  -2   3  359.46   10.20
   3  -2   3  344.57    9.60
   4  -2   3  159.98    5.10
   4  -2   3  153.48    6.10
   5  -2   3   11.40    1.90
   5  -2   3   12.10    3.00
   6  -2   3   16.00    2.50
   6  -2   3   21.30    4.30
   7  -2   3   59.79    6.60
   7  -2   3   54.39    5.00
   8  -2   3    4.60    6.60
   8  -2   3    3.10    4.30
   9  -2   3   12.70    9.00
   9   1  -3   11.80   10.90
   8   1  -3    0.50    7.90
   8   1  -3    2.40    3.60
   7   1  -3    6.00    6.00
   7   1  -3    4.20    2.60
   6   1  -3    4.80    4.60
   5   1  -3    0.70    3.50
   4   1  -3   29.50    3.70
   3   1  -3  571.84   16.70
  -1   1  -3  346.37    9.20
  -1   1  -3  322.07    9.10
   1  -1   3  354.76    9.30
   1  -1   3  374.36    9.40
   1  -1   3  349.37    8.90
  -2   1  -3  732.83   19.10
   2  -1   3  725.93   18.70
   2  -1   3  755.32   18.80
   2  -1   3  738.93   19.10
   3  -1   3  593.04   16.10
   3  -1   3  587.64   15.00
   4  -1   3   34.60    3.20
   5  -1   3    1.00    1.10
   5  -1   3    2.10    2.60
   6  -1   3    8.80    3.90
   6  -1   3    6.00    1.80
   7  -1   3   -9.30    4.50
   7  -1   3    3.10    2.50
   8  -1   3   -1.70    3.30
   8  -1   3    0.70    6.40
   9  -1   3   -0.20    8.90
   9   0  -3  -13.00   10.40
   8   0  -3    7.20    4.00
   8   0  -3    0.40    7.80
   7   0  -3    4.50    5.80
   7   0  -3    3.60    2.90
   6   0  -3  153.58    9.00
   6   0  -3  146.69    5.40
   5   0  -3    0.50    1.30
   5   0  -3    5.10    3.40
   4   0  -3  104.39    5.90
   3   0  -3   97.39    4.90
   2   0  -3 1004.30   26.60
   1   0  -3 3477.55   89.49
   1   0  -3 3690.93   88.89
  -1   0   3 3534.05   89.39
  -1   0  -3 2504.65   62.19
   2   0   3 1006.20   25.80
   3   0   3  100.79    4.10
   4   0   3  103.59    5.00
   5   0   3   -4.00    2.50
   6   0   3  147.29    7.90
   7   0   3    2.90    5.00
   8   0   3   -2.40    6.50
   9   0   3  -13.20    8.80
   9  -1  -3   -7.30   11.00
   8  -1  -3   -4.00    7.50
   8  -1  -3   -3.20    4.00
   7  -1  -3    3.70    3.20
   7  -1  -3   16.60    6.20
   6  -1  -3    7.10    4.60
   6  -1  -3    4.90    2.40
   5  -1  -3   -2.70    3.20
   5  -1  -3   -0.20    1.60
   4  -1  -3   31.60    2.30
   4  -1  -3   39.50    4.20
   3  -1  -3  563.14   15.00
   3  -1  -3  579.84   16.70
  -3   1   3  577.84   16.70
   2  -1  -3  749.03   20.10
   2  -1  -3  724.43   19.00
  -2   1   3  742.83   20.10
   1  -1  -3  343.77    9.20
  -1   1   3  325.77    9.10
  -1   1   3  355.96    9.70
  -1  -1  -3  325.17    8.90
   1   1   3  366.36    9.10
   4   1   3   37.20    3.60
   5   1   3    0.50    2.80
   6   1   3   -3.60    3.90
   7   1   3    3.70    5.10
   8   1   3   -7.70    6.60
   9   1   3   -9.70    8.90
   9  -2  -3    3.80   11.00
   8  -2  -3   -4.30    7.70
   8  -2  -3    0.90    4.50
   7  -2  -3   53.49    7.40
   7  -2  -3   52.59    4.50
   6  -2  -3   22.70    5.10
   6  -2  -3   18.70    3.10
   5  -2  -3   13.00    2.30
   5  -2  -3   14.10    3.70
   4  -2  -3  150.38    6.90
   4  -2  -3  153.18    5.40
  -4   2   3  152.28    6.90
   3  -2  -3  361.46   11.30
   3  -2  -3  342.27   10.00
  -3   2   3  364.86   11.40
   2  -2  -3   72.59    3.60
   2  -2  -3   73.69    3.10
  -2   2   3   80.09    2.70
  -2   2   3   77.09    3.60
   1  -2  -3  180.48    5.60
   1  -2  -3  182.08    5.80
  -1   2   3  178.78    5.70
  -1   2   3  188.78    6.00
   0  -2  -3  892.11   21.40
   0  -2  -3  782.42   21.00
   0   2   3  765.12   21.00
  -1  -2  -3  184.68    5.30
   1   2   3  189.78    5.40
   2   2   3   84.39    2.70
   5   2   3   17.10    3.50
   6   2   3   21.40    4.60
   7   2   3   63.29    7.00
   8   2   3   -2.10    7.10
   9   2   3   -3.30    9.60
   9  -3  -3    0.40   10.80
   8  -3  -3   10.50    5.40
   8  -3  -3    1.80    7.80
   7  -3  -3   32.40    4.60
   7  -3  -3   41.20    6.90
   6  -3  -3  139.29    6.70
   6  -3  -3  169.18    9.30
   5  -3  -3   11.50    3.80
   5  -3  -3   18.70    2.80
  -5   3   3   20.10    4.00
   4  -3  -3    0.70    1.90
   4  -3  -3    5.40    2.80
  -4   3   3   -0.50    2.60
   3  -3  -3  262.87    9.10
   3  -3  -3  267.07    8.20
  -3   3   3  269.17    9.20
   2  -3  -3  160.78    5.50
   2  -3  -3  165.68    6.00
  -2   3   3  165.08    5.30
  -2   3   3  162.18    5.90
   1  -3  -3  209.68    6.70
   1  -3  -3  225.68    6.80
  -1   3   3  222.28    6.70
  -1   3   3  216.48    6.80
   0  -3  -3   22.90    1.70
   0  -3  -3   23.20    1.90
   0   3   3   19.40    1.60
   0   3   3   22.20    1.90
  -1  -3  -3  213.98    6.40
   1   3   3  211.88    6.40
   1   3   3  226.88    6.50
   3   3   3  279.17    7.70
   4   3   3    0.50    1.00
   5   3   3   16.70    3.60
   6   3   3  147.09    8.40
   7   3   3   38.10    6.60
   8   3   3    4.60    7.60
   9   3   3   12.70   10.30
   9  -4  -3   -2.50   10.80
   8  -4  -3    7.30    5.90
   8  -4  -3   11.10    8.00
   7  -4  -3   16.30    4.70
   7  -4  -3   24.00    6.60
   6  -4  -3    2.80    4.60
   6  -4  -3    7.50    3.40
   5  -4  -3   32.20    3.60
   5  -4  -3   37.60    4.80
  -5   4   3   27.20    5.30
   4  -4  -3  196.68    7.10
   4  -4  -3  189.78    8.10
  -4   4   3  183.28    8.00
   3  -4  -3  182.88    6.70
   3  -4  -3  194.18    7.40
  -3   4   3  194.68    7.60
  -3   4   3  197.78    6.00
   2  -4  -3  354.46   10.80
   2  -4  -3  343.97   10.50
  -2   4   3  365.86   10.30
  -2   4   3  342.07   10.70
   1  -4  -3 1137.89   28.90
   1  -4  -3 1083.19   28.90
  -1   4   3 1108.19   28.80
  -1   4   3 1076.29   28.80
   0  -4  -3 1715.23   45.90
   0   4   3 1907.21   46.10
   0   4   3 1770.12   45.90
  -1  -4  -3 1084.09   28.60
   1   4   3 1138.69   28.70
   1   4   3 1083.19   28.60
   2   4   3  384.86   10.90
   3   4   3  205.68    6.50
   4   4   3  211.28    6.50
   5   4   3   35.90    2.80
   6   4   3    3.00    2.10
   6   4   3    7.40    4.50
   7   4   3   26.20    6.20
   7   4   3   18.90    3.00
   8   4   3    8.10    7.70
   9   4   3  -12.50   10.00
   9  -5  -3    7.30   11.30
   8  -5  -3    6.20    8.30
   7  -5  -3   14.90    6.30
   7  -5  -3   18.30    5.30
   6  -5  -3   25.50    4.40
   6  -5  -3   33.10    5.60
  -6   5   3   21.80    5.60
   5  -5  -3  187.58    8.60
   5  -5  -3  172.48    7.70
  -5   5   3  169.88    9.00
   4  -5  -3  130.69    6.20
   4  -5  -3  150.88    7.00
  -4   5   3  149.59    7.10
   3  -5  -3  136.39    6.10
   3  -5  -3  136.29    5.80
  -3   5   3  125.39    6.00
  -3   5   3  128.59    5.00
   2  -5  -3   41.70    3.40
   2  -5  -3   41.10    3.40
  -2   5   3   40.80    3.20
  -2   5   3   38.90    3.10
   1  -5  -3 1322.47   34.40
   1  -5  -3 1321.57   34.30
  -1   5   3 1302.77   34.30
  -1   5   3 1296.47   34.30
   0  -5  -3   82.69    3.80
   0  -5  -3   79.99    3.90
   0   5   3   92.69    4.10
   0   5   3   89.19    3.80
  -1  -5  -3 1308.57   33.80
   1   5   3 1310.27   34.00
   1   5   3 1278.47   33.90
  -2  -5  -3   39.10    2.50
   2   5   3   42.80    3.00
   3   5   3  130.79    5.00
   4   5   3  156.08    5.70
   5   5   3  176.48    6.40
   6   5   3   26.20    3.10
   7   5   3    8.60    6.10
   7   5   3   23.60    3.50
   8   5   3    6.70    8.00
   8   5   3   10.40    4.00
   9   5   3   -4.10   12.50
   9  -6  -3   -5.40   11.60
   8  -6  -3    5.70    7.40
   8  -6  -3    2.20   10.10
   7  -6  -3   -1.50    6.50
   6  -6  -3    7.10    4.40
   6  -6  -3    5.70    4.80
  -6   6   3    7.10    5.30
   5  -6  -3   10.00    4.10
   5  -6  -3    0.40    3.50
  -5   6   3   -5.10    3.80
   4  -6  -3    3.50    2.80
   4  -6  -3    4.20    3.20
  -4   6   3    8.80    3.10
  -4   6   3    6.30    1.70
   3  -6  -3   53.09    4.30
   3  -6  -3   52.89    4.40
  -3   6   3   60.39    3.80
  -3   6   3   53.49    4.20
   2  -6  -3  744.23   20.60
   2  -6  -3  704.13   20.40
  -2   6   3  759.02   20.40
  -2   6   3  708.43   20.50
   1  -6  -3  378.86   11.40
  -1   6   3  366.86   11.30
  -1   6   3  367.36   11.40
   0  -6  -3   28.50    2.70
   0  -6  -3   27.10    2.50
   0   6   3   27.80    2.70
   0   6   3   30.80    2.90
  -1  -6  -3  378.76   11.30
   1   6   3  376.76   11.40
   1   6   3  379.26   11.50
  -2  -6  -3  753.62   20.70
   2   6   3  775.32   21.10
   3   6   3   58.99    3.90
   4   6   3    1.70    2.20
   5   6   3   -2.50    2.50
   6   6   3    9.20    3.20
   7   6   3   12.30    3.90
   7   6   3    0.70    6.00
   8   6   3    7.10    8.00
   8   6   3  -10.00    4.40
   9   6   3   10.20   11.60
   8  -7  -3   -6.90    8.30
   8  -7  -3  -13.50   10.10
   7  -7  -3    2.40    6.70
   7  -7  -3    8.80    6.40
  -7   7   3    1.10    7.30
   6  -7  -3   27.10    5.80
   6  -7  -3   20.60    5.90
  -6   7   3   31.40    6.30
   5  -7  -3   23.00    4.70
   5  -7  -3   39.40    5.40
  -5   7   3   38.80    5.40
   4  -7  -3  187.98    8.20
   4  -7  -3  164.48    8.10
  -4   7   3  187.58    6.70
   3  -7  -3   13.30    3.10
   3  -7  -3   17.00    3.20
  -3   7   3   13.00    2.80
  -3   7   3   14.40    2.70
   2  -7  -3  571.94   17.70
   2  -7  -3  617.34   17.80
  -2   7   3  634.04   17.70
  -2   7   3  594.34   17.80
   1  -7  -3  602.24   17.80
   1  -7  -3  628.94   17.70
  -1   7   3  605.64   17.60
  -1   7   3  615.74   17.80
   0  -7  -3  434.66   13.30
   0  -7  -3  424.16   13.20
   0   7   3  448.96   13.40
   0   7   3  422.86   13.00
  -1  -7  -3  619.84   17.50
   1   7   3  603.54   17.40
   1   7   3  611.84   17.70
  -2  -7  -3  626.64   18.00
   2   7   3  652.33   18.40
   3   7   3   12.20    2.60
   4   7   3  186.98    7.60
   5   7   3   31.60    3.80
   6   7   3   29.10    4.20
   7   7   3   -1.20    4.20
   8   7   3   16.80   10.50
   8   7   3    7.80    5.40
   8  -8  -3   14.20    9.70
   8  -8  -3    9.80   11.20
   7  -8  -3   15.70    7.40
   7  -8  -3    3.30    6.80
  -7   8   3    1.70    8.30
   6  -8  -3   18.20    5.80
   6  -8  -3   10.90    5.60
  -6   8   3   25.30    6.30
   5  -8  -3   26.70    5.00
   5  -8  -3   22.70    5.10
  -5   8   3   44.00    6.00
   4  -8  -3   17.50    4.00
   4  -8  -3   19.50    3.90
  -4   8   3   17.00    2.80
  -4   8   3   22.10    4.30
   3  -8  -3   20.80    3.60
   3  -8  -3   33.30    4.00
  -3   8   3   32.10    3.80
  -3   8   3   36.60    4.30
   2  -8  -3  700.13   20.70
   2  -8  -3  712.13   20.90
  -2   8   3  748.43   20.90
  -2   8   3  700.93   20.70
   1  -8  -3  367.66   12.10
   1  -8  -3  358.56   12.10
  -1   8   3  388.26   12.30
  -1   8   3  370.16   12.00
   0  -8  -3   13.70    2.70
   0  -8  -3   16.20    2.60
   0   8   3   23.30    3.00
   0   8   3   16.20    2.90
  -1  -8  -3  384.56   12.20
   1   8   3  389.46   12.50
   1   8   3  376.26   12.00
  -2  -8  -3  713.93   20.50
   2   8   3  711.33   20.70
   2   8   3  737.33   20.80
   3   8   3   33.20    3.70
   4   8   3   18.50    3.30
   5   8   3   28.90    4.10
   6   8   3   21.30    4.50
   7   8   3    0.00    4.60
   8   8   3   12.20    7.30
   8   8   3   -0.90    9.10
   8  -9  -3   -3.30    9.60
  -8   9   3  -11.00   13.10
   7  -9  -3   -8.60    7.00
   7  -9  -3   -4.80    7.90
  -7   9   3   12.60    9.30
   6  -9  -3    8.80    6.40
   6  -9  -3    2.80    5.70
  -6   9   3    8.90    6.50
   5  -9  -3  117.99    8.50
   5  -9  -3  129.89    9.20
  -5   9   3  118.99    8.50
  -5   9   3  115.59    5.40
   4  -9  -3   16.50    4.40
   4  -9  -3   15.90    4.10
  -4   9   3   21.50    3.50
  -4   9   3   20.90    4.40
   3  -9  -3   25.20    5.00
   3  -9  -3   22.50    3.70
  -3   9   3   30.40    4.40
  -3   9   3   29.20    3.80
   2  -9  -3  183.18    8.30
   2  -9  -3  188.98    8.10
  -2   9   3  185.78    8.00
   1  -9  -3  198.18    8.50
   1  -9  -3  202.68    8.00
  -1   9   3  205.18    8.00
  -1   9   3  207.58    8.40
   0  -9  -3    1.10    2.50
   0   9   3   -3.20    2.30
   0   9   3    6.00    2.50
  -1  -9  -3  209.68    8.40
   1   9   3  225.08    8.80
   1   9   3  207.48    8.10
  -2  -9  -3  200.08    8.10
   2   9   3  199.78    8.20
   3   9   3   30.10    3.80
   4   9   3   13.80    3.50
   5   9   3  125.39    7.70
   6   9   3    6.90    4.50
   7   9   3    9.10    5.50
   8   9   3   13.80   10.00
   8 -10  -3   13.40   10.30
   7 -10  -3    2.00    9.20
   7 -10  -3   17.00    8.10
  -7  10   3   17.80   10.00
   6 -10  -3   13.70    6.30
   6 -10  -3    9.30    7.10
  -6  10   3    9.50    6.90
   5 -10  -3   47.00    6.20
   5 -10  -3   45.60    6.80
  -5  10   3   48.20    6.60
  -5  10   3   40.40    4.00
   4 -10  -3   -2.40    4.50
   4 -10  -3    2.70    3.90
  -4  10   3   -1.50    3.10
  -4  10   3    5.70    4.30
   3 -10  -3   28.30    4.20
   3 -10  -3   25.60    4.80
  -3  10   3   18.70    4.00
  -3  10   3   18.00    3.80
   2 -10  -3  133.79    7.60
   2 -10  -3  130.99    7.10
  -2  10   3  128.89    6.90
  -2  10   3  138.99    7.10
   1 -10  -3    7.20    2.80
   1 -10  -3   -1.40    3.10
  -1  10   3    0.30    2.70
  -1  10   3    1.50    2.60
   0 -10  -3   78.39    5.70
   0  10   3   87.99    5.60
   0  10   3   91.59    6.00
  -1 -10  -3    2.30    3.00
   1  10   3    3.30    2.70
   1  10   3    7.00    2.90
  -2 -10  -3  133.19    6.90
   2  10   3  138.49    6.70
   2  10   3  138.49    7.30
   3  10   3   24.40    4.20
   3  10   3   18.30    3.90
   4  10   3    5.90    3.70
   5  10   3   65.59    7.10
   6  10   3    6.90    5.30
   7  10   3    3.90    6.00
   8 -11  -3    0.90   10.90
   7 -11  -3   -5.50    8.20
   7 -11  -3   16.90   11.10
  -7  11   3   -4.80   10.80
   6 -11  -3   15.20    6.50
   6 -11  -3   18.10    8.20
  -6  11   3   18.70    8.10
   5 -11  -3   35.30    7.10
   5 -11  -3   35.10    6.30
  -5  11   3   42.70    7.00
  -5  11   3   34.20    4.40
   4 -11  -3   20.90    5.50
   4 -11  -3   20.00    5.00
  -4  11   3   15.90    5.00
  -4  11   3   19.40    4.40
   3 -11  -3   88.29    6.90
   3 -11  -3   92.89    8.00
  -3  11   3   82.09    7.10
  -3  11   3   87.29    6.80
   2 -11  -3  227.48   10.50
   2 -11  -3  244.38    9.90
  -2  11   3  252.27   10.60
  -2  11   3  223.98    9.90
   1 -11  -3  151.48    7.70
   1 -11  -3  149.88    8.10
  -1  11   3  140.39    7.10
  -1  11   3  148.29    7.70
   0 -11  -3   41.20    4.70
   0  11   3   57.99    4.70
   0  11   3   49.70    4.90
   1  11   3  152.38    7.90
   1  11   3  146.89    7.50
  -2 -11  -3  248.28   10.20
   2  11   3  257.87   10.50
   2  11   3  240.18    9.80
   3  11   3   84.29    6.80
   3  11   3   87.19    6.90
   4  11   3   16.80    4.50
   5  11   3   40.00    5.90
   6  11   3    8.10    5.70
   7  11   3   -0.60    6.70
   7 -12  -3   16.90    9.10
   7 -12  -3  -22.90   12.00
   6 -12  -3    5.10    6.90
   6 -12  -3   -2.50    9.30
  -6  12   3    1.80    8.70
   5 -12  -3    1.40    5.60
   5 -12  -3    2.10    7.30
  -5  12   3    5.70    6.70
  -5  12   3    1.70    4.10
   4 -12  -3   10.30    5.00
   4 -12  -3   14.80    6.30
  -4  12   3    7.60    4.60
  -4  12   3    3.60    5.20
   3 -12  -3   11.20    5.20
   3 -12  -3    2.40    4.30
  -3  12   3   12.20    4.70
  -3  12   3    9.10    4.20
   2 -12  -3    9.10    3.90
   2 -12  -3   11.00    4.30
  -2  12   3    2.60    3.90
  -2  12   3    2.90    3.90
   1 -12  -3    8.50    3.80
  -1  12   3    4.50    3.60
  -1  12   3   10.20    3.80
   0 -12  -3   14.00    3.90
   0  12   3    8.30    3.70
   0  12   3    8.00    3.80
  -1 -12  -3   15.20    4.20
   1  12   3   17.80    4.00
   1  12   3    7.30    4.00
  -2 -12  -3    1.30    3.80
   2  12   3    2.90    3.80
   2  12   3    5.40    3.70
   3  12   3   17.50    5.20
   3  12   3   14.50    4.30
   4  12   3   12.00    5.00
   4  12   3   18.20    5.50
   5  12   3   -2.70    5.20
   6  12   3   -8.20    6.20
   7  12   3    5.20    7.80
   7 -13  -3   18.00    9.70
   6 -13  -3    7.80   10.70
   6 -13  -3   -6.30    7.40
  -6  13   3   -1.00    3.70
  -6  13   3   -0.30    9.80
   5 -13  -3    3.10    8.60
   5 -13  -3    4.50    6.90
  -5  13   3   -1.20    5.00
  -5  13   3    0.40    7.30
   4 -13  -3   20.70    6.00
   4 -13  -3   32.30    7.60
  -4  13   3   15.20    6.80
  -4  13   3   14.20    5.10
   3 -13  -3   18.40    5.90
   3 -13  -3    8.10    5.00
  -3  13   3    8.40    4.80
  -3  13   3    9.90    4.70
   2 -13  -3  164.18    8.90
   2 -13  -3  181.48   10.10
  -2  13   3  162.48    9.20
  -2  13   3  170.08    9.70
   1 -13  -3   75.49    7.20
  -1  13   3   66.49    7.10
  -1  13   3   58.79    5.90
   0 -13  -3  174.68    9.50
   0  13   3  182.38    9.40
   0  13   3  172.68    9.20
  -1 -13  -3   80.69    7.20
   1  13   3   72.29    7.20
   1  13   3   84.89    7.20
  -2 -13  -3  171.48    9.50
   2  13   3  155.48    9.40
   2  13   3  169.88    9.70
   3  13   3   12.40    5.30
   3  13   3   12.90    4.80
   4  13   3   23.80    6.70
   4  13   3   13.30    5.20
   5  13   3    1.90    7.50
   5  13   3    8.00    5.90
   6  13   3   -3.20    7.10
   7  13   3   14.90    9.60
   7 -14  -3    2.90   10.60
   6 -14  -3    8.90    8.60
  -6  14   3    3.10    4.80
   5 -14  -3   11.30    6.90
   5 -14  -3    5.40    9.60
  -5  14   3   19.70    9.30
  -5  14   3    8.30    5.60
   4 -14  -3   12.30    8.00
   4 -14  -3   10.90    6.80
  -4  14   3   -0.30    5.40
  -4  14   3   -4.90    6.90
   3 -14  -3    8.80    6.40
   3 -14  -3   11.90    5.40
  -3  14   3    0.80    5.10
  -3  14   3   10.80    5.50
   2 -14  -3    9.90    4.50
   2 -14  -3   25.10    6.10
  -2  14   3   17.00    5.30
  -2  14   3   26.10    5.20
   1 -14  -3   97.49    8.90
  -1  14   3   88.99    8.30
  -1  14   3   82.69    6.80
   0 -14  -3   44.30    6.10
   0  14   3   47.80    6.10
   0  14   3   47.70    6.10
  -1 -14  -3   96.39    8.50
   1  14   3   86.89    8.10
   1  14   3   94.39    7.90
  -2 -14  -3   30.10    5.60
   2  14   3   23.00    5.40
   2  14   3   16.80    5.40
   3  14   3    8.40    5.20
   3  14   3   11.20    6.10
   4  14   3    0.60    7.40
   4  14   3   -0.70    9.70
   5  14   3   17.40    7.00
   6  14   3   15.90    8.60
   7  14   3    9.90   10.50
   6 -15  -3   11.30    9.80
  -6  15   3    6.40    6.50
   5 -15  -3   -1.80    7.60
  -5  15   3    8.30    7.00
   4 -15  -3   23.10    7.20
   4 -15  -3   38.10   10.30
  -4  15   3   14.30    8.20
  -4  15   3   34.50    7.50
   3 -15  -3   10.50    6.10
   3 -15  -3    4.90    7.80
  -3  15   3   14.50    7.00
   2 -15  -3    8.00    6.80
  -2  15   3   -4.20    5.60
  -2  15   3    4.50    6.70
   1 -15  -3    9.90    5.50
  -1  15   3    9.40    5.30
  -1  15   3   14.10    5.60
   0 -15  -3  230.88   12.70
   0  15   3  213.68   11.50
   0  15   3  219.98   12.10
  -1 -15  -3   11.90    5.70
   1  15   3   14.60    5.60
   1  15   3   10.10    5.30
  -2 -15  -3    4.00    5.60
   2  15   3   19.80    6.20
   2  15   3    3.80    5.60
   3  15   3    3.40    7.30
   3  15   3    5.90    6.10
   4  15   3   29.90    7.20
   5  15   3    8.10    8.00
   6  15   3   13.50    9.40
   6 -16  -3   16.40   11.00
   5 -16  -3    8.40    8.60
  -5  16   3    4.40    7.90
   4 -16  -3   12.60    8.00
  -4  16   3    4.00    7.20
  -3  16   3   34.90    9.60
  -3  16   3    9.80    6.70
   2 -16  -3    0.20    6.80
  -2  16   3   10.30    6.70
  -2  16   3    4.30    6.40
   1 -16  -3   10.20    6.20
  -1  16   3   10.30    5.30
  -1  16   3   17.80    6.80
   0 -16  -3    8.50    6.70
   0  16   3   21.30    6.40
   0  16   3   17.70    6.10
  -1 -16  -3    7.70    6.80
   1  16   3    5.90    6.20
   1  16   3   14.10    6.80
  -2 -16  -3   -8.40    6.30
   2  16   3    6.60    7.30
   2  16   3    3.20    6.20
   3  16   3   22.10    7.10
   4  16   3   16.80    7.90
   5  16   3    7.50    9.10
   6  16   3    8.50   10.80
   5 -17  -3    2.50    9.40
  -5  17   3    2.10    9.30
  -4  17   3  -10.30    8.30
  -3  17   3   31.40    8.00
  -2  17   3   25.70    7.40
   1 -17  -3   -8.20    7.10
  -1  17   3   -0.80    6.40
   0 -17  -3  -12.00    7.60
   0  17   3   -4.10    6.70
  -1 -17  -3   -6.30    7.70
   1  17   3  -11.20    6.10
  -2 -17  -3    8.60    7.90
   2  17   3    1.20    7.30
   3  17   3   58.29    8.90
   4  17   3    0.50    8.20
   5  17   3   -7.50    9.90
  -5  18   3   -3.20   10.90
  -4  18   3   -0.70    9.90
  -3  18   3   -7.30    8.20
  -2  18   3  -13.00    7.60
  -1  18   3    6.30    7.70
   0  18   3    7.20    7.10
  -1 -18  -3   13.60    9.20
   1  18   3    6.20    7.90
  -2 -18  -3    8.40    9.80
   2  18   3   -0.80    8.30
   3  18   3   16.70    9.10
   4  18   3   11.10    9.80
   5  18   3    1.10   12.30
  -4  19   3    1.20   12.00
  -3  19   3   10.10   10.40
  -2  19   3  -11.00    8.10
  -1  19   3  -15.70    8.20
   0  19   3   -0.20    8.70
   1  19   3    1.50    9.00
   2  19   3    5.10    9.40
   3  19   3   18.80   10.70
   4  19   3   21.00   11.90
  -3  20   3   -1.00   11.00
  -2  20   3    5.20   11.30
  -1  20   3   10.50   10.20
   0  20   3  -13.60    8.80
   1  20   3   36.40   11.30
   2  20   3   13.50   11.50
   3  20   3    2.00   12.10
  -2  21   3    8.70   13.10
  -1  21   3  -13.60   12.10
   0  21   3   15.40   12.30
   1  21   3   19.20   12.60
   2  21   3    3.60   14.80
   2  21  -4   14.20   14.30
   1  21  -4    2.70   12.20
   0  21  -4   -2.20   11.60
  -1  21  -4    0.30   12.40
  -2  21  -4    5.30   12.80
   3  20  -4   16.00   11.80
   2  20  -4   -1.60   11.10
   1  20  -4   -8.40    9.60
   0  20  -4  -10.80    9.70
  -1  20  -4   -3.40    9.90
  -2  20  -4   12.00   10.60
  -3  20  -4   -3.10   11.30
   4  19  -4   -0.80   11.10
   3  19  -4   25.30    9.70
   2  19  -4   -0.20    8.70
   1  19  -4   -9.20    7.70
   0  19  -4   14.60    7.90
  -1  19  -4   -1.20    8.40
  -2  19  -4    0.90    9.00
  -3  19  -4   -0.50   10.10
  -4  19  -4  -15.60   11.40
   5  18  -4   15.30   11.80
   4  18  -4   -0.20    9.30
   3  18  -4  -18.90    7.90
   2  18  -4   18.90    7.80
   1  18  -4    9.20    7.50
   0  18  -4   -8.70    7.60
  -1  18  -4    0.10    7.30
  -2  18  -4    8.90    8.00
  -3  18  -4    7.40    8.90
  -4  18  -4   -6.20    9.80
  -5  18  -4   -3.40   11.50
   5  17  -4   34.50    9.90
   4  17  -4   22.10    8.60
   3  17  -4    1.80    7.90
   2  17  -4  -10.90    6.80
   1  17  -4   -5.20    6.20
   0  17  -4   -4.40    5.70
   0 -17   4    9.00    8.80
  -1  17  -4    2.20    8.00
  -1  17  -4  -10.50    6.30
   1 -17   4    1.40    9.30
  -2  17  -4    2.30    8.30
  -2  17  -4    4.40    5.90
  -3  17  -4    4.60    7.60
  -4  17  -4    8.00    8.20
  -5  17  -4    6.40    9.60
   6  16  -4   11.30   10.90
   5  16  -4   11.50    9.00
   4  16  -4   -7.10    7.20
   3  16  -4   17.40    7.10
   2  16  -4   -4.90    5.80
   1  16  -4   -7.60    5.60
   1  16  -4   -3.70    6.60
  -1 -16   4    1.10    6.40
   0  16  -4    3.40    4.90
   0  16  -4   10.20    6.30
   0 -16   4   -5.80    6.70
  -1  16  -4    8.00    6.30
  -1  16  -4   -1.00    5.50
   1 -16   4    1.30    6.50
  -2  16  -4    0.50    6.60
  -2  16  -4   -6.70    5.60
   2 -16   4    9.80    7.50
  -3  16  -4   13.50    7.60
  -3  16  -4   11.50    6.80
  -4  16  -4    1.00    7.90
  -4  16  -4   -5.40    6.90
  -5  16  -4   -2.30    7.80
   6  15  -4    2.30    9.20
   5  15  -4   -4.70    7.30
   4  15  -4    1.10    6.40
   3  15  -4   14.50    5.90
   3  15  -4   11.40    7.30
   2  15  -4   43.20    6.90
   2  15  -4   30.40    6.50
   1  15  -4  118.09    9.60
   1  15  -4  113.59    9.40
  -1 -15   4  117.49   10.20
   0  15  -4   23.50    5.70
   0  15  -4   38.00    5.90
   0 -15   4   25.30    6.50
  -1  15  -4  115.69    9.10
  -1  15  -4  110.49    8.90
   1 -15   4  121.99   10.60
  -2  15  -4   44.50    6.50
   2 -15   4   36.20    7.20
  -3  15  -4   10.20    5.90
  -3  15  -4    7.40    6.30
   3 -15   4    6.50    7.60
  -4  15  -4   -5.40    6.80
  -4  15  -4    0.00    5.90
   4 -15   4    5.20    9.30
  -5  15  -4   -6.30    8.70
  -5  15  -4    7.00    6.70
  -6  15  -4    1.40   12.30
   7  14  -4   -5.00    9.80
   6  14  -4    3.00    7.90
   5  14  -4    9.40    6.60
   3  14  -4   13.70    5.40
   2  14  -4   11.70    5.40
   2  14  -4    3.20    4.50
   1  14  -4   74.09    7.30
   1  14  -4   55.39    6.30
  -1 -14   4   68.79    7.50
   0  14  -4   -1.80    4.20
   0  14  -4    6.80    4.70
   0 -14   4   -6.60    4.90
  -1  14  -4   50.99    6.00
  -1  14  -4   73.49    7.20
   1 -14   4   71.19    7.50
  -2  14  -4   10.60    4.80
  -2  14  -4   14.70    5.00
   2 -14   4   19.60    5.80
  -3  14  -4   19.70    5.40
  -3  14  -4   22.80    5.60
   3 -14   4   16.70    6.70
  -4  14  -4    0.40    5.60
  -4  14  -4   12.30    5.90
   4 -14   4    2.20    7.90
  -5  14  -4    3.70    5.80
  -5  14  -4   21.00    7.80
   5 -14   4   -1.90    9.50
  -6  14  -4   -1.10    9.90
  -6  14  -4    4.40    4.70
   7  13  -4   11.30    9.10
   5  13  -4    0.30    5.70
   4  13  -4   21.90    5.60
   3  13  -4   83.19    8.10
   2  13  -4   93.89    7.90
   2  13  -4   93.59    7.70
   1  13  -4   40.50    5.30
   1  13  -4   52.69    6.20
  -1 -13   4   52.49    6.30
   0  13  -4   -0.20    4.00
   0  13  -4    0.40    4.00
   0 -13   4   -0.10    4.10
  -1  13  -4   56.29    6.00
  -1  13  -4   51.19    5.90
   1 -13   4   45.60    5.80
  -2  13  -4   79.49    6.90
  -2  13  -4   93.79    7.50
   2 -13   4  114.39    8.60
  -3  13  -4   71.09    7.10
  -3  13  -4   74.69    7.10
   3 -13   4   84.79    9.20
  -4  13  -4   18.80    6.00
  -4  13  -4   18.10    5.30
   4 -13   4   24.80    7.50
  -5  13  -4    1.70    4.80
  -5  13  -4    3.90    6.30
   5 -13   4    6.60    5.50
   5 -13   4   -0.10    8.30
  -6  13  -4    1.20    3.60
  -6  13  -4    5.50    3.40
  -6  13  -4    0.90    8.40
   6 -13   4   -5.50    7.00
   6 -13   4    1.50   10.40
   7 -13   4    9.50    9.40
   7  12  -4    5.20    7.80
   6  12  -4   -0.30    6.60
   5  12  -4   55.09    6.80
   4  12  -4   13.40    4.70
   3  12  -4   21.90    4.70
   2  12  -4  118.79    7.70
   1  12  -4   73.89    6.60
   1  12  -4   96.99    6.70
  -1 -12   4   87.19    6.80
   0  12  -4  281.47   11.50
   0  12  -4  282.07   11.00
   0 -12   4  275.07   11.60
  -1  12  -4   82.69    6.20
   1 -12   4   96.79    7.60
  -2  12  -4  132.79    7.40
  -2  12  -4  129.19    7.90
   2 -12   4  119.79    8.30
  -3  12  -4   22.50    4.50
  -3  12  -4   22.50    4.70
   3 -12   4   30.20    5.50
  -4  12  -4   20.80    4.70
  -4  12  -4   15.10    5.10
   4 -12   4   11.00    4.50
   4 -12   4   14.60    6.10
  -5  12  -4   60.69    7.40
  -5  12  -4   50.39    5.40
   5 -12   4   53.59    6.70
   5 -12   4   70.09    8.70
  -6  12  -4    2.20    6.90
   6 -12   4   -5.00    6.10
   6 -12   4  -14.60    8.80
  -7  12  -4    7.50   10.80
   7 -12   4   -3.40   12.00
   7 -12   4    2.20    8.00
   7  11  -4   -7.30    7.10
   6  11  -4   14.30    5.90
   5  11  -4    8.30    4.80
   4  11  -4  100.29    7.30
   3  11  -4   64.39    6.20
   2  11  -4    5.50    3.30
   1  11  -4   49.60    5.20
   1  11  -4   49.00    5.20
  -1 -11   4   49.00    5.50
   0  11  -4  202.38    8.90
   0  11  -4  213.58    8.70
   0 -11   4  209.38    9.40
  -1  11  -4   48.50    4.70
  -1  11  -4   49.00    4.70
   1 -11   4   55.99    6.00
  -2  11  -4    7.20    3.50
  -2  11  -4   12.20    3.20
   2 -11   4    2.10    3.80
  -3  11  -4   61.39    5.50
  -3  11  -4   58.89    6.10
   3 -11   4   64.89    7.30
  -4  11  -4  105.89    7.30
  -4  11  -4  109.99    7.60
   4 -11   4  114.59    9.80
   4 -11   4  106.49    7.40
  -5  11  -4    6.70    3.50
  -5  11  -4   15.50    5.40
   5 -11   4    1.40    6.20
   5 -11   4    3.80    4.70
  -6  11  -4    8.40    6.60
   6 -11   4    6.30    5.50
   6 -11   4   -0.30    8.10
  -7  11  -4    1.80    8.90
   7 -11   4   -2.10   10.60
   7 -11   4    0.90    7.10
   8 -11   4   -0.30    9.90
   8  10  -4   26.00   12.50
   7  10  -4   -2.10    6.00
   6  10  -4   19.00    5.40
   5  10  -4   14.30    4.40
   4  10  -4   17.30    4.10
   3  10  -4   78.69    6.30
   2  10  -4   12.70    3.50
   1  10  -4  225.28    9.40
  -1 -10   4  228.58    9.30
   0  10  -4  171.08    8.30
   0  10  -4  196.48    8.40
   0 -10   4  175.08    8.30
  -1  10  -4  228.08    9.40
   1 -10   4  213.78    9.30
  -2  10  -4   20.70    3.60
   2 -10   4    8.90    3.30
  -3  10  -4   64.29    5.90
  -3  10  -4   76.29    5.60
   3 -10   4   75.49    5.80
   3 -10   4   72.69    6.80
  -4  10  -4   15.70    3.20
  -4  10  -4   14.00    3.80
   4 -10   4   16.50    4.20
   4 -10   4   15.20    4.90
  -5  10  -4   10.10    3.00
  -5  10  -4    9.50    4.80
  -5  10  -4    8.90    3.40
   5 -10   4   14.50    4.40
   5 -10   4   14.20    5.80
  -6  10  -4   23.50    6.40
   6 -10   4   22.20    7.60
   6 -10   4   19.50    5.60
  -7  10  -4    7.90    8.30
   7 -10   4    1.70    9.20
   7 -10   4    0.70    6.60
   8 -10   4   12.40    8.50
   8   9  -4   11.60   10.80
   8   9  -4    7.90    8.30
   7   9  -4    6.20    5.70
   6   9  -4   34.70    5.10
   5   9  -4   64.09    6.20
   4   9  -4   22.30    3.70
   3   9  -4   30.20    3.70
   2   9  -4   -3.70    2.20
   1   9  -4 1087.79   29.90
  -1  -9   4 1051.19   29.70
   0   9  -4   -2.50    2.20
   0   9  -4    0.80    2.10
   0  -9   4    0.00    2.30
  -1   9  -4 1059.99   29.40
  -1   9  -4 1015.40   28.70
   1  -9   4 1079.89   29.60
  -2   9  -4   -2.50    2.00
  -2   9  -4   -0.30    2.30
   2  -9   4   -2.10    2.90
  -3   9  -4   36.60    4.10
  -3   9  -4   48.30    4.60
   3  -9   4   35.00    7.20
   3  -9   4   46.00    4.60
  -4   9  -4   22.30    3.90
  -4   9  -4   17.50    3.50
   4  -9   4   18.40    4.80
   4  -9   4   17.60    3.70
  -5   9  -4   63.89    6.20
  -5   9  -4   47.40    4.10
  -5   9  -4   58.59    3.60
   5  -9   4   77.19    8.40
   5  -9   4   58.39    6.20
  -6   9  -4   36.00    6.20
   6  -9   4   38.00    5.50
   6  -9   4   32.70    7.10
  -7   9  -4   11.90    7.60
   7  -9   4   12.80    8.40
   7  -9   4   19.40    6.20
   8  -9   4  -10.10    7.60
   8   8  -4   -0.70    6.20
   8   8  -4    2.80    9.90
   7   8  -4    0.30    4.70
   6   8  -4    1.90    3.80
   5   8  -4    3.30    3.20
   4   8  -4   55.89    5.10
   3   8  -4   40.30    4.30
   2   8  -4  199.18    7.90
   1   8  -4  194.78    7.60
  -1  -8   4  199.08    7.80
   0   8  -4  110.99    5.60
   0   8  -4  103.19    5.10
   0  -8   4  101.29    5.50
  -1   8  -4  202.68    7.30
  -1   8  -4  195.58    7.90
   1  -8   4  190.88    8.00
  -2   8  -4  198.78    7.90
  -2   8  -4  185.28    7.30
   2  -8   4  187.98    8.10
  -3   8  -4   44.40    4.00
  -3   8  -4   46.20    4.10
   3  -8   4   43.80    4.60
   3  -8   4   45.20    4.20
  -4   8  -4   50.29    4.70
  -4   8  -4   53.89    4.30
   4  -8   4   55.69    5.00
   4  -8   4   50.89    5.80
  -5   8  -4    1.50    3.50
   5  -8   4   11.30    4.60
   5  -8   4    1.90    3.40
  -6   8  -4    3.70    4.90
   6  -8   4    3.20    5.50
   6  -8   4    5.20    4.50
  -7   8  -4    8.00    6.90
   7  -8   4    1.90    7.30
   7  -8   4    4.70    5.60
   8  -8   4   -3.60    7.20
   8   7  -4   13.90    9.60
   8   7  -4    1.80    5.40
   7   7  -4    8.70    4.30
   6   7  -4   24.90    4.00
   5   7  -4  165.78    7.30
   4   7  -4   51.49    4.40
   3   7  -4   36.30    3.50
   2   7  -4  234.68    8.50
   1   7  -4  194.08    7.40
   0   7  -4   16.30    2.60
   0  -7   4   12.70    2.30
  -1   7  -4  196.98    7.10
  -1   7  -4  206.28    7.70
   1  -7   4  207.68    7.90
  -2   7  -4  226.08    8.00
  -2   7  -4  236.58    8.50
   2  -7   4  225.68    8.00
   2  -7   4  226.18    8.70
  -3   7  -4   45.00    3.70
  -3   7  -4   34.70    3.30
   3  -7   4   39.40    4.00
   3  -7   4   36.10    3.50
  -4   7  -4   51.79    3.50
  -4   7  -4   58.09    4.60
  -4   7  -4   48.10    3.70
   4  -7   4   45.00    4.30
   4  -7   4   50.79    4.80
  -5   7  -4  158.48    7.80
   5  -7   4  144.89    8.50
   5  -7   4  153.58    7.30
   6  -7   4   22.80    4.60
   7  -7   4    9.70    5.30
   7  -7   4   -2.10    6.50
   8  -7   4    5.30    6.90
   8  -7   4   -0.30   10.30
   9   6  -4    1.60   12.30
   8   6  -4   10.10    9.30
   8   6  -4   20.00    5.30
   7   6  -4   20.20    4.40
   7   6  -4   23.90    7.30
   3   6  -4  100.89    5.00
   2   6  -4   38.00    3.50
   1   6  -4    5.00    1.90
   0   6  -4   45.00    3.10
   0  -6   4   46.10    3.40
  -1   6  -4    7.10    1.70
  -1   6  -4    5.60    1.90
   1  -6   4    3.80    1.70
  -2   6  -4   41.20    3.40
  -2   6  -4   52.39    3.20
   2  -6   4   44.80    3.90
   2  -6   4   49.10    3.30
  -3   6  -4   94.49    4.60
  -3   6  -4  101.59    4.80
   3  -6   4  104.29    4.70
   3  -6   4   99.99    5.40
  -4   6  -4   -1.80    1.40
  -4   6  -4    0.80    2.30
   4  -6   4    2.00    2.20
   4  -6   4   -5.80    2.60
  -5   6  -4  147.69    7.30
   5  -6   4  154.78    7.00
   5  -6   4  143.09    7.50
  -6   6  -4   21.30    4.80
   6  -6   4   15.40    4.20
   6  -6   4   12.60    4.60
   7  -6   4   21.80    6.00
   7  -6   4   22.50    5.50
   8  -6   4   12.00    7.90
   8  -6   4    5.00    6.60
   9   5  -4   37.90   12.90
   8   5  -4    6.40    4.80
   8   5  -4    5.40    9.10
   7   5  -4    3.00    6.50
   6   5  -4    4.10    5.20
   2   5  -4  327.77   10.10
   1   5  -4   73.49    3.80
   0   5  -4   38.20    2.70
   0  -5   4   38.20    2.70
  -1   5  -4   82.29    3.50
  -1   5  -4   74.39    3.90
   1  -5   4   81.79    4.10
  -2   5  -4  326.17    9.60
  -2   5  -4  299.57    9.20
   2  -5   4  303.47    9.10
   2  -5   4  295.67    9.70
  -3   5  -4   91.99    4.30
  -3   5  -4   91.49    4.00
   3  -5   4   95.99    4.20
   3  -5   4   88.09    4.80
  -4   5  -4   25.90    3.00
   4  -5   4   22.60    3.10
   4  -5   4   32.30    3.40
  -5   5  -4   44.30    4.70
   5  -5   4   41.40    4.20
   5  -5   4   41.70    4.50
   6  -5   4    4.50    3.80
   6  -5   4    3.80    3.70
   7  -5   4   12.10    5.00
   7  -5   4    6.20    5.00
   8  -5   4    3.30    6.50
   8  -5   4    5.20    6.50
   9   4  -4   14.00   12.10
   8   4  -4  -17.40    8.30
   7   4  -4    5.60    6.50
   6   4  -4   39.60    6.40
   1   4  -4   53.79    2.90
   0   4  -4   24.50    2.20
   0  -4   4   23.00    2.30
  -1   4  -4   52.19    2.40
  -1   4  -4   48.10    2.90
   1  -4   4   55.49    3.00
  -2   4  -4   19.10    2.10
  -2   4  -4   21.10    1.90
   2  -4   4   23.70    2.00
   2  -4   4   22.50    2.30
  -3   4  -4  326.77    9.60
  -3   4  -4  307.77    8.70
   3  -4   4  306.47    9.60
   3  -4   4  310.87    9.30
  -4   4  -4  162.68    6.60
   4  -4   4  161.38    6.10
   4  -4   4  156.48    6.20
  -5   4  -4  204.38    8.20
   5  -4   4  198.28    7.80
   5  -4   4  203.68    7.90
   6  -4   4   53.79    5.60
   6  -4   4   52.69    5.10
   7  -4   4   -4.40    4.30
   7  -4   4    6.00    4.70
   8  -4   4   -7.60    5.60
   8  -4   4   -3.50    6.20
   9   3  -4   13.00   11.50
   8   3  -4   12.60    3.90
   7   3  -4    5.10    6.70
   6   3  -4   34.10    6.10
   5   3  -4    2.60    3.70
   0   3  -4 1896.31   48.20
  -1   3  -4 1054.29   27.30
  -1   3  -4 1082.29   27.70
   1  -3   4 1070.09   27.80
  -2   3  -4   89.89    3.30
  -2   3  -4   91.99    3.50
  -2   3  -4   96.19    3.40
   2  -3   4   88.39    3.70
  -3   3  -4  201.68    6.50
   3  -3   4  197.88    6.30
   3  -3   4  188.88    6.40
  -4   3  -4  470.65   14.00
   4  -3   4  478.75   13.50
   4  -3   4  485.65   13.80
   5  -3   4   -2.10    2.60
   5  -3   4    5.20    2.30
   6  -3   4   28.30    3.50
   6  -3   4   30.30    4.30
   7  -3   4    0.90    4.60
   7  -3   4    4.10    3.90
   8  -3   4    4.30    5.00
   8  -3   4    4.30    6.40
   9   2  -4   19.90   11.50
   8   2  -4   -0.50    9.20
   8   2  -4   -3.90    3.80
   7   2  -4   13.60    2.90
   7   2  -4    8.20    6.60
   6   2  -4   88.99    8.00
   5   2  -4   38.20    4.90
   4   2  -4   73.69    5.40
  -2   2  -4  291.87    8.20
  -2   2  -4  304.17    7.90
  -2   2  -4  300.07    8.00
   2  -2   4  293.97    8.40
   2  -2   4  292.97    8.10
  -3   2  -4 1809.42   46.60
   3  -2   4 1862.01   46.50
   3  -2   4 1810.52   46.20
   4  -2   4   77.69    3.50
   4  -2   4   81.19    4.10
   5  -2   4   33.00    3.00
   5  -2   4   37.90    3.60
   6  -2   4   94.09    6.40
   6  -2   4  101.19    4.90
   7  -2   4   12.10    3.40
   7  -2   4   13.50    5.00
   8  -2   4   -4.60    4.20
   8  -2   4    5.50    6.40
   9  -2   4   16.10   12.00
   9   1  -4   17.20   11.50
   8   1  -4  -13.70    7.90
   8   1  -4    7.10    4.10
   7   1  -4   21.30    3.20
   7   1  -4    8.20    6.40
   6   1  -4   28.70    5.70
   6   1  -4   23.10    2.50
   5   1  -4    3.90    3.60
   4   1  -4  206.68    8.60
   3   1  -4  184.18    7.20
   2   1  -4   54.19    3.30
  -1   1  -4 1121.19   29.00
  -1   1  -4 1128.89   28.90
   1  -1   4 1170.18   29.10
   1  -1   4 1147.99   29.00
  -2   1  -4   59.79    2.30
   2  -1   4   62.19    2.30
   2  -1   4   67.19    2.40
   2  -1   4   59.99    2.20
   3  -1   4  187.88    5.30
   3  -1   4  195.58    5.40
   3  -1   4  176.18    6.00
   4  -1   4  209.68    6.00
   4  -1   4  215.08    6.10
   4  -1   4  219.38    7.40
   5  -1   4    7.50    2.70
   5  -1   4    5.80    1.40
   5  -1   4    9.30    1.40
   6  -1   4   24.40    2.30
   6  -1   4   30.80    4.30
   7  -1   4   26.30    5.30
   7  -1   4   18.10    3.00
   8  -1   4    5.90    6.50
   8  -1   4    2.30    3.60
   9  -1   4    8.70    8.90
   9   0  -4   16.20   11.10
   8   0  -4    5.50    4.40
   8   0  -4   10.40    8.00
   7   0  -4   84.39    9.40
   7   0  -4   84.69    5.40
   6   0  -4   14.30    2.50
   6   0  -4   19.40    5.00
   5   0  -4    5.90    3.60
   5   0  -4    1.30    1.60
   4   0  -4   -1.00    1.20
   4   0  -4    0.30    2.70
   3   0  -4   13.20    2.50
   2   0  -4    7.10    1.70
   1   0  -4 1373.46   33.90
   1   0  -4 1307.37   34.90
  -1   0   4 1330.67   34.40
  -1   0  -4 1313.47   33.80
   1   0   4 1373.76   33.90
   2   0   4    9.00    0.90
   2   0   4    8.20    0.90
   3   0   4   12.60    1.70
   4   0   4   -1.00    1.90
   5   0   4    6.60    2.70
   6   0   4   17.50    4.00
   7   0   4   96.09    8.10
   8   0   4   -1.80    6.20
   9   0   4    2.50    9.00
   9  -1  -4   -2.90   10.70
   8  -1  -4    2.30    7.80
   8  -1  -4    2.60    4.50
   7  -1  -4   25.60    4.00
   7  -1  -4   17.30    6.60
   6  -1  -4   23.30    5.40
   6  -1  -4   28.90    3.10
   5  -1  -4    3.20    3.50
   5  -1  -4    3.50    1.90
   4  -1  -4  208.48    8.50
   4  -1  -4  202.98    6.40
   3  -1  -4  186.58    7.30
   3  -1  -4  188.48    5.80
  -3   1   4  186.78    7.20
   2  -1  -4   65.09    3.40
   2  -1  -4   61.69    2.60
  -2   1   4   63.19    3.40
   1  -1  -4 1125.09   28.60
   1  -1  -4 1104.99   28.20
  -1   1   4 1075.89   28.20
  -1   1   4 1101.19   28.60
  -1  -1  -4 1087.29   28.00
   1   1   4 1106.19   27.90
   1   1   4 1136.29   28.20
   2   1   4   60.59    2.00
   4   1   4  215.28    7.70
   5   1   4   10.50    3.00
   6   1   4   30.50    4.70
   7   1   4   15.10    5.60
   8   1   4   -2.30    6.60
   9   1   4    4.40    9.10
   9  -2  -4   17.50   11.50
   8  -2  -4    0.50    7.70
   8  -2  -4    3.50    4.80
   7  -2  -4    6.70    3.80
   7  -2  -4   13.40    6.30
   6  -2  -4  104.99    7.70
   6  -2  -4   97.79    5.70
   5  -2  -4   40.30    5.00
   5  -2  -4   35.10    3.60
   4  -2  -4   86.89    5.50
   4  -2  -4   82.19    4.00
  -4   2   4   85.19    5.40
   3  -2  -4 1795.12   47.10
   3  -2  -4 1784.92   45.80
  -3   2   4 1812.52   47.20
   2  -2  -4  293.17    8.90
   2  -2  -4  289.27    8.20
  -2   2   4  293.27    8.90
  -2   2   4  234.28    8.60
   1  -2  -4 8806.42  221.38
   1  -2  -4 9224.08  221.58
  -1   2   4 8666.73  221.58
   0  -2  -4 9999.00  248.58
   1   2   4 8564.04  212.68
   2   2   4  316.97    8.60
   3   2   4 1945.31   48.50
   5   2   4   39.30    4.10
   6   2   4  111.09    7.50
   7   2   4   18.70    5.60
   8   2   4   -0.60    6.70
   9   2   4    6.30    9.30
   9  -3  -4   21.40   11.70
   8  -3  -4    4.60    8.20
   8  -3  -4    7.40    5.40
   7  -3  -4    1.50    6.00
   7  -3  -4    7.30    4.20
   6  -3  -4   40.50    5.90
   6  -3  -4   26.00    3.80
   5  -3  -4    1.30    3.40
   5  -3  -4    0.60    2.50
  -5   3   4    1.80    6.10
   4  -3  -4  461.15   14.80
   4  -3  -4  468.65   13.60
  -4   3   4  476.25   15.10
   3  -3  -4  186.88    7.30
   3  -3  -4  195.38    6.60
  -3   3   4  187.78    7.40
  -3   3   4  193.88    5.40
   2  -3  -4   85.69    3.80
   2  -3  -4   83.99    4.00
  -2   3   4   90.69    4.20
  -2   3   4   90.89    3.60
   1  -3  -4 1040.80   27.50
   1  -3  -4 1068.59   27.60
  -1   3   4 1034.90   27.60
  -1   3   4 1075.19   27.50
   0  -3  -4 1746.83   46.70
   0  -3  -4 1867.41   46.70
   0   3   4 1840.22   46.70
   0   3   4 1900.61   46.90
  -1  -3  -4 1042.30   27.30
   1   3   4 1091.69   27.50
   1   3   4 1056.29   27.40
   2   3   4   94.99    3.50
   4   3   4  505.55   13.30
   5   3   4    2.70    1.30
   6   3   4   34.50    5.10
   7   3   4   12.40    5.60
   8   3   4    9.50    7.30
   9   3   4   38.40   10.40
   9  -4  -4   15.20   11.20
   8  -4  -4    0.10    6.00
   8  -4  -4    5.60    8.30
   7  -4  -4    3.80    4.50
   7  -4  -4   -5.20    5.90
   6  -4  -4   43.40    4.60
   6  -4  -4   48.40    6.30
   5  -4  -4  186.98    7.80
   5  -4  -4  204.08    9.10
  -5   4   4  192.78    9.40
   4  -4  -4  169.98    7.40
   4  -4  -4  151.28    6.40
  -4   4   4  157.88    7.40
   3  -4  -4  298.57    9.60
   3  -4  -4  300.57   10.30
  -3   4   4  303.77   10.30
  -3   4   4  311.97    8.80
   2  -4  -4   29.20    2.70
   2  -4  -4   23.10    2.50
  -2   4   4   25.20    2.70
  -2   4   4   21.60    2.20
   1  -4  -4   49.20    3.00
   1  -4  -4   45.90    2.80
  -1   4   4   55.09    3.00
  -1   4   4   52.79    3.00
   0  -4  -4   22.10    2.30
   0  -4  -4   27.00    2.10
   0   4   4   22.30    2.00
   0   4   4   19.70    2.20
  -1  -4  -4   47.60    2.60
   1   4   4   48.20    2.60
   1   4   4   53.09    2.80
  -2  -4  -4   21.00    1.70
   2   4   4   23.40    2.30
   3   4   4  324.67    9.40
   4   4   4  178.38    5.90
   5   4   4  219.38    7.00
   6   4   4   46.10    5.80
   6   4   4   43.80    3.80
   7   4   4    0.80    2.80
   7   4   4   -2.60    5.30
   8   4   4    6.70    7.30
   9   4   4  -12.10    9.90
   9  -5  -4   46.20   12.40
   8  -5  -4   10.40    6.90
   8  -5  -4    3.70   13.10
   7  -5  -4   -7.70    6.00
   7  -5  -4    7.00    5.20
   6  -5  -4   -4.10    3.90
   6  -5  -4    4.70    4.90
  -6   5   4    1.50    5.00
   5  -5  -4   35.60    4.70
   5  -5  -4   24.80    3.90
  -5   5   4   40.40    5.10
   4  -5  -4   23.50    3.10
   4  -5  -4   25.80    3.90
  -4   5   4   28.30    4.00
   3  -5  -4   97.09    5.20
   3  -5  -4   90.19    4.90
  -3   5   4   96.59    4.20
  -3   5   4   91.39    5.20
   2  -5  -4  305.17    9.70
   2  -5  -4  302.77    9.90
  -2   5   4  296.47    9.80
  -2   5   4  306.47    9.50
   1  -5  -4   74.29    3.60
   1  -5  -4   69.59    3.70
  -1   5   4   70.59    3.70
  -1   5   4   72.99    3.90
   0  -5  -4   39.20    2.80
   0  -5  -4   40.00    2.90
   0   5   4   41.70    3.10
   0   5   4   38.20    2.70
  -1  -5  -4   78.59    3.70
   1   5   4   77.09    3.50
   1   5   4   78.59    3.90
  -2  -5  -4  314.37    9.20
   2   5   4  313.27    9.60
   3   5   4  106.79    4.60
   4   5   4   26.20    2.60
   5   5   4   36.40    3.70
   6   5   4   -0.60    2.60
   7   5   4   -1.50    5.50
   7   5   4    7.50    3.30
   8   5   4   10.10    4.20
   8   5   4   12.30    8.30
   9   5   4   35.30   13.80
   9  -6  -4  -13.40   12.00
   8  -6  -4    6.20    7.90
   8  -6  -4    8.40   10.10
   7  -6  -4   14.10    5.80
   7  -6  -4    9.60    6.90
   6  -6  -4   18.70    4.70
   6  -6  -4   15.10    5.30
  -6   6   4   16.70    5.80
   5  -6  -4  160.08    8.60
   5  -6  -4  147.09    7.80
  -5   6   4  138.39    8.20
   4  -6  -4    2.50    3.20
   4  -6  -4   -2.10    2.80
  -4   6   4    0.60    2.80
  -4   6   4   -0.40    1.60
   3  -6  -4   93.79    5.40
   3  -6  -4  101.69    5.40
  -3   6   4   98.59    5.50
  -3   6   4   96.99    4.70
   2  -6  -4   49.20    4.00
   2  -6  -4   56.19    3.90
  -2   6   4   49.90    3.60
  -2   6   4   44.40    3.50
   1  -6  -4    8.90    2.10
   1  -6  -4    3.90    1.80
  -1   6   4    2.00    1.60
  -1   6   4    5.60    1.90
   0  -6  -4   43.40    3.00
   0  -6  -4   43.30    3.40
   0   6   4   41.40    3.40
   0   6   4   44.20    3.10
  -1  -6  -4    5.20    1.80
   1   6   4    3.70    1.60
   1   6   4    3.10    1.90
  -2  -6  -4   56.09    3.30
   2   6   4   50.79    3.80
   3   6   4  106.09    5.00
   4   6   4   -2.90    2.10
   5   6   4  160.08    6.80
   6   6   4   20.40    3.40
   7   6   4   13.30    6.30
   7   6   4   23.40    4.10
   8   6   4   19.50    5.00
   8   6   4   16.70    8.10
   9   6   4  -10.80   11.20
   8  -7  -4   -2.40    8.50
   8  -7  -4  -15.70    8.90
   7  -7  -4   -5.00    6.20
   7  -7  -4    0.90    6.50
  -7   7   4    4.30    7.60
   6  -7  -4   25.90    5.90
   6  -7  -4   25.80    5.50
  -6   7   4   31.10    6.70
   5  -7  -4  152.38    8.80
   5  -7  -4  165.18    8.90
  -5   7   4  155.88    8.90
   4  -7  -4   49.30    4.90
   4  -7  -4   46.20    4.80
  -4   7   4   53.79    3.90
  -4   7   4   57.59    5.60
   3  -7  -4   37.20    4.10
   3  -7  -4   43.00    4.30
  -3   7   4   37.60    3.70
  -3   7   4   46.00    4.20
   2  -7  -4  243.48    8.90
   2  -7  -4  234.88    8.80
  -2   7   4  226.68    8.60
  -2   7   4  231.48    8.60
   1  -7  -4  191.68    7.50
   1  -7  -4  197.58    7.50
  -1   7   4  202.78    7.70
  -1   7   4  208.78    7.50
   0  -7  -4   15.30    2.60
   0  -7  -4   13.50    2.40
   0   7   4   14.60    2.40
   0   7   4   12.60    2.60
  -1  -7  -4  187.68    7.30
   1   7   4  208.58    7.50
   1   7   4  218.58    7.80
  -2  -7  -4  233.38    8.20
   2   7   4  243.68    8.60
   2   7   4  235.38    8.40
   3   7   4   39.90    3.90
   4   7   4   58.99    4.90
   5   7   4  175.78    7.80
   6   7   4   27.40    4.10
   7   7   4    7.70    4.40
   8   7   4   12.80    5.90
   8   7   4   -5.30    8.30
   8  -8  -4   -7.00   11.10
   8  -8  -4    2.50    9.50
   7  -8  -4   -2.70    7.10
   7  -8  -4    1.00    7.00
  -7   8   4   -1.70    8.50
   6  -8  -4   -0.30    5.30
   6  -8  -4    3.10    5.40
  -6   8   4    3.60    6.20
   5  -8  -4   -1.00    4.40
   5  -8  -4    6.60    4.40
  -5   8   4    3.70    4.70
   4  -8  -4   43.40    5.40
   4  -8  -4   55.19    5.60
  -4   8   4   51.29    5.50
  -4   8   4   51.89    4.40
   3  -8  -4   43.60    4.60
   3  -8  -4   49.20    4.70
  -3   8   4   39.70    4.10
   2  -8  -4  190.48    8.10
   2  -8  -4  195.88    7.90
  -2   8   4  194.28    7.80
  -2   8   4  181.88    7.70
   1  -8  -4  209.68    8.00
   1  -8  -4  196.28    7.80
  -1   8   4  205.38    8.10
  -1   8   4  195.08    7.80
   0  -8  -4  110.59    5.70
   0  -8  -4  107.99    5.50
   0   8   4   95.79    5.50
   0   8   4  104.59    5.00
  -1  -8  -4  203.08    7.70
   1   8   4  193.48    7.60
   1   8   4  196.08    7.90
  -2  -8  -4  195.28    7.50
   2   8   4  199.18    7.70
   2   8   4  190.98    7.90
   3   8   4   44.20    4.70
   4   8   4   48.00    5.20
   5   8   4   11.30    3.60
   6   8   4    8.20    4.10
   7   8   4    6.00    4.80
   8   8   4   -6.00    9.10
   8   8   4   16.50    7.70
   8  -9  -4   -5.10    9.90
   7  -9  -4    4.40    8.10
  -7   9   4    8.60    9.30
   6  -9  -4   32.50    6.60
   6  -9  -4   39.20    7.10
  -6   9   4   28.60    7.10
   5  -9  -4   60.59    6.70
   5  -9  -4   48.30    6.00
  -5   9   4   58.09    4.20
  -5   9   4   72.09    7.30
   4  -9  -4   11.80    4.20
   4  -9  -4   16.90    4.60
  -4   9   4   31.20    5.10
  -4   9   4   25.80    3.70
   3  -9  -4   33.20    4.70
   3  -9  -4   44.20    4.80
  -3   9   4   38.20    4.10
  -3   9   4   31.70    4.20
   2  -9  -4    2.10    2.80
   2  -9  -4    0.80    2.60
  -2   9   4   -1.00    3.00
  -2   9   4   -0.20    2.60
   1  -9  -4 1027.30   29.40
   1  -9  -4 1075.49   29.50
  -1   9   4 1091.49   29.60
  -1   9   4 1025.80   29.30
   0  -9  -4    3.80    2.80
   0  -9  -4   -1.20    2.10
   0   9   4   -0.70    2.20
   0   9   4    0.60    2.20
  -1  -9  -4 1054.99   29.60
   1   9   4 1092.69   29.90
   1   9   4 1054.99   29.40
  -2  -9  -4    1.80    2.40
   2   9   4   -1.80    2.40
   3   9   4   31.20    3.90
   3   9   4   37.20    4.10
   4   9   4   14.10    3.70
   5   9   4   56.39    5.40
   6   9   4   27.60    5.10
   7   9   4   20.20    5.70
   8   9   4   12.60    9.90
   8 -10  -4   11.60   10.50
   7 -10  -4   -2.10    7.70
   7 -10  -4    4.50    9.30
  -7  10   4    9.20   10.50
   6 -10  -4   25.60    6.40
   6 -10  -4   27.00    7.60
  -6  10   4   29.20    7.50
   5 -10  -4   11.70    6.00
   5 -10  -4   10.80    5.20
  -5  10   4   15.10    6.10
  -5  10   4   12.00    3.30
   4 -10  -4   15.70    5.00
   4 -10  -4   13.90    4.40
  -4  10   4   14.60    4.80
  -4  10   4   14.90    3.60
   3 -10  -4   73.39    7.00
   3 -10  -4   81.49    6.20
  -3  10   4   74.19    5.70
  -3  10   4   81.09    6.30
   2 -10  -4   11.50    3.60
   2 -10  -4   17.00    3.40
  -2  10   4   17.70    3.40
  -2  10   4   22.40    3.70
   1 -10  -4  239.58    9.40
   1 -10  -4  210.18    9.10
  -1  10   4  214.28    9.00
  -1  10   4  241.18    9.50
   0 -10  -4  178.88    8.40
   0  10   4  190.18    8.10
   0  10   4  196.98    8.50
  -1 -10  -4  227.58    9.40
   1  10   4  234.88    9.60
   1  10   4  245.68    9.40
  -2 -10  -4   16.00    3.40
   2  10   4   16.30    3.60
   2  10   4   18.90    3.60
   3  10   4   78.99    6.20
   3  10   4   87.79    6.60
   4  10   4   16.10    4.20
   5  10   4   13.00    4.50
   6  10   4   25.80    5.60
   7  10   4    6.20    6.10
   8 -11  -4    3.10   11.30
   7 -11  -4    0.50   10.70
   7 -11  -4    3.30    8.50
  -7  11   4   12.40   11.30
   6 -11  -4   11.90    8.10
  -6  11   4   20.50    8.40
   5 -11  -4    9.20    5.80
   5 -11  -4   16.90    6.60
  -5  11   4    2.70    5.90
  -5  11   4    2.50    3.50
   4 -11  -4  102.19    7.90
   4 -11  -4  115.09    9.70
  -4  11   4  108.39    7.50
  -4  11   4  112.99    8.40
   3 -11  -4   61.69    6.30
   3 -11  -4   58.19    6.20
  -3  11   4   71.29    6.30
  -3  11   4   66.59    6.50
   2 -11  -4    2.60    3.30
   2 -11  -4    1.10    3.40
  -2  11   4    1.00    3.40
  -2  11   4   -1.10    3.60
   1 -11  -4   52.49    6.00
   1 -11  -4   58.69    5.30
  -1  11   4   54.99    5.30
  -1  11   4   54.49    5.30
   0 -11  -4  207.48    9.50
   0  11   4  202.08    9.20
   0  11   4  218.88    8.80
  -1 -11  -4   48.50    6.00
   1  11   4   62.59    5.30
   1  11   4   52.79    5.70
  -2 -11  -4    4.80    3.30
   2  11   4   16.50    4.00
   2  11   4   -3.00    3.10
  -3 -11  -4   59.89    5.80
   3  11   4   67.29    6.50
   3  11   4   63.39    6.60
   4  11   4  103.69    7.80
   4  11   4   89.39    7.90
   5  11   4    4.70    4.90
   6  11   4    3.70    5.60
   7  11   4   -0.20    7.10
   7 -12  -4   15.60    9.40
   7 -12  -4   14.30   13.90
   6 -12  -4   -0.50    9.50
   6 -12  -4   -4.40    7.10
  -6  12   4    5.60    2.60
  -6  12   4    4.60    8.90
   5 -12  -4   47.60    8.10
   5 -12  -4   59.09    7.60
  -5  12   4   48.90    5.50
  -5  12   4   56.29    8.80
   4 -12  -4   10.00    6.20
   4 -12  -4   16.30    5.30
  -4  12   4    6.30    4.30
  -4  12   4   17.40    5.60
   3 -12  -4   26.90    5.00
   3 -12  -4   19.30    5.10
  -3  12   4   17.20    4.70
  -3  12   4   22.60    4.90
   2 -12  -4  129.09    7.90
   2 -12  -4  113.79    8.40
  -2  12   4  129.59    8.00
  -2  12   4  113.89    8.00
   1 -12  -4   89.09    6.60
   1 -12  -4   89.29    7.40
  -1  12   4   88.99    6.70
  -1  12   4   80.19    6.50
   0 -12  -4  283.47   11.50
   0  12   4  260.47   10.60
   0  12   4  271.17   11.30
  -1 -12  -4   99.49    7.00
   1  12   4  100.39    6.90
   1  12   4   79.99    6.80
  -2 -12  -4  127.69    7.90
   2  12   4  121.69    8.20
   2  12   4  131.79    8.20
  -3 -12  -4   19.10    4.40
   3  12   4   23.80    5.40
   3  12   4   24.30    4.70
   4  12   4   16.60    5.00
   4  12   4   11.00    6.00
   5  12   4   47.90    7.50
   5  12   4   56.19    6.90
   6  12   4   -2.50    6.40
   6  12   4   -0.30    8.30
   7  12   4    0.80    8.00
   7 -13  -4   19.90   10.50
   6 -13  -4   10.60    7.70
   6 -13  -4  -14.70   10.10
  -6  13   4    2.50    3.90
  -6  13   4    7.60   11.80
   5 -13  -4    2.30    8.50
   5 -13  -4   14.40    6.60
  -5  13   4    4.30    4.90
  -5  13   4   -9.90    7.70
   4 -13  -4   17.70    7.30
   4 -13  -4   15.20    5.70
  -4  13   4   22.30    5.80
  -4  13   4   29.70    7.00
   3 -13  -4   86.39    9.60
   3 -13  -4   88.49    8.10
  -3  13   4   90.29    8.40
  -3  13   4   74.99    8.10
   2 -13  -4  113.49    8.40
   2 -13  -4   96.19    7.20
  -2  13   4   73.19    7.30
  -2  13   4   94.99    7.90
   1 -13  -4   66.69    6.80
  -1  13   4   56.29    6.00
  -1  13   4   51.19    5.60
   0 -13  -4    6.10    4.00
   0  13   4   -0.50    4.00
   0  13   4   -0.20    4.10
  -1 -13  -4   59.49    6.50
   1  13   4   57.89    6.30
   1  13   4   75.39    6.90
  -2 -13  -4  114.59    8.20
   2  13   4   90.39    7.40
   2  13   4  114.49    8.30
   3  13   4   82.19    8.30
   3  13   4   86.99    8.10
   4  13   4   26.70    5.70
   4  13   4   17.60    6.70
   5  13   4    7.00    7.90
   5  13   4    7.60    6.20
   6  13   4   -1.40    8.00
   7  13   4   16.30    9.30
   7 -14  -4   25.40   11.60
   6 -14  -4    5.30    8.70
  -6  14   4    3.90    4.90
   5 -14  -4   19.30   10.00
   5 -14  -4    9.10    7.20
  -5  14   4    2.80    8.80
  -5  14   4   12.30    5.70
   4 -14  -4   10.80    6.20
   4 -14  -4    3.60    8.00
  -4  14   4   -5.10    7.10
  -4  14   4    4.50    5.60
   3 -14  -4   12.20    5.50
   3 -14  -4   25.00    7.30
  -3  14   4   27.40    6.50
  -3  14   4   24.10    5.50
   2 -14  -4    7.50    5.60
   2 -14  -4    3.20    4.60
  -2  14   4   15.40    5.30
  -2  14   4   -2.80    5.10
   1 -14  -4   65.69    7.20
  -1  14   4   62.69    6.90
  -1  14   4   63.39    7.00
   0 -14  -4    6.40    4.90
   0  14   4    8.70    4.60
   0  14   4    6.50    4.70
  -1 -14  -4   76.19    8.50
   1  14   4   68.79    7.40
   1  14   4   64.59    7.30
  -2 -14  -4   13.60    5.30
   2  14   4   12.00    5.10
   2  14   4   16.20    5.60
   3  14   4   17.10    6.20
   3  14   4   21.50    5.60
   4  14   4    6.60    6.90
   5  14   4   15.30    7.60
   6  14   4    5.80    8.20
   7  14   4    4.50   10.60
   6 -15  -4   -1.60    9.30
  -6  15   4    3.60    6.60
   5 -15  -4    1.50    7.70
  -5  15   4   -0.20    6.70
   4 -15  -4   -1.30    6.80
   4 -15  -4    5.90   10.40
  -4  15   4   -5.00    6.20
  -4  15   4    9.90    8.30
   3 -15  -4   26.90    8.30
   3 -15  -4   12.70    6.50
  -3  15   4    5.20    6.70
   2 -15  -4   39.00    7.80
  -2  15   4   39.70    6.60
  -2  15   4   44.80    7.10
   1 -15  -4  123.39   10.50
  -1  15   4  112.49    8.70
  -1  15   4  104.09    8.80
   0 -15  -4   20.60    6.20
   0  15   4   23.40    5.70
   0  15   4   28.60    5.60
  -1 -15  -4  125.79   10.10
   1  15   4  127.29    9.90
   1  15   4  115.49    8.60
  -2 -15  -4   41.90    6.80
   2  15   4   39.30    6.80
   2  15   4   49.99    7.30
   3  15   4   21.30    6.20
   3  15   4   26.60    7.70
   4  15   4   -5.80    6.30
   5  15   4  -10.60    7.70
   6  15   4   -7.40    9.30
   6 -16  -4    1.90   10.70
   5 -16  -4    0.30    8.70
  -5  16   4   13.00    8.00
   4 -16  -4  -14.00    6.90
  -4  16   4   -3.60    6.90
   3 -16  -4   20.30    7.20
  -3  16   4   10.00    7.00
   2 -16  -4   -6.50    7.50
  -2  16   4   -3.50    5.40
  -2  16   4   10.70    7.00
   1 -16  -4    1.40    6.80
  -1  16   4   -5.60    5.50
  -1  16   4   -1.30    6.00
   0 -16  -4   -5.80    6.60
   0  16   4    7.50    5.40
   0  16   4   11.50    6.00
  -1 -16  -4   -9.90    6.50
   1  16   4   12.50    6.00
   1  16   4   13.70    6.80
  -2 -16  -4   -6.30    6.20
   2  16   4    2.30    6.00
   2  16   4   16.90    7.80
   3  16   4   11.10    7.10
   4  16   4   -5.20    7.20
   5  16   4    3.40    8.90
   6  16   4  -10.00   11.10
   5 -17  -4   25.30   10.80
  -5  17   4   15.10   10.10
   4 -17  -4   21.90    8.70
  -4  17   4    4.80    8.70
  -3  17   4    5.20    7.30
  -2  17   4   13.90    6.70
   1 -17  -4    3.60    8.70
  -1  17   4    5.50    6.30
   0 -17  -4    7.90    8.30
   0  17   4    5.10    5.90
  -1 -17  -4    6.20    7.90
   1  17   4  -14.80    6.70
  -2 -17  -4    2.50    7.90
   2  17   4   -5.00    7.10
   3  17   4    6.00    7.90
   4  17   4   19.00    9.40
   5  17   4   17.20   10.50
  -5  18   4  -14.70   10.60
  -4  18   4  -16.20    9.80
  -3  18   4   19.70    8.90
  -2  18   4    3.90    8.10
  -1  18   4   -5.30    7.30
   0  18   4   -8.40    7.40
  -1 -18  -4   13.00    9.40
   1  18   4    6.70    7.90
  -2 -18  -4    1.40   10.00
   2  18   4    6.20    8.80
   3  18   4    5.70    9.00
   4  18   4    3.20   10.00
   5  18   4   11.20   12.40
  -4  19   4    0.90   11.90
  -3  19   4    7.80    9.70
  -2  19   4   -3.70    9.20
  -1  19   4   -7.40    8.20
   0  19   4   19.20    9.00
   1  19   4   -6.40    8.90
   2  19   4   15.90   10.20
   3  19   4   -1.30   10.60
   4  19   4   22.10   12.40
  -3  20   4   12.00   12.60
  -2  20   4  -12.00   10.70
  -1  20   4  -17.50   10.40
   0  20   4  -17.50    9.50
   1  20   4   29.60   11.10
   2  20   4    8.30   11.20
   3  20   4   -2.50   12.60
  -2  21   4   -4.20   13.10
  -1  21   4    8.00   11.70
   0  21   4   18.70   12.30
   1  21   4   -1.10   11.80
   2  21   4  -13.60   14.50
   1  21  -5    2.40   11.40
   0  21  -5  -14.70   11.30
  -1  21  -5   17.40   11.10
  -2  21  -5   24.40   13.00
   3  20  -5   13.00   11.80
   2  20  -5   -0.60    9.70
   1  20  -5  -11.20    9.70
   0  20  -5    5.50    9.40
  -1  20  -5   -9.80   10.50
  -2  20  -5    3.70   11.20
  -3  20  -5   -3.20   12.00
   4  19  -5   18.10   11.90
   3  19  -5   -8.70    9.60
   2  19  -5   17.40    9.70
   1  19  -5   23.90    8.90
   0  19  -5   -5.70    8.00
  -1  19  -5    7.70    8.50
  -2  19  -5   14.10    9.70
  -3  19  -5   13.60    9.20
  -4  19  -5    0.50   12.00
   5  18  -5   -3.40   11.70
   4  18  -5   19.60   10.10
   3  18  -5    2.90    8.60
   2  18  -5   -6.40    7.90
   1  18  -5   -6.80    6.30
   0  18  -5   -6.30    7.50
  -1  18  -5    8.60    7.30
  -2  18  -5    3.80    7.90
  -3  18  -5    4.30    9.30
  -4  18  -5   18.40   10.70
  -5  18  -5   -2.20   11.10
   5  17  -5   -3.60    9.70
   4  17  -5   25.90    9.00
   3  17  -5   17.20    7.90
   2  17  -5   16.20    7.80
   1  17  -5   -1.10    6.50
   0  17  -5    2.00    5.80
   0 -17   5   -9.20    7.40
  -1  17  -5    2.10    6.40
  -1  17  -5    3.90    7.70
  -2  17  -5   18.30    6.50
  -2  17  -5   21.50    8.00
  -3  17  -5    8.80    7.20
  -4  17  -5   25.50    8.80
  -5  17  -5   -5.20    8.90
   6  16  -5   12.30   10.90
   5  16  -5    5.10    9.00
   4  16  -5   10.90    7.50
   3  16  -5   21.10    7.10
   2  16  -5   -0.30    5.80
   1  16  -5   16.40    6.80
   1  16  -5   -0.70    5.90
   0  16  -5   12.10    5.70
   0  16  -5   18.90    6.60
   0 -16   5   12.00    6.40
  -1  16  -5    8.10    6.30
  -1  16  -5    7.40    5.70
   1 -16   5   -2.40    6.90
  -2  16  -5    5.80    6.50
  -2  16  -5    6.60    6.00
   2 -16   5   -0.60    7.60
  -3  16  -5   17.10    6.90
  -3  16  -5   22.80    7.40
  -4  16  -5   14.70    8.00
  -4  16  -5    3.90    8.20
  -5  16  -5    6.50    8.10
  -5  16  -5  -12.10   12.00
   6  15  -5    7.50    9.60
   5  15  -5   -5.20    7.40
   4  15  -5    2.30    6.70
   3  15  -5    4.20    6.90
   3  15  -5    4.40    5.80
   2  15  -5    9.40    5.50
   2  15  -5   14.90    6.60
   1  15  -5   11.10    5.30
   1  15  -5   21.60    5.50
   0  15  -5   27.50    5.80
   0  15  -5   29.80    5.80
   0 -15   5   37.60    6.80
  -1  15  -5   16.80    5.40
  -1  15  -5   20.70    5.70
   1 -15   5   18.80    6.80
  -2  15  -5   21.50    6.00
  -2  15  -5    7.30    6.70
   2 -15   5   20.60    6.50
  -3  15  -5    1.60    5.70
   3 -15   5   -2.70    7.90
  -4  15  -5    1.70    6.80
  -4  15  -5    0.20    6.60
   4 -15   5    9.10    9.80
  -5  15  -5   -1.90    6.60
  -5  15  -5    5.30    8.80
  -6  15  -5   22.70   12.20
   7  14  -5   -2.00   10.10
   6  14  -5  -10.40    7.70
   5  14  -5   11.50    6.80
   4  14  -5   12.50    6.80
   3  14  -5   21.80    6.30
   2  14  -5   21.60    5.50
   2  14  -5   27.40    6.10
   1  14  -5   27.40    5.50
   1  14  -5   34.30    5.70
  -1 -14   5   30.10    6.20
   0  14  -5  101.89    8.20
   0  14  -5   89.69    7.50
   0 -14   5   86.69    8.60
  -1  14  -5   20.20    4.80
  -1  14  -5   28.40    5.00
   1 -14   5   26.10    5.90
  -2  14  -5   24.70    5.40
  -2  14  -5   24.50    5.00
   2 -14   5   37.40    6.50
  -3  14  -5   29.00    6.00
  -3  14  -5   24.10    5.70
   3 -14   5   23.70    7.10
  -4  14  -5    9.40    5.80
  -4  14  -5    5.30    5.50
   4 -14   5   12.90    8.30
  -5  14  -5    2.70    7.20
  -5  14  -5    7.00    5.80
   5 -14   5   11.20    9.60
  -6  14  -5    4.10    4.70
  -6  14  -5    0.70    9.70
   7  13  -5   14.90    8.90
   6  13  -5    7.10    7.90
   5  13  -5   -1.80    5.80
   4  13  -5   -1.30    5.10
   3  13  -5   45.90    5.80
   2  13  -5   20.10    4.90
   1  13  -5   68.99    7.10
   1  13  -5   75.19    6.50
  -1 -13   5   84.49    7.60
   0  13  -5   68.49    6.70
   0  13  -5   66.59    6.70
   0 -13   5   69.39    7.10
  -1  13  -5   73.39    7.20
  -1  13  -5   81.29    6.90
   1 -13   5   91.99    8.20
  -2  13  -5   25.80    4.60
  -2  13  -5   21.70    4.70
   2 -13   5   27.50    5.20
  -3  13  -5   47.40    6.10
  -3  13  -5   48.90    6.30
   3 -13   5   50.09    7.00
  -4  13  -5    0.00    5.10
  -4  13  -5   10.90    4.90
   4 -13   5   16.20    7.40
  -5  13  -5    1.60    4.80
  -5  13  -5    8.00    6.30
   5 -13   5  -14.00    8.20
  -6  13  -5    5.90    3.70
  -6  13  -5    8.10    3.50
  -6  13  -5   14.80    8.60
   6 -13   5   -1.20   10.30
   7  12  -5   15.50   10.10
   6  12  -5   30.70    6.90
   5  12  -5    7.00    5.50
   4  12  -5   63.69    6.50
   3  12  -5    4.40    4.10
   2  12  -5  169.98    8.80
   1  12  -5   20.90    4.40
   1  12  -5   18.20    4.30
  -1 -12   5   18.70    4.50
   0  12  -5   34.70    4.40
   0  12  -5   44.80    4.90
   0 -12   5   32.60    4.50
  -1  12  -5   22.80    4.00
  -1  12  -5   14.20    3.70
   1 -12   5   16.80    4.50
  -2  12  -5  155.98    8.00
  -2  12  -5  150.78    8.70
   2 -12   5  177.58    9.60
  -3  12  -5   11.50    4.30
  -3  12  -5    8.60    3.90
   3 -12   5   11.30    5.50
  -4  12  -5   57.09    6.50
  -4  12  -5   60.29    6.40
   4 -12   5   66.39    7.60
  -5  12  -5    5.30    4.00
  -5  12  -5    7.50    5.90
   5 -12   5    9.40    7.20
   5 -12   5    5.40    5.10
  -6  12  -5   22.90    7.60
   6 -12   5    8.10    6.30
   6 -12   5   10.60    9.60
  -7  12  -5    5.60   10.10
   7 -12   5   -2.60    7.70
   7 -12   5   -7.30   11.60
   8  11  -5   17.90   13.30
   7  11  -5   16.10    7.40
   6  11  -5    0.20    5.60
   5  11  -5   19.10    5.00
   4  11  -5   42.10    5.30
   3  11  -5   63.89    6.50
   2  11  -5   73.19    6.20
   1  11  -5   58.99    5.70
  -1 -11   5   58.39    6.20
   0  11  -5  570.04   18.10
   0  11  -5  543.55   17.30
   0 -11   5  558.74   18.00
  -1  11  -5   64.59    5.90
  -1  11  -5   82.29    5.30
   1 -11   5   68.29    6.00
  -2  11  -5   71.59    6.10
  -2  11  -5   80.09    5.50
   2 -11   5   94.29    7.20
  -3  11  -5   56.49    5.70
  -3  11  -5   64.19    6.20
   3 -11   5   65.49    7.50
  -4  11  -5   45.10    5.50
  -4  11  -5   47.40    5.30
   4 -11   5   47.30    6.50
   4 -11   5   35.00    5.00
  -5  11  -5   18.60    4.50
  -5  11  -5   19.80    3.90
  -5  11  -5   23.30    5.50
   5 -11   5   13.30    4.90
   5 -11   5   29.00    6.80
  -6  11  -5   13.90    6.60
   6 -11   5   -0.40    5.50
   6 -11   5    8.20    8.20
  -7  11  -5   -6.90    9.10
   7 -11   5   14.40    7.00
   7 -11   5   -8.10   10.90
   8  10  -5   14.70   12.00
   7  10  -5   17.50    6.40
   6  10  -5    7.20    5.00
   5  10  -5   22.50    4.60
   4  10  -5   44.80    5.20
   3  10  -5   85.79    6.20
   2  10  -5   12.40    3.40
   1  10  -5  116.99    6.60
  -1 -10   5  110.69    6.50
   0  10  -5   21.30    3.60
   0  10  -5   18.60    2.90
  -1  10  -5   95.49    6.40
  -1  10  -5  113.89    6.60
   1 -10   5  110.69    6.90
  -2  10  -5    4.00    2.80
  -2  10  -5    3.10    3.00
   2 -10   5    3.70    3.40
  -3  10  -5   74.49    5.70
   3 -10   5   67.89    7.10
  -4  10  -5   43.80    4.90
  -4  10  -5   47.00    4.80
   4 -10   5   49.00    5.10
   4 -10   5   48.00    6.20
  -5  10  -5   15.10    3.70
  -5  10  -5   28.90    5.10
  -5  10  -5   20.10    3.40
   5 -10   5   20.60    6.30
   5 -10   5   17.10    4.60
  -6  10  -5    6.70    5.80
   6 -10   5    3.30    5.00
   6 -10   5   -2.10    7.10
  -7  10  -5   19.60    8.70
   7 -10   5   28.20   10.00
   7 -10   5   20.30    6.60
   8 -10   5    9.30    8.40
   8   9  -5    4.40    7.60
   8   9  -5   11.40   10.70
   7   9  -5    6.90    5.50
   6   9  -5   12.40    4.80
   5   9  -5   85.49    7.00
   4   9  -5   60.39    5.60
   3   9  -5    3.20    2.80
   2   9  -5   26.40    3.60
   1   9  -5  102.49    5.60
   0   9  -5   34.30    3.50
   0   9  -5   42.70    4.10
   0  -9   5   36.80    4.00
  -1   9  -5   99.49    5.90
  -1   9  -5  104.59    5.30
   1  -9   5   97.19    6.20
  -2   9  -5   26.90    3.30
  -2   9  -5   25.40    3.60
   2  -9   5   26.60    3.90
  -3   9  -5    2.90    2.60
  -3   9  -5    0.60    2.50
   3  -9   5    0.20    2.60
   3  -9   5   -2.30    3.30
  -4   9  -5   54.29    5.00
  -4   9  -5   57.79    5.20
   4  -9   5   49.20    5.90
   4  -9   5   49.70    5.20
  -5   9  -5   73.99    6.50
  -5   9  -5   78.69    4.00
  -5   9  -5   66.19    4.30
   5  -9   5   73.89    6.50
   5  -9   5   73.59    7.30
  -6   9  -5   15.10    5.40
   6  -9   5   14.50    6.70
   6  -9   5   15.50    5.00
  -7   9  -5   18.80    7.50
   7  -9   5    6.50    6.10
   7  -9   5   14.40    8.40
   8  -9   5   -2.40    7.50
   8   8  -5    1.20   10.20
   8   8  -5    6.80    6.30
   7   8  -5   17.50    8.20
   7   8  -5   25.80    5.60
   6   8  -5   37.90    4.90
   5   8  -5   40.70    4.60
   4   8  -5   35.30    3.80
   3   8  -5    8.00    2.70
   2   8  -5   60.49    4.50
   0   8  -5   16.80    2.90
   0  -8   5   18.30    3.00
  -1   8  -5   90.39    5.10
  -1   8  -5   84.89    4.50
   1  -8   5   77.29    5.10
  -2   8  -5   64.79    4.00
  -2   8  -5   56.39    4.40
   2  -8   5   48.90    4.80
  -3   8  -5    7.40    2.70
  -3   8  -5   13.90    2.60
   3  -8   5   11.90    3.40
   3  -8   5    8.50    2.70
  -4   8  -5   42.10    4.50
  -4   8  -5   45.80    4.20
   4  -8   5   43.90    4.90
   4  -8   5   41.90    4.30
  -5   8  -5   45.60    5.10
   5  -8   5   51.09    5.60
   5  -8   5   55.99    6.10
  -6   8  -5   37.50    5.90
   6  -8   5   36.90    6.40
   6  -8   5   39.60    5.10
  -7   8  -5   28.90    7.10
   7  -8   5   24.50    7.90
   7  -8   5   28.60    5.80
   8  -8   5    1.80    6.90
   8   7  -5    3.30    5.80
   8   7  -5    4.10    9.50
   7   7  -5   -2.40    7.30
   7   7  -5    3.60    4.40
   6   7  -5    5.50    3.80
   5   7  -5   11.00    3.30
   4   7  -5    3.70    2.60
   3   7  -5   24.90    3.10
   2   7  -5  158.88    6.70
   1   7  -5  262.47    9.20
   0   7  -5    6.80    2.30
   0  -7   5    9.40    2.40
  -1   7  -5  257.67    8.40
  -1   7  -5  258.27    9.10
   1  -7   5  246.58    8.90
  -2   7  -5  159.78    6.10
  -2   7  -5  148.49    6.50
   2  -7   5  152.38    6.90
  -3   7  -5   27.50    3.00
  -3   7  -5   33.30    3.50
   3  -7   5   19.30    2.70
   3  -7   5   20.80    3.40
  -4   7  -5    1.80    2.40
  -4   7  -5   -1.00    2.10
  -4   7  -5   -0.50    1.90
   4  -7   5    0.60    3.10
   4  -7   5    4.70    2.70
  -5   7  -5    6.90    3.40
   5  -7   5    7.20    3.20
   5  -7   5    7.80    4.20
  -6   7  -5   -3.80    4.50
   6  -7   5   -3.20    3.80
   7  -7   5   -3.20    5.00
   7  -7   5    4.10    6.70
   8  -7   5    1.70    6.60
   8  -7   5    2.60   10.80
   9   6  -5    1.60   12.80
   8   6  -5   -2.00    8.80
   8   6  -5    3.20    5.10
   7   6  -5   10.40    8.90
   2   6  -5  217.58    7.80
   1   6  -5  307.67   10.00
   0   6  -5  594.04   16.80
   0  -6   5  571.54   16.70
  -1   6  -5  289.87    9.10
  -1   6  -5  304.67    9.80
   1  -6   5  294.57    9.80
  -2   6  -5  221.38    7.30
  -2   6  -5  219.78    7.80
   2  -6   5  209.28    7.10
   2  -6   5  201.98    7.80
  -3   6  -5  151.18    5.90
  -3   6  -5  149.09    5.90
   3  -6   5  144.29    6.40
   3  -6   5  146.39    5.80
  -4   6  -5   73.09    4.50
  -4   6  -5   75.19    4.10
  -4   6  -5   69.29    3.30
   4  -6   5   68.59    5.30
   4  -6   5   73.39    4.40
  -5   6  -5   16.00    3.40
   5  -6   5   20.30    4.00
   5  -6   5   16.20    3.30
  -6   6  -5    0.60    4.10
   6  -6   5   -2.00    3.60
   6  -6   5    0.10    4.50
   7  -6   5    6.80    4.80
   7  -6   5    3.20    6.40
   8  -6   5    1.10    6.30
   8  -6   5   10.90    7.90
   9   5  -5   -2.40   12.30
   8   5  -5  -12.60    8.30
   7   5  -5   20.30    7.50
   6   5  -5   22.60    6.10
   1   5  -5 1011.10   27.00
   0   5  -5  711.53   19.40
   0  -5   5  692.33   19.30
  -1   5  -5 1087.59   28.50
  -1   5  -5 1052.69   28.00
   1  -5   5 1074.09   28.60
  -2   5  -5 1201.98   31.20
  -2   5  -5 1188.18   30.90
   2  -5   5 1163.08   31.40
   2  -5   5 1179.28   30.80
  -3   5  -5   25.70    2.50
  -3   5  -5   30.10    2.80
  -3   5  -5   31.90    2.70
   3  -5   5   25.00    3.00
   3  -5   5   28.00    2.60
  -4   5  -5  101.59    5.10
   4  -5   5  106.99    5.00
   4  -5   5  111.09    5.70
  -5   5  -5   25.20    3.70
   5  -5   5   27.20    3.90
   5  -5   5   28.30    3.50
   6  -5   5   37.60    4.80
   6  -5   5   29.90    4.30
   7  -5   5   22.50    5.20
   7  -5   5   27.10    5.40
   8  -5   5    5.80    6.50
   8  -5   5   -1.40    6.10
   9   4  -5    1.80   12.10
   8   4  -5    9.30    8.70
   7   4  -5   24.90    7.20
   6   4  -5   33.00    6.30
   5   4  -5  155.08    9.10
   0   4  -5   22.70    2.20
  -1   4  -5 1251.67   32.20
  -1   4  -5 1190.88   31.70
   1  -4   5 1261.27   32.30
  -2   4  -5  509.55   14.30
  -2   4  -5  550.04   14.70
   2  -4   5  532.85   14.90
   2  -4   5  528.65   14.30
  -3   4  -5  128.59    4.40
  -3   4  -5  124.19    5.00
  -3   4  -5  127.39    4.90
   3  -4   5  139.99    4.80
   3  -4   5  122.79    5.30
  -4   4  -5  126.19    5.60
   4  -4   5  125.79    5.20
   4  -4   5  132.29    5.70
  -5   4  -5  168.28    7.10
   5  -4   5  151.38    6.50
   5  -4   5  153.38    6.80
   6  -4   5   44.30    4.50
   6  -4   5   33.50    4.20
   7  -4   5   21.40    4.80
   7  -4   5   22.90    5.10
   8  -4   5    9.30    6.00
   8  -4   5   15.40    6.20
   9   3  -5   -2.10   11.50
   8   3  -5   -4.40    4.30
   8   3  -5    6.30    8.60
   7   3  -5   21.10    6.90
   6   3  -5   47.80    6.80
   5   3  -5   68.69    6.40
   0   3  -5  184.28    5.90
  -1   3  -5  748.83   19.60
  -1   3  -5  774.32   20.10
   1  -3   5  753.32   20.20
  -2   3  -5  108.49    3.70
  -2   3  -5  109.69    4.00
  -2   3  -5  104.79    3.80
   2  -3   5  105.89    3.60
   2  -3   5  100.89    4.10
  -3   3  -5  820.02   22.00
   3  -3   5  840.92   21.80
   3  -3   5  832.12   22.10
  -4   3  -5   99.19    4.70
   4  -3   5  110.99    4.70
   4  -3   5  108.59    4.70
   5  -3   5   65.69    4.40
   5  -3   5   60.39    4.30
   6  -3   5   38.50    3.90
   6  -3   5   46.10    4.50
   7  -3   5   18.50    4.80
   7  -3   5   15.30    4.10
   8  -3   5    5.40    5.90
   8  -3   5    4.90    5.10
   9   2  -5   36.10   12.10
   8   2  -5    5.90    4.20
   8   2  -5    8.50    9.80
   7   2  -5   35.30    3.70
   7   2  -5   46.30    8.00
   6   2  -5   35.80    6.10
   5   2  -5    2.20    3.70
   4   2  -5  786.42   23.30
  -1   2  -5  343.87    9.70
  -1   2  -5  338.87    9.00
  -1   2  -5  345.97    9.60
   1  -2   5  343.27    9.60
  -2   2  -5  113.59    3.70
  -2   2  -5  110.29    3.60
  -2   2  -5  118.99    3.60
   2  -2   5  107.49    3.40
   2  -2   5  107.69    3.90
  -3   2  -5    6.50    1.50
   3  -2   5    0.60    1.30
   4  -2   5  823.82   22.00
   4  -2   5  817.72   21.60
   5  -2   5    2.50    2.40
   5  -2   5    2.90    1.90
   6  -2   5   38.40    3.40
   6  -2   5   38.40    4.30
   7  -2   5   42.00    5.50
   7  -2   5   38.40    4.10
   8  -2   5    9.00    4.40
   8  -2   5    6.40    6.00
   9   1  -5   -0.80   11.30
   8   1  -5    9.00    4.50
   8   1  -5   -2.70   13.40
   7   1  -5    9.40    6.40
   7   1  -5    6.80    3.20
   6   1  -5  150.88    9.20
   6   1  -5  131.39    5.60
   5   1  -5    8.30    3.90
   4   1  -5   68.39    5.30
   3   1  -5  131.79    6.10
   2   1  -5  217.78    7.50
   0   1  -5  250.27    7.20
  -1   1  -5 3105.79   76.69
   1  -1   5 3016.50   77.19
   2  -1   5  214.88    6.10
   2  -1   5  202.08    6.60
   2  -1   5  213.48    5.70
   3  -1   5  139.19    4.40
   3  -1   5  141.09    4.80
   3  -1   5  146.19    4.50
   4  -1   5   71.19    3.00
   4  -1   5   71.39    2.90
   4  -1   5   66.19    3.70
   5  -1   5   13.20    2.70
   5  -1   5   12.50    1.70
   6  -1   5  153.88    5.50
   6  -1   5  138.39    7.10
   7  -1   5    2.60    4.50
   7  -1   5    7.00    2.80
   8  -1   5    9.90    6.10
   8  -1   5    9.30    3.70
   9   0  -5   14.20   11.40
   8   0  -5   19.70   10.60
   8   0  -5   12.20    4.90
   7   0  -5   28.20    4.00
   7   0  -5   26.90    7.00
   6   0  -5    8.10    2.50
   6   0  -5    3.30    4.80
   5   0  -5   32.00    4.40
   5   0  -5   23.40    2.40
   4   0  -5  143.79    7.10
   4   0  -5  145.59    5.00
   3   0  -5  711.93   18.80
   3   0  -5  716.23   20.50
   2   0  -5 1248.58   33.00
   2   0  -5 1251.97   31.90
   1   0  -5    1.50    1.30
   1   0  -5    2.60    0.90
  -1   0   5    2.20    1.10
   0   0  -5    1.10    0.80
  -1   0  -5    3.30    0.80
   1   0   5    1.30    0.80
   2   0   5 1279.67   32.80
   2   0   5 1330.57   33.00
   3   0   5  753.82   18.90
   3   0   5  726.73   18.80
   4   0   5  157.38    5.90
   5   0   5   25.60    3.30
   6   0   5   12.00    3.70
   7   0   5   36.30    5.50
   8   0   5    9.70    6.20
   9   0   5   -5.20   13.00
   9  -1  -5   23.80   11.40
   8  -1  -5    9.20    8.40
   8  -1  -5   12.50    4.80
   7  -1  -5    4.30    3.80
   7  -1  -5   -5.50    6.00
   6  -1  -5  149.39    6.50
   6  -1  -5  157.18    9.20
   5  -1  -5   12.10    3.90
   5  -1  -5    9.40    2.20
   4  -1  -5   70.39    3.50
   4  -1  -5   65.39    5.10
   3  -1  -5  145.09    4.90
   3  -1  -5  129.79    6.10
  -3   1   5  138.89    6.10
   2  -1  -5  211.78    6.50
   2  -1  -5  214.48    7.40
  -2   1   5  215.88    7.30
   1  -1  -5 3050.29   79.79
   1  -1  -5 3278.87   80.19
  -1   1   5 3224.28   79.79
  -1   1   5 3169.78   80.19
   0  -1  -5  248.28    7.10
   0  -1  -5  236.98    6.80
   0   1   5  241.08    6.80
  -1  -1  -5 3042.90   76.09
  -1  -1  -5 3045.30   75.79
   1   1   5 3045.70   75.79
   2   1   5  221.88    6.20
   3   1   5  144.39    4.10
   4   1   5   74.59    4.20
   5   1   5   11.10    3.00
   6   1   5  157.68    8.10
   7   1   5    3.20    4.90
   8   1   5   20.80    6.90
   9   1   5    8.40   11.00
   9  -2  -5   19.50   12.00
   8  -2  -5    0.90    8.50
   8  -2  -5    4.40    5.20
   7  -2  -5   42.00    7.20
   7  -2  -5   36.80    4.60
   6  -2  -5   30.50    3.80
   6  -2  -5   41.30    6.10
   5  -2  -5    5.60    3.70
   5  -2  -5    2.70    2.30
   4  -2  -5  789.82   21.10
   4  -2  -5  780.12   22.90
  -4   2   5  782.72   22.90
   3  -2  -5    6.50    2.30
   3  -2  -5    6.40    1.70
  -3   2   5   11.20    2.30
   2  -2  -5  112.29    4.90
   2  -2  -5  112.59    4.20
  -2   2   5  113.29    3.90
  -2   2   5  108.09    4.70
   1  -2  -5  343.77    9.90
   1  -2  -5  348.17   10.10
  -1   2   5  359.86    9.90
  -1   2   5  335.97   10.00
   0  -2  -5  204.38    6.20
   0   2   5  191.98    6.00
  -1  -2  -5  331.37    9.50
  -1  -2  -5  359.46    9.50
   1   2   5  358.96    9.70
   1   2   5  342.47    9.40
   3   2   5    5.40    1.00
   5   2   5    8.60    3.00
   6   2   5   29.80    4.80
   7   2   5   36.80    6.10
   8   2   5   11.60    6.90
   9   2   5   45.30   10.70
   9  -3  -5  -15.50   11.30
   8  -3  -5    5.70    5.70
   8  -3  -5   -2.30   10.30
   7  -3  -5   18.00    4.60
   7  -3  -5   21.70    6.90
   6  -3  -5   36.90    4.20
   6  -3  -5   37.70    5.90
   5  -3  -5   61.09    6.10
   5  -3  -5   59.99    4.60
  -5   3   5   71.39    6.10
   4  -3  -5   97.29    4.80
   4  -3  -5   92.89    5.70
  -4   3   5   90.39    5.70
   3  -3  -5  792.52   22.10
   3  -3  -5  802.82   21.20
  -3   3   5  720.93   20.70
  -3   3   5  809.72   22.30
   2  -3  -5  108.39    4.50
   2  -3  -5  112.79    4.90
  -2   3   5  107.69    4.10
  -2   3   5  105.79    4.80
   1  -3  -5  763.52   20.30
   1  -3  -5  737.23   20.20
  -1   3   5  771.32   20.20
  -1   3   5  754.42   20.40
   0  -3  -5  184.88    5.80
   0  -3  -5  176.88    6.00
   0   3   5  187.48    6.00
   0   3   5  181.88    5.80
  -1  -3  -5  732.83   19.80
   1   3   5  760.52   20.00
   1   3   5  771.22   19.80
  -2  -3  -5  104.79    3.30
   2   3   5  109.99    4.00
   3   3   5  854.91   22.20
   5   3   5   52.99    4.00
   6   3   5   39.80    5.20
   7   3   5   22.00    5.90
   8   3   5   -2.00    7.00
   9   3   5  -11.00   10.00
   9  -4  -5    8.80   11.60
   8  -4  -5   14.70    6.50
   7  -4  -5   23.80    5.00
   7  -4  -5   17.10    6.70
   6  -4  -5   45.00    4.60
   6  -4  -5   36.30    6.00
   5  -4  -5  158.88    8.20
   5  -4  -5  143.79    6.90
  -5   4   5  159.58    8.50
   4  -4  -5  131.39    6.70
   4  -4  -5  112.49    5.70
  -4   4   5  126.49    6.60
   3  -4  -5  119.99    5.90
   3  -4  -5  113.49    5.40
  -3   4   5  134.59    4.70
  -3   4   5  120.79    5.90
   2  -4  -5  541.65   15.30
   2  -4  -5  513.05   14.80
  -2   4   5  519.45   14.70
  -2   4   5  512.85   15.20
   1  -4  -5 1265.27   32.50
   1  -4  -5 1216.58   32.40
  -1   4   5 1224.18   32.40
  -1   4   5 1238.88   32.40
   0  -4  -5   22.80    2.10
   0  -4  -5   21.60    2.30
   0   4   5   21.10    2.00
   0   4   5   20.30    2.20
  -1  -4  -5 1199.18   32.00
   1   4   5 1289.17   32.30
   1   4   5 1225.58   32.00
  -2  -4  -5  558.84   14.80
   2   4   5  544.95   15.20
   3   4   5  132.49    4.90
   4   4   5  137.49    5.10
   5   4   5  182.08    6.30
   6   4   5   37.30    3.90
   6   4   5   37.80    5.50
   7   4   5   26.20    6.10
   7   4   5   21.50    3.20
   8   4   5   18.90    7.50
   8   4   5   13.30    3.50
   9   4   5    9.10   10.40
   9  -5  -5   20.20   12.30
   8  -5  -5    1.90    8.90
   8  -5  -5    3.60    7.00
   7  -5  -5   25.00    7.20
   7  -5  -5   25.70    5.70
   6  -5  -5   38.80    6.20
   6  -5  -5   32.10    4.80
  -6   5   5   34.10    6.50
   5  -5  -5   26.70    4.60
   5  -5  -5   19.60    3.80
  -5   5   5   31.50    5.10
   4  -5  -5  103.19    5.70
   4  -5  -5  109.39    6.20
  -4   5   5  107.69    6.30
   3  -5  -5   29.60    3.60
   3  -5  -5   37.90    3.70
  -3   5   5   35.00    3.90
  -3   5   5   33.60    3.00
   2  -5  -5 1154.98   31.10
   2  -5  -5 1130.59   30.80
  -2   5   5 1169.28   30.70
  -2   5   5 1160.58   31.10
   1  -5  -5 1008.70   27.60
   1  -5  -5 1049.49   27.70
  -1   5   5 1018.60   27.60
  -1   5   5 1054.09   27.70
   0  -5  -5  701.13   18.70
   0  -5  -5  670.53   18.70
   0   5   5  665.63   18.70
   0   5   5  665.23   18.50
  -1  -5  -5 1005.30   27.50
   1   5   5 1056.39   27.50
   1   5   5 1066.19   27.80
  -2  -5  -5 1196.68   30.90
   2   5   5 1153.88   31.10
   2   5   5 1205.28   31.20
   3   5   5   30.30    3.20
   4   5   5  111.69    5.00
   5   5   5   31.10    3.10
   6   5   5   30.60    3.40
   7   5   5   25.70    6.40
   7   5   5   23.70    3.80
   8   5   5    6.60    7.70
   8   5   5   -1.10    4.30
   9   5   5    9.90   11.70
   9  -6  -5   25.40   12.80
   8  -6  -5   -8.00    9.10
   8  -6  -5    1.80    7.90
   7  -6  -5   11.90    7.00
   7  -6  -5   -2.80    5.80
  -7   6   5   13.30    7.70
   6  -6  -5    4.90    5.20
   6  -6  -5    2.60    4.50
  -6   6   5    2.60    5.60
   5  -6  -5   18.10    4.80
   5  -6  -5   17.20    4.10
  -5   6   5   20.40    4.80
   4  -6  -5   63.69    5.30
   4  -6  -5   69.59    5.50
  -4   6   5   69.79    3.60
   3  -6  -5  139.19    6.50
   3  -6  -5  148.39    6.80
  -3   6   5  150.68    6.90
  -3   6   5  144.39    6.00
   2  -6  -5  217.78    8.20
   2  -6  -5  212.38    8.00
  -2   6   5  220.18    8.00
  -2   6   5  229.58    8.00
   1  -6  -5  286.87    9.60
   1  -6  -5  289.57    9.50
  -1   6   5  283.47    9.50
  -1   6   5  300.17    9.60
   0  -6  -5  548.95   16.10
   0  -6  -5  573.24   16.20
   0   6   5  571.94   16.30
   0   6   5  558.14   16.00
  -1  -6  -5  284.17    9.30
   1   6   5  295.77    9.60
   1   6   5  296.57    9.30
  -2  -6  -5  227.48    7.60
   2   6   5  220.98    7.80
   2   6   5  228.18    7.80
   3   6   5  153.18    6.30
   4   6   5   76.09    4.70
   5   6   5   17.80    3.10
   6   6   5    2.70    3.20
   7   6   5    2.80    3.80
   7   6   5    6.50    6.30
   8   6   5    0.40    8.00
   8   6   5    3.80    5.00
   8  -7  -5    6.80    9.50
   8  -7  -5    7.70    8.90
   7  -7  -5    6.00    7.20
   7  -7  -5    5.40    6.60
  -7   7   5   10.60    8.30
   6  -7  -5    1.80    5.10
   6  -7  -5   -1.10    5.40
  -6   7   5    4.30    6.20
   5  -7  -5    9.70    4.40
   5  -7  -5    8.90    4.50
  -5   7   5    8.20    4.60
   4  -7  -5   -1.10    3.30
   4  -7  -5    3.70    3.30
  -4   7   5    4.50    3.40
  -4   7   5    1.60    2.10
   3  -7  -5   22.80    3.60
   3  -7  -5   28.50    3.90
  -3   7   5   25.30    3.70
  -3   7   5   27.90    3.20
   2  -7  -5  153.88    6.80
   2  -7  -5  146.89    6.60
  -2   7   5  137.79    6.30
  -2   7   5  148.79    6.50
   1  -7  -5  270.17    9.20
   1  -7  -5  256.37    9.20
  -1   7   5  258.57    9.20
  -1   7   5  252.67    9.00
   0  -7  -5    9.70    2.60
   0  -7  -5    8.10    2.10
   0   7   5    5.70    2.20
   0   7   5    5.10    2.10
  -1  -7  -5  257.17    9.00
   1   7   5  262.57    9.20
   1   7   5  265.17    8.90
  -2  -7  -5  149.29    6.20
   2   7   5  162.68    6.70
   2   7   5  158.48    6.40
   3   7   5   20.70    3.00
   4   7   5    2.80    2.70
   5   7   5    9.00    3.30
   6   7   5   -0.20    3.60
   7   7   5    2.00    4.40
   8   7   5    4.60    8.30
   8   7   5   10.70    6.00
   8  -8  -5   13.30    9.90
   8  -8  -5    5.30   12.40
   7  -8  -5   34.60    7.90
   7  -8  -5   30.50    9.20
  -7   8   5   34.90    9.70
   6  -8  -5   28.20    6.20
   6  -8  -5   33.70    6.70
  -6   8   5   36.00    7.20
   5  -8  -5   55.89    6.30
   5  -8  -5   38.60    5.70
  -5   8   5   46.90    3.20
  -5   8   5   57.39    6.90
   4  -8  -5   38.40    4.80
  -4   8   5   37.10    4.70
  -4   8   5   36.70    4.10
   3  -8  -5    6.90    3.30
   3  -8  -5   10.90    3.30
  -3   8   5    8.70    2.80
  -3   8   5    5.60    2.80
   2  -8  -5   61.09    4.80
   2  -8  -5   60.89    4.40
  -2   8   5   54.39    4.50
  -2   8   5   54.79    4.40
   1  -8  -5   87.29    5.40
   1  -8  -5   91.19    5.00
  -1   8   5   92.39    4.90
  -1   8   5  103.79    5.40
   0  -8  -5   17.60    2.70
   0  -8  -5   17.90    3.10
   0   8   5   14.80    2.60
   0   8   5   13.50    2.90
  -1  -8  -5   98.49    5.10
   1   8   5   95.19    5.00
   1   8   5   89.09    5.40
  -2  -8  -5   64.89    4.30
   2   8   5   62.79    4.70
   2   8   5   59.59    4.50
   3   8   5    7.20    2.90
   3   8   5    3.90    2.80
   4   8   5   35.70    4.10
   5   8   5   52.39    5.80
   6   8   5   36.30    4.80
   7   8   5   28.90    5.40
   8   8   5   12.70    8.60
   8  -9  -5   -1.20   10.30
   7  -9  -5   16.90    8.60
   7  -9  -5   -0.90    7.60
  -7   9   5    6.40    9.60
   6  -9  -5   19.80    6.90
   6  -9  -5   15.00    6.60
  -6   9   5   -5.00    6.40
   5  -9  -5   74.39    8.00
   5  -9  -5   78.69    7.60
  -5   9   5   81.29    8.30
  -5   9   5   77.89    4.80
   4  -9  -5   55.49    6.00
   4  -9  -5   50.69    5.60
  -4   9   5   49.99    5.00
  -4   9   5   59.89    6.40
   3  -9  -5    1.70    3.50
   3  -9  -5    2.90    3.20
  -3   9   5    2.10    2.90
  -3   9   5   -0.90    2.80
   2  -9  -5   25.40    4.20
   2  -9  -5   22.60    3.70
  -2   9   5   20.30    3.30
  -2   9   5   29.40    3.80
   1  -9  -5   92.09    6.00
   1  -9  -5  104.99    5.50
  -1   9   5   87.19    6.10
  -1   9   5   96.99    5.80
   0  -9  -5   29.10    3.50
   0  -9  -5   37.10    3.90
   0   9   5   34.20    3.80
   0   9   5   32.20    3.60
  -1  -9  -5   95.89    5.70
   1   9   5  101.39    5.20
   1   9   5   98.49    5.90
  -2  -9  -5   23.20    3.30
   2   9   5   25.00    3.50
  -3  -9  -5    3.50    2.40
   3   9   5   -0.80    2.90
   3   9   5    4.60    3.00
   4   9   5   54.79    5.90
   5   9   5   91.59    7.00
   6   9   5   15.60    4.90
   7   9   5    7.60    5.60
   8   9   5   -5.90    9.90
   8 -10  -5   -5.00   10.80
   7 -10  -5   -4.80    9.50
   7 -10  -5   20.50    8.70
  -7  10   5   29.00   10.90
   6 -10  -5    0.30    7.10
   6 -10  -5    8.20    6.20
  -6  10   5   13.60    7.50
   5 -10  -5   24.10    5.80
   5 -10  -5   31.10    6.40
  -5  10   5   24.80    3.70
  -5  10   5   29.20    6.50
   4 -10  -5   38.30    5.30
   4 -10  -5   42.30    5.80
  -4  10   5   43.50    4.80
  -4  10   5   49.10    6.10
   3 -10  -5   69.89    6.90
   3 -10  -5   73.49    6.30
  -3  10   5   68.69    5.70
  -3  10   5   91.19    6.00
   2 -10  -5    5.20    3.10
   2 -10  -5    1.60    3.40
  -2  10   5    4.50    2.70
  -2  10   5    3.00    3.00
   1 -10  -5  117.49    6.40
  -1  10   5  104.69    6.00
  -1  10   5  109.79    6.60
   0 -10  -5   18.00    4.20
   0  10   5   17.40    3.10
   0  10   5   12.30    3.00
  -1 -10  -5  109.49    6.70
   1  10   5  116.89    6.70
   1  10   5  111.99    5.90
  -2 -10  -5    5.30    2.90
   2  10   5   12.40    3.50
   2  10   5    5.60    3.10
  -3 -10  -5   81.99    5.50
   3  10   5   86.89    6.30
   3  10   5   79.19    6.40
   4  10   5   44.80    5.10
   4  10   5   47.40    5.50
   5  10   5   21.80    4.90
   6  10   5    8.40    5.30
   7  10   5   15.80    6.40
   8 -11  -5    1.70   11.60
   7 -11  -5    9.10    8.60
   7 -11  -5   18.30   11.00
   6 -11  -5   -2.00    6.90
   6 -11  -5  -15.00    7.90
  -6  11   5   -5.10    8.10
   5 -11  -5   11.20    6.90
   5 -11  -5   11.90    5.70
  -5  11   5   11.50    6.70
  -5  11   5   14.90    3.80
   4 -11  -5   40.30    6.60
   4 -11  -5   44.10    6.20
  -4  11   5   47.20    5.60
  -4  11   5   42.50    6.10
   3 -11  -5   83.19    6.70
   3 -11  -5   63.19    6.50
  -3  11   5   76.29    6.80
  -3  11   5   65.19    6.80
   2 -11  -5   78.99    6.30
   2 -11  -5   69.99    6.70
  -2  11   5   73.79    5.60
  -2  11   5   70.59    6.40
   1 -11  -5   68.69    5.40
   1 -11  -5   75.19    6.40
  -1  11   5   78.09    6.00
  -1  11   5   53.09    5.50
   0 -11  -5  563.84   18.10
   0  11   5  568.84   18.20
   0  11   5  550.34   17.60
  -1 -11  -5   69.99    6.10
   1  11   5   75.59    6.20
   1  11   5   72.59    5.20
  -2 -11  -5   84.19    6.30
   2  11   5   81.99    6.60
   2  11   5   81.79    6.50
  -3 -11  -5   63.29    5.90
   3  11   5   66.29    6.90
   3  11   5   75.49    6.80
   4  11   5   34.40    5.10
   4  11   5   43.30    5.70
   5  11   5   14.40    5.80
   5  11   5   13.70    5.20
   6  11   5    5.40    6.10
   7  11   5    7.00    7.30
   7 -12  -5    8.00    9.40
   7 -12  -5    7.10   18.50
   6 -12  -5   18.00    9.50
   6 -12  -5   25.30    7.80
  -6  12   5   15.60    3.10
  -6  12   5   18.20    9.80
   5 -12  -5   13.60    7.40
   5 -12  -5    1.10    7.30
  -5  12   5    3.30    7.00
  -5  12   5    6.00    4.20
   4 -12  -5   65.69    7.40
   4 -12  -5   64.39    7.80
  -4  12   5   78.29    8.10
  -4  12   5   58.39    6.50
   3 -12  -5    6.40    5.10
   3 -12  -5   10.40    4.60
  -3  12   5   14.50    5.20
  -3  12   5    8.60    4.20
   2 -12  -5  175.78    9.10
   2 -12  -5  165.28    9.30
  -2  12   5  160.78    8.80
  -2  12   5  149.39    8.80
   1 -12  -5   26.70    4.30
   1 -12  -5   23.00    4.80
  -1  12   5   17.30    4.00
  -1  12   5   10.80    3.80
   0 -12  -5   53.29    5.70
   0  12   5   33.90    4.60
   0  12   5   45.50    5.00
  -1 -12  -5   23.00    4.40
   1  12   5   19.90    4.20
   1  12   5   19.60    4.10
  -2 -12  -5  164.78    8.90
   2  12   5  170.48    9.20
   2  12   5  159.08    9.00
  -3 -12  -5   11.20    4.20
   3  12   5    9.50    5.00
   3  12   5   12.80    4.70
   4  12   5   65.99    6.90
   4  12   5   60.29    7.00
   5  12   5    9.90    5.90
   5  12   5   15.60    7.00
   6  12   5   12.80    8.30
   6  12   5   15.00    6.80
   7  12   5    4.20    8.10
   7 -13  -5   21.80   10.40
   6 -13  -5   13.80    7.90
   6 -13  -5   -7.90   11.10
  -6  13   5    4.00    4.00
   5 -13  -5    0.40    6.50
   5 -13  -5    1.20    8.40
  -5  13   5   -7.90    7.70
  -5  13   5    1.70    4.90
   4 -13  -5   12.20    5.60
   4 -13  -5   15.40    7.20
  -4  13   5   10.80    5.10
  -4  13   5    8.20    6.50
   3 -13  -5   49.30    6.70
   3 -13  -5   56.39    7.60
  -3  13   5   45.10    6.60
  -3  13   5   33.10    5.90
   2 -13  -5    2.90    4.80
   2 -13  -5   21.60    5.10
  -2  13   5   27.90    5.60
  -2  13   5    9.50    4.90
   1 -13  -5   89.99    6.60
   1 -13  -5   83.09    7.90
  -1  13   5   64.59    7.00
  -1  13   5   78.69    7.30
   0 -13  -5   72.99    7.30
   0  13   5   70.19    6.50
   0  13   5   68.99    6.20
  -1 -13  -5   93.69    7.70
   1  13   5   68.89    6.60
   1  13   5   80.99    7.10
  -2 -13  -5   26.80    5.00
   2  13   5   25.40    5.30
   2  13   5   39.90    6.00
   3  13   5   42.50    6.10
   3  13   5   58.29    6.60
   4  13   5    9.50    5.70
   4  13   5   12.50    6.50
   5  13   5    2.30    6.20
   5  13   5    7.70    7.60
   6  13   5   -5.50   10.30
   7  13   5    7.50    9.60
   7 -14  -5    9.70   11.30
   6 -14  -5    7.10    8.90
  -6  14   5    8.60    5.10
   5 -14  -5   20.50    7.40
   5 -14  -5   20.80   10.40
  -5  14   5   14.40    6.10
  -5  14   5    5.80   11.00
   4 -14  -5   13.70    6.20
   4 -14  -5    9.20    7.70
  -4  14   5    7.30    7.60
  -4  14   5    7.90    5.70
   3 -14  -5   17.80    6.90
   3 -14  -5   29.10    7.30
  -3  14   5   26.10    6.10
  -3  14   5   27.20    6.90
   2 -14  -5   30.80    5.90
   2 -14  -5   32.50    6.50
  -2  14   5   20.20    5.70
  -2  14   5   19.10    5.70
   1 -14  -5   38.90    6.60
  -1  14   5   23.90    5.40
  -1  14   5   31.80    5.80
   0 -14  -5  105.29    8.80
   0  14   5   95.29    8.00
   0  14   5   94.69    8.50
  -1 -14  -5   36.90    5.90
   1  14   5   22.90    5.60
   1  14   5   37.80    5.80
  -2 -14  -5   25.70    5.70
   2  14   5   26.30    6.20
   2  14   5   26.80    5.70
  -3 -14  -5   21.40    5.60
   3  14   5   30.10    6.00
   3  14   5   38.10    7.20
   4  14   5   21.10    7.60
   5  14   5    5.50   10.10
   5  14   5   13.80    7.30
   6  14   5    3.90    8.30
   7  14   5    2.20   11.40
   6 -15  -5   32.20    9.90
  -6  15   5    7.40    7.40
   5 -15  -5    2.30    7.60
  -5  15   5   -0.20    6.30
   4 -15  -5   -4.60    6.60
  -4  15   5    4.20    6.30
  -4  15   5    2.10    9.60
   3 -15  -5    0.20    7.80
   3 -15  -5   -2.10    5.70
  -3  15   5   -7.50    7.10
  -3  15   5   -2.70    6.70
   2 -15  -5   19.60    5.70
   2 -15  -5   11.80    6.80
  -2  15   5    4.70    5.70
  -2  15   5   11.90    6.30
   1 -15  -5   23.10    6.60
  -1  15   5    5.70    5.50
  -1  15   5   21.30    5.70
   0 -15  -5   37.60    7.00
   0  15   5   40.40    6.00
   0  15   5   41.70    6.70
  -1 -15  -5   31.70    6.40
   1  15   5   15.60    5.80
   1  15   5   12.60    5.40
  -2 -15  -5   12.30    6.20
   2  15   5   15.10    6.90
   2  15   5   10.00    5.80
  -3 -15  -5   10.40    5.80
   3  15   5   -5.10    5.90
   3  15   5   13.90    7.50
   4  15   5    1.00    6.60
   5  15   5   -4.80    7.70
   6  15   5   17.20   10.30
   6 -16  -5   11.80   11.20
   5 -16  -5    3.50    8.90
   4 -16  -5    8.40    8.00
  -4  16   5    1.70    7.60
   3 -16  -5   20.70    6.70
  -3  16   5   24.70    6.80
   2 -16  -5    3.50    8.00
  -2  16   5   23.20    7.80
  -2  16   5    9.30    6.50
   1 -16  -5   15.60    7.30
  -1  16   5   -1.80    5.30
  -1  16   5   18.00    6.50
   0 -16  -5    8.60    7.20
   0  16   5   22.00    6.70
   0  16   5   20.00    6.80
  -1 -16  -5   10.80    6.80
   1  16   5    8.60    6.80
   1  16   5    9.60    6.50
  -2 -16  -5    2.50    6.80
   2  16   5    3.00    7.90
   2  16   5    5.80    5.90
  -3 -16  -5   18.60    7.80
   3  16   5   29.20    7.60
   4  16   5    2.70    7.60
   5  16   5   12.50    9.50
   6  16   5  -11.90   11.40
   5 -17  -5    5.20   10.50
  -5  17   5    1.40    9.30
   4 -17  -5   36.80    9.70
  -4  17   5   30.90    9.50
  -3  17   5   12.00    7.80
  -2  17   5   23.00    7.60
  -1  17   5    8.10    7.00
   0 -17  -5   -8.80    8.30
   0  17   5    6.80    7.00
  -1 -17  -5    6.40    7.80
   1  17   5   -2.20    6.80
  -2 -17  -5   16.50    8.30
   2  17   5   26.10    8.10
   3  17   5   13.50    8.50
   4  17   5   22.60    9.90
   5  17   5  -17.80   10.60
   5 -18  -5   27.70   11.80
  -5  18   5    0.00   11.10
  -4  18   5    4.60   10.80
  -3  18   5  -13.90    8.30
  -2  18   5   -3.30    8.50
  -1  18   5   -8.60    7.00
   0  18   5   -0.50    8.30
  -1 -18  -5    3.10    9.60
   1  18   5   -4.70    8.20
  -2 -18  -5   20.20   10.90
   2  18   5   12.80    8.50
   3  18   5   -0.60    8.90
   4  18   5    4.50   10.50
   5  18   5  -11.90   12.80
  -4  19   5   18.90   12.00
  -3  19   5    5.40    9.60
  -2  19   5   16.90    9.70
  -1  19   5  -13.00    8.40
   0  19   5   18.80    9.00
   1  19   5    4.80    8.70
   2  19   5   32.70   10.40
   3  19   5   20.40   11.00
   4  19   5   10.00   12.40
  -3  20   5   -7.00   11.40
  -2  20   5   -1.70   11.80
  -1  20   5  -13.20   10.10
   0  20   5    7.90   10.20
   1  20   5   -5.10   10.80
   2  20   5    6.40   11.70
   3  20   5    4.10   11.80
  -1  21   5    2.70   12.70
   0  21   5   -7.60   11.10
   1  21   5    6.20   12.80
   2  21   5  -15.30   16.40
   1  21  -6   37.90   12.70
   0  21  -6    8.20   12.40
  -1  21  -6    9.10   12.30
  -2  21  -6    9.50   12.90
   3  20  -6  -13.80   11.30
   2  20  -6  -16.20    9.80
   1  20  -6   22.00   10.40
   0  20  -6   -0.90   10.20
  -1  20  -6    2.10    9.50
  -2  20  -6    8.60   10.70
  -3  20  -6    7.60   11.80
   4  19  -6  -21.50   11.20
   3  19  -6  -15.80    9.80
   2  19  -6   16.80    9.60
   1  19  -6  -16.70    8.40
   0  19  -6   26.00    8.90
  -1  19  -6   16.60    8.90
  -2  19  -6   -1.30    9.10
  -3  19  -6    5.70    9.50
  -4  19  -6   -9.20   11.30
   5  18  -6   -7.20   11.80
   4  18  -6    7.50   10.00
   3  18  -6   20.90    8.50
   2  18  -6   -5.60    8.10
   1  18  -6   12.00    7.70
   0  18  -6    1.90    6.70
  -1  18  -6    3.90    7.20
  -2  18  -6   -4.00    7.50
  -3  18  -6   12.10    8.30
  -4  18  -6    8.60   10.00
  -5  18  -6   14.00   11.30
   5  17  -6   16.60   10.40
   4  17  -6    8.20    8.80
   3  17  -6   -0.70    7.70
   2  17  -6   24.30    7.70
   1  17  -6    0.40    6.70
   0  17  -6    4.10    6.70
   0 -17   6    5.40    8.40
  -1  17  -6   16.20    6.80
  -1  17  -6    7.70    7.80
  -2  17  -6    9.10    6.60
  -2  17  -6    7.40    7.70
  -3  17  -6   10.50    7.30
  -4  17  -6   -9.70    7.30
  -5  17  -6    5.40    9.60
   6  16  -6   -6.30   10.00
   5  16  -6   -8.90    8.40
   4  16  -6    0.40    7.80
   3  16  -6  -10.20    6.40
   2  16  -6    1.00    5.90
   1  16  -6   27.20    6.50
   1  16  -6   29.70    6.50
   0  16  -6   29.60    6.60
   0  16  -6   32.30    6.60
   0 -16   6   20.40    7.70
  -1  16  -6   26.80    6.40
  -1  16  -6   16.80    5.80
   1 -16   6   30.80    7.60
  -2  16  -6   11.00    6.00
  -2  16  -6   11.30    6.30
   2 -16   6   -2.30    7.00
  -3  16  -6    8.10    6.80
  -3  16  -6   10.80    6.20
  -4  16  -6   14.50    8.00
  -4  16  -6  -12.00    7.60
  -5  16  -6    3.00    8.20
  -5  16  -6   22.90   11.10
   6  15  -6   43.20   10.30
   5  15  -6   -1.30    7.60
   4  15  -6    8.00    6.70
   3  15  -6   -7.20    5.60
   2  15  -6   49.60    6.20
   2  15  -6   53.49    7.30
   1  15  -6    3.00    5.50
   1  15  -6    1.00    5.20
   0  15  -6  100.29    8.90
   0  15  -6   86.59    8.90
   0 -15   6   92.79    8.80
  -1  15  -6    3.30    4.70
  -1  15  -6    2.70    5.00
   1 -15   6    7.80    6.10
  -2  15  -6   50.19    7.20
  -2  15  -6   52.69    7.00
   2 -15   6   52.59    8.20
  -3  15  -6    3.90    5.60
   3 -15   6    4.70    8.30
  -4  15  -6    1.30    6.70
  -4  15  -6    8.70    7.10
  -5  15  -6   -9.50    8.60
  -5  15  -6   -1.20    6.30
  -6  15  -6   43.20   12.20
   7  14  -6   -4.90   10.50
   6  14  -6   12.60    8.20
   5  14  -6    3.10    6.70
   4  14  -6   15.90    6.00
   2  14  -6   24.10    5.90
   2  14  -6   16.50    5.30
   1  14  -6   36.90    5.30
   1  14  -6   46.70    6.10
   0  14  -6   49.60    6.30
   0  14  -6   48.00    6.20
   0 -14   6   57.59    7.00
  -1  14  -6   54.79    6.80
  -1  14  -6   50.59    6.30
   1 -14   6   48.60    6.80
  -2  14  -6   15.10    5.00
  -2  14  -6   14.90    5.20
   2 -14   6   23.40    6.30
  -3  14  -6   35.80    5.90
  -3  14  -6   17.10    5.40
   3 -14   6   16.20    6.80
  -4  14  -6   -7.00    5.50
  -4  14  -6   13.80    5.60
   4 -14   6    4.00    8.20
  -5  14  -6   -0.40    7.40
  -5  14  -6    2.40    5.90
   5 -14   6    1.10    9.80
  -6  14  -6   -0.90    9.70
  -6  14  -6    9.40    5.10
   7  13  -6   18.20    9.30
   6  13  -6   -4.60    7.00
   5  13  -6    3.10    6.10
   4  13  -6   -0.10    5.20
   3  13  -6    0.90    4.70
   2  13  -6   27.80    4.90
   1  13  -6   77.49    6.90
   1  13  -6   57.39    6.10
   0  13  -6    5.80    4.00
   0  13  -6    5.50    3.90
   0 -13   6    7.00    4.60
  -1  13  -6   76.79    6.70
  -1  13  -6   74.09    7.00
   1 -13   6   72.49    7.20
  -2  13  -6   38.50    5.20
  -2  13  -6   42.60    5.80
   2 -13   6   45.50    6.20
  -3  13  -6    7.00    4.40
  -3  13  -6    7.40    4.60
   3 -13   6   18.50    6.30
  -4  13  -6   -4.20    4.80
  -4  13  -6   -2.80    4.60
   4 -13   6   -0.90    6.80
  -5  13  -6    0.80    4.80
  -5  13  -6    5.80    6.20
   5 -13   6    2.10    8.50
  -6  13  -6   -2.20    3.20
  -6  13  -6   -5.10    7.80
  -6  13  -6    0.20    3.70
   6 -13   6  -22.60   10.40
   6  12  -6   -0.30    6.30
   5  12  -6    8.80    5.40
   4  12  -6   25.90    5.20
   3  12  -6   11.10    4.20
   2  12  -6   49.99    5.60
   1  12  -6   45.90    5.30
   1  12  -6   43.60    5.20
   0  12  -6   -0.90    3.20
   0  12  -6    7.40    3.30
   0 -12   6    1.40    3.90
  -1  12  -6   47.00    5.10
  -1  12  -6   44.40    4.90
   1 -12   6   40.90    5.50
  -2  12  -6   62.29    5.80
  -2  12  -6   72.39    6.50
   2 -12   6   75.59    7.70
  -3  12  -6    7.40    4.10
  -3  12  -6    9.10    4.10
   3 -12   6    7.40    5.40
  -4  12  -6   44.60    5.70
  -4  12  -6   40.70    5.50
   4 -12   6   41.00    7.10
  -5  12  -6   17.50    4.40
  -5  12  -6   16.20    5.90
   5 -12   6   17.60    7.50
  -6  12  -6    9.60    7.20
   6 -12   6   -0.10    9.40
  -7  12  -6   17.50   12.10
   7 -12   6   16.40   12.50
   8  11  -6   11.10   13.00
   7  11  -6    8.90    7.30
   6  11  -6   20.40    6.00
   5  11  -6    8.70    4.80
   4  11  -6    0.80    4.10
   3  11  -6    3.00    3.80
   2  11  -6   17.90    4.00
   1  11  -6    7.70    3.40
   0  11  -6  394.26   13.90
   0  11  -6  390.86   13.30
   0 -11   6  395.16   14.20
  -1  11  -6    7.30    3.10
  -1  11  -6   14.30    3.30
   1 -11   6    4.30    3.50
  -2  11  -6   21.50    4.10
  -2  11  -6   23.50    3.80
   2 -11   6   25.70    4.60
  -3  11  -6    7.00    3.60
  -3  11  -6    1.80    3.50
   3 -11   6    7.20    4.50
  -4  11  -6    8.50    3.90
  -4  11  -6    8.90    4.10
   4 -11   6    5.20    5.30
  -5  11  -6    6.60    4.30
  -5  11  -6    5.20    3.60
  -5  11  -6    4.40    5.00
   5 -11   6   12.60    6.50
   5 -11   6   11.90    4.70
  -6  11  -6    4.30    6.30
   6 -11   6   17.40    8.80
   6 -11   6    3.50    5.60
  -7  11  -6   20.70    9.10
   7 -11   6   13.30    7.00
   7 -11   6    4.20   11.40
   8  10  -6   12.30   12.10
   7  10  -6    8.80    6.40
   6  10  -6   10.60    5.40
   5  10  -6   63.19    6.90
   4  10  -6   21.50    4.20
   3  10  -6   15.30    3.90
   2  10  -6   58.19    5.50
   1  10  -6  107.39    6.10
   0  10  -6    9.10    2.70
   0  10  -6   13.40    3.40
  -1  10  -6  118.89    6.60
  -1  10  -6  110.89    7.00
   1 -10   6  105.89    6.90
  -2  10  -6   72.79    5.70
  -2  10  -6   77.79    5.00
   2 -10   6   70.09    6.30
  -3  10  -6   10.20    3.70
  -3  10  -6   10.80    3.30
   3 -10   6   12.90    4.30
  -4  10  -6   14.00    3.70
  -4  10  -6   16.60    3.60
   4 -10   6    9.80    3.60
   4 -10   6   17.10    5.00
  -5  10  -6   63.99    5.00
  -5  10  -6   63.59    6.90
  -5  10  -6   71.09    5.70
   5 -10   6   62.59    6.80
   5 -10   6   86.69    9.80
  -6  10  -6    5.90    5.80
   6 -10   6   -5.40    4.90
   6 -10   6    1.20    7.10
  -7  10  -6   14.20    8.10
   7 -10   6    9.40    6.40
   7 -10   6    9.80    9.60
   8   9  -6    5.30   11.00
   8   9  -6    3.80    7.60
   7   9  -6    8.60    5.70
   6   9  -6   85.99    8.00
   5   9  -6   84.39    7.10
   4   9  -6   -3.30    3.10
   3   9  -6   41.60    4.60
   2   9  -6   10.80    2.80
   1   9  -6   72.89    5.20
   0   9  -6   75.39    5.20
   0   9  -6   77.59    4.50
   0  -9   6   80.79    5.20
  -1   9  -6   72.69    5.10
  -1   9  -6   75.79    4.70
   1  -9   6   66.59    5.50
  -2   9  -6   12.40    2.70
  -2   9  -6    8.80    2.70
   2  -9   6    5.60    3.60
  -3   9  -6   37.60    4.20
  -3   9  -6   49.90    4.70
   3  -9   6   43.20    4.90
  -4   9  -6    6.60    3.10
  -4   9  -6    7.50    3.10
   4  -9   6    2.80    4.30
   4  -9   6    1.20    3.10
  -5   9  -6   69.79    4.20
  -5   9  -6   75.59    4.10
   5  -9   6   68.09    7.20
   5  -9   6   63.69    6.10
  -6   9  -6   79.19    7.80
   6  -9   6   68.59    7.30
   6  -9   6   78.49    8.50
  -7   9  -6   12.40    7.10
   7  -9   6   -8.20    5.50
   7  -9   6    4.20    8.30
   8  -9   6    0.00    7.40
   8   8  -6   13.10   10.80
   8   8  -6    9.30    6.80
   7   8  -6   27.10    9.10
   7   8  -6   26.80    5.50
   6   8  -6   13.00    4.20
   5   8  -6    3.40    3.50
   4   8  -6   81.89    5.90
   3   8  -6  221.78    8.70
   2   8  -6    9.90    2.70
   1   8  -6  213.78    8.30
   0   8  -6  567.84   17.20
   0  -8   6  586.54   17.40
  -1   8  -6  221.58    8.10
  -1   8  -6  221.68    8.60
   1  -8   6  227.58    8.80
  -2   8  -6    5.20    2.60
  -2   8  -6   10.20    2.30
   2  -8   6    5.70    2.90
  -3   8  -6  221.88    8.50
  -3   8  -6  204.08    8.00
   3  -8   6  215.18    8.00
   3  -8   6  223.18    9.20
  -4   8  -6   83.09    5.40
  -4   8  -6   89.19    5.30
  -4   8  -6   91.69    5.40
   4  -8   6   77.89    5.40
   4  -8   6  103.39    7.90
  -5   8  -6    3.80    3.40
   5  -8   6   -0.30    4.50
   5  -8   6   -1.00    3.30
   6  -8   6   20.00    4.70
   6  -8   6   11.10    6.00
  -7   8  -6   24.90    7.10
   7  -8   6   27.40    5.90
   7  -8   6   22.70    8.00
   8  -8   6   23.80    7.20
   8   7  -6    5.90   10.00
   8   7  -6   -2.80    5.70
   7   7  -6   24.80    5.00
   7   7  -6   16.90    7.90
   6   7  -6    6.60    3.80
   5   7  -6   82.59    6.10
   4   7  -6   20.10    3.40
   3   7  -6   84.99    5.10
   2   7  -6   42.30    3.80
   1   7  -6  148.49    6.40
   0   7  -6  771.52   21.70
   0  -7   6  759.72   21.60
  -1   7  -6  139.09    5.60
   1  -7   6  154.58    6.60
  -2   7  -6   51.39    3.40
  -2   7  -6   48.40    4.00
   2  -7   6   41.40    4.40
  -3   7  -6   82.69    4.50
  -3   7  -6   99.29    5.00
   3  -7   6   81.29    4.60
   3  -7   6   78.39    5.50
  -4   7  -6   27.50    3.40
  -4   7  -6   30.00    3.00
  -4   7  -6   31.20    2.90
   4  -7   6   25.00    3.20
   4  -7   6   29.10    4.20
  -5   7  -6   83.09    5.80
   5  -7   6   80.79    7.50
   5  -7   6   77.59    5.60
  -6   7  -6   10.30    4.30
   6  -7   6   11.00    3.90
   6  -7   6    9.50    5.90
   7  -7   6   10.40    6.70
   7  -7   6   17.80    5.10
   8  -7   6   -0.60   13.90
   8  -7   6   10.70    6.40
   9   6  -6   10.00   12.80
   8   6  -6    2.80    5.30
   8   6  -6    3.40    9.60
   7   6  -6   20.90    8.80
   6   6  -6    7.90    5.50
   2   6  -6   19.40    2.60
   1   6  -6  263.47    8.90
   0   6  -6 1235.88   32.30
   0  -6   6 1175.98   32.20
  -1   6  -6  261.07    8.30
  -1   6  -6  265.37    8.80
   1  -6   6  261.77    9.00
  -2   6  -6   18.80    2.50
  -2   6  -6   18.80    2.30
   2  -6   6   20.30    3.00
  -3   6  -6  155.28    6.00
  -3   6  -6  161.58    6.30
   3  -6   6  161.88    5.90
   3  -6   6  152.28    6.70
  -4   6  -6   24.30    3.00
  -4   6  -6   21.20    2.20
  -4   6  -6   20.50    2.00
   4  -6   6   15.30    3.40
   4  -6   6   17.00    2.60
  -5   6  -6  252.67    9.60
   5  -6   6  263.87   10.40
   5  -6   6  254.77    9.20
  -6   6  -6   11.00    4.20
   6  -6   6    4.10    3.70
   6  -6   6    7.90    4.70
   7  -6   6   23.30    5.00
   8  -6   6    4.20    6.00
   8  -6   6    8.40    9.40
   9   5  -6    2.80   12.50
   8   5  -6    0.70    9.00
   7   5  -6   28.10    7.90
   6   5  -6   20.20    5.90
   1   5  -6  127.69    5.30
   0   5  -6  820.12   22.40
  -1   5  -6  121.89    5.10
  -1   5  -6  131.09    4.60
   1  -5   6  130.89    5.30
  -2   5  -6  112.79    4.30
  -2   5  -6  115.19    4.90
   2  -5   6  107.59    5.10
  -3   5  -6   79.49    3.70
  -3   5  -6   76.69    3.80
  -3   5  -6   74.89    3.90
   3  -5   6   74.09    4.60
   3  -5   6   81.79    3.70
  -4   5  -6  116.79    5.30
   4  -5   6  113.69    4.90
   4  -5   6  103.79    5.80
  -5   5  -6   54.89    4.80
   5  -5   6   54.79    4.30
   5  -5   6   49.70    5.30
   6  -5   6   17.50    3.90
   6  -5   6   20.20    4.30
   7  -5   6   16.30    5.30
   7  -5   6   27.30    4.90
   8  -5   6    5.40    5.80
   8  -5   6    5.40    7.60
   9   4  -6   10.00   12.40
   8   4  -6  -10.70    5.30
   8   4  -6    8.70    8.90
   7   4  -6   17.50    7.30
   6   4  -6   12.40    5.50
   5   4  -6  123.69    8.30
   0   4  -6   26.30    2.40
  -1   4  -6  204.48    6.30
  -1   4  -6  211.08    6.90
   1  -4   6  211.38    7.00
  -2   4  -6  367.36   10.60
  -2   4  -6  347.97   10.10
   2  -4   6  358.16   10.80
  -3   4  -6   47.10    2.60
  -3   4  -6   48.40    2.70
  -3   4  -6   54.29    2.90
   3  -4   6   39.50    3.50
   3  -4   6   46.40    2.70
  -4   4  -6   47.10    3.50
   4  -4   6   52.49    3.30
   4  -4   6   45.50    4.00
  -5   4  -6  137.89    6.30
   5  -4   6  125.89    6.40
   5  -4   6  133.19    5.80
   6  -4   6   13.20    3.80
   6  -4   6    7.30    3.50
   7  -4   6   24.50    4.70
   7  -4   6   15.10    4.80
   8  -4   6   -0.40    6.00
   8  -4   6    4.50    5.80
   9   3  -6    9.90   11.90
   8   3  -6   44.90    9.80
   8   3  -6   29.40    5.00
   7   3  -6   29.80    7.80
   6   3  -6   89.19    8.30
   5   3  -6   19.70    4.60
  -1   3  -6  114.89    4.30
   1  -3   6  116.69    4.40
  -2   3  -6  130.29    4.20
  -2   3  -6  133.39    4.60
  -2   3  -6  130.19    4.80
   2  -3   6  137.79    4.20
   2  -3   6  140.39    5.00
  -3   3  -6  552.14   14.90
   3  -3   6  549.35   15.30
   3  -3   6  547.95   15.00
  -4   3  -6   42.20    3.10
   4  -3   6   37.50    2.90
   4  -3   6   42.50    3.50
   5  -3   6   14.50    2.70
   5  -3   6   20.80    2.80
   6  -3   6   88.09    5.80
   6  -3   6  105.19    6.00
   7  -3   6   26.50    4.80
   7  -3   6   27.90    4.40
   8  -3   6   29.70    6.00
   8  -3   6   34.90    5.70
   9   2  -6   20.60   12.30
   8   2  -6   -1.10    4.60
   8   2  -6    9.00    8.50
   7   2  -6   29.00    7.50
   7   2  -6   15.50    3.70
   6   2  -6   75.99    7.80
   5   2  -6   67.39    6.30
   4   2  -6   68.89    5.60
   3   2  -6  635.74   18.90
  -1   2  -6  243.08    7.40
  -1   2  -6  249.28    7.30
  -2   2  -6  365.46   10.00
  -2   2  -6  352.46    9.50
   2  -2   6  368.66    9.50
   2  -2   6  363.86   10.30
  -3   2  -6  655.13   17.20
   3  -2   6  647.64   16.90
   3  -2   6  644.94   17.40
   4  -2   6   69.29    3.40
   4  -2   6   61.39    3.50
   5  -2   6   60.29    3.90
   5  -2   6   65.39    4.20
   6  -2   6   70.59    4.70
   6  -2   6   64.69    5.40
   7  -2   6   33.00    5.00
   7  -2   6   30.90    4.00
   8  -2   6    4.40    4.50
   8  -2   6    4.00    5.60
   9   1  -6   16.20   11.90
   8   1  -6   -0.90    4.70
   8   1  -6    7.60    8.60
   7   1  -6   10.80    3.70
   7   1  -6   13.50    6.70
   6   1  -6   17.50    2.90
   6   1  -6   17.30    5.40
   5   1  -6    7.10    3.90
   5   1  -6    5.40    2.00
   4   1  -6   78.59    5.80
   3   1  -6  305.47   10.60
   2   1  -6  195.98    7.00
   0   1  -6 5745.73  149.29
   0  -1   6 6229.18  149.49
  -1   1  -6  716.13   19.20
   1  -1   6  746.73   19.30
  -2   1  -6  211.18    5.60
  -2   1  -6  201.28    5.60
   2  -1   6  196.38    5.30
   2  -1   6  202.98    6.10
   2  -1   6  206.48    6.20
   3  -1   6  303.37    8.80
   3  -1   6  308.87    8.70
   3  -1   6  309.67    8.50
   4  -1   6   75.09    3.30
   4  -1   6   80.69    3.70
   4  -1   6   75.69    3.30
   5  -1   6    7.50    1.70
   5  -1   6    8.20    2.50
   5  -1   6    8.60    1.80
   6  -1   6   21.80    2.60
   6  -1   6   25.50    3.80
   7  -1   6   11.80    3.00
   7  -1   6   14.40    4.60
   8  -1   6   -2.80    5.80
   9   0  -6    7.60   11.20
   8   0  -6   -4.80    4.90
   8   0  -6   -2.30    9.70
   7   0  -6   17.60    6.50
   7   0  -6   23.80    4.00
   6   0  -6   34.20    3.40
   6   0  -6   33.90    5.80
   5   0  -6   67.99    6.20
   5   0  -6   75.19    4.00
   4   0  -6   75.49    3.70
   4   0  -6   68.19    5.50
   3   0  -6   86.29    3.70
   3   0  -6   84.69    5.00
   2   0  -6   49.30    2.70
   2   0  -6   49.70    3.30
   1   0  -6   17.30    2.20
   1   0  -6   14.50    1.80
  -1   0   6   18.70    1.90
  -1   0   6   15.60    2.00
   0   0  -6 3330.57   84.79
   0   0  -6 3491.15   84.59
   0   0   6 3360.16   84.79
   0   0   6 3335.97   84.49
  -1   0  -6   18.30    0.90
  -1   0  -6   16.70    1.60
   1   0   6   16.40    1.70
   1   0   6   18.30    1.00
   2   0   6   52.29    1.80
   3   0   6   89.29    3.20
   3   0   6   89.39    3.40
   3   0   6   86.69    3.10
   4   0   6   77.49    3.00
   4   0   6   76.59    2.90
   4   0   6   74.09    3.80
   5   0   6   72.89    3.10
   5   0   6   64.79    4.40
   5   0   6   66.89    3.00
   6   0   6   42.70    4.50
   6   0   6   25.40    2.80
   7   0   6   30.00    5.10
   8   0   6   -0.40    5.80
   9  -1  -6    4.20   11.60
   8  -1  -6    1.20    5.20
   8  -1  -6    5.90    9.50
   7  -1  -6   16.40    4.20
   7  -1  -6   -2.20    6.30
   6  -1  -6   29.70    3.60
   6  -1  -6   24.20    5.40
   5  -1  -6    2.60    2.30
   5  -1  -6    2.60    3.50
   4  -1  -6   73.99    3.90
   4  -1  -6   72.19    5.40
   3  -1  -6  296.07    9.00
   3  -1  -6  306.07   10.50
  -3   1   6  318.67   10.50
   2  -1  -6  208.78    7.30
   2  -1  -6  198.78    6.40
  -2   1   6  207.48    7.30
   1  -1  -6  740.83   19.60
   1  -1  -6  752.72   19.90
  -1   1   6  743.13   19.50
  -1   1   6  715.13   19.80
   0  -1  -6 6132.89  148.59
   0  -1  -6 5803.72  148.69
   0   1   6 6080.29  148.79
   0   1   6 5837.12  148.49
  -1  -1  -6  727.53   18.40
  -1  -1  -6  701.33   18.80
   1   1   6  709.33   18.40
   1   1   6  752.32   19.00
   3   1   6  319.57    8.70
   4   1   6   77.79    2.90
   4   1   6   78.39    4.10
   5   1   6    6.80    1.40
   5   1   6    8.00    2.70
   6   1   6   27.30    4.40
   7   1   6   13.60    4.80
   8   1   6    6.40    6.20
   9  -2  -6   12.50   12.00
   8  -2  -6   -4.10    5.30
   8  -2  -6    3.60    9.60
   7  -2  -6   22.90    4.70
   7  -2  -6   20.80    6.80
   6  -2  -6   75.39    5.60
   6  -2  -6   65.39    7.30
   5  -2  -6   71.69    4.70
   5  -2  -6   66.29    6.40
   4  -2  -6   62.09    3.90
   4  -2  -6   69.69    5.20
  -4   2   6   67.99    5.20
   3  -2  -6  657.83   17.70
   3  -2  -6  633.14   18.80
  -3   2   6  635.54   18.80
   2  -2  -6  356.46   11.00
   2  -2  -6  348.37   10.30
  -2   2   6  352.86   11.00
  -2   2   6  361.16   10.10
   1  -2  -6  240.68    7.40
   1  -2  -6  237.18    7.60
  -1   2   6  240.08    7.50
  -1   2   6  239.58    7.30
   0  -2  -6  157.08    5.30
   0  -2  -6  156.88    5.20
   0   2   6  166.28    5.40
   0   2   6  155.58    5.10
  -1  -2  -6  251.27    7.00
  -1  -2  -6  237.68    7.20
   1   2   6  257.57    7.40
   1   2   6  241.48    6.90
  -2  -2  -6  364.26    9.50
   2   2   6  366.66   10.10
   4   2   6   64.99    2.80
   5   2   6   63.39    4.80
   5   2   6   72.89    3.10
   6   2   6   76.59    6.30
   7   2   6   24.10    5.60
   8   2   6   -2.40    6.50
   9  -3  -6    1.70   11.60
   8  -3  -6   35.70    6.30
   8  -3  -6   29.30    9.40
   7  -3  -6   24.40    4.90
   7  -3  -6   32.90    7.30
   6  -3  -6   84.69    7.80
   6  -3  -6   76.39    6.20
   5  -3  -6   18.50    4.40
   5  -3  -6   18.90    3.30
  -5   3   6   16.80    4.20
   4  -3  -6   39.20    4.30
   4  -3  -6   45.20    3.80
  -4   3   6   49.40    4.80
   3  -3  -6  544.95   16.50
   3  -3  -6  531.55   15.50
  -3   3   6  548.45   16.60
  -3   3   6  568.14   14.70
   2  -3  -6  142.39    5.20
   2  -3  -6  133.29    5.60
  -2   3   6  136.29    4.90
  -2   3   6  127.19    5.50
   1  -3  -6  114.89    4.60
   1  -3  -6  122.19    4.70
  -1   3   6  110.49    4.60
   0  -3  -6    0.60    1.10
   0  -3  -6    3.20    1.20
   0   3   6   -0.80    1.10
   0   3   6    2.60    1.10
  -1  -3  -6  109.39    4.20
  -1  -3  -6  115.39    4.00
   1   3   6  118.09    4.30
   1   3   6  116.19    4.00
  -2  -3  -6  139.49    4.30
   2   3   6  137.09    4.80
   2   3   6  133.39    4.60
   3   3   6  573.64   15.40
   4   3   6   51.29    2.90
   5   3   6   24.20    2.70
   6   3   6  100.59    4.40
   6   3   6   94.49    6.90
   7   3   6   31.40    5.80
   7   3   6   18.10    2.80
   8   3   6   32.40    7.60
   9  -4  -6    0.00   12.20
   8  -4  -6   13.00    8.80
   8  -4  -6   16.80   10.00
   7  -4  -6   16.40    7.00
   7  -4  -6   27.40    5.30
   6  -4  -6   10.00    3.90
   6  -4  -6    6.20    5.00
  -6   4   6   12.50    5.70
   5  -4  -6  122.39    6.50
   5  -4  -6  120.49    7.80
  -5   4   6  123.99    7.60
   4  -4  -6   54.29    4.90
   4  -4  -6   49.00    4.20
  -4   4   6   58.09    5.10
   3  -4  -6   45.20    3.60
   3  -4  -6   41.60    4.00
  -3   4   6   41.80    2.90
  -3   4   6   41.20    3.90
   2  -4  -6  336.47   11.00
   2  -4  -6  342.47   10.70
  -2   4   6  346.47   11.10
  -2   4   6  364.96   10.60
   1  -4  -6  202.18    7.00
   1  -4  -6  212.08    7.10
  -1   4   6  201.38    7.00
  -1   4   6  217.88    7.20
   0  -4  -6   21.90    2.00
   0  -4  -6   22.50    2.40
   0   4   6   19.10    2.20
   0   4   6   21.60    2.10
  -1  -4  -6  218.88    6.90
  -1  -4  -6  208.98    6.80
   1   4   6  214.18    6.70
   1   4   6  215.78    7.10
  -2  -4  -6  363.66   10.20
   2   4   6  354.76   10.40
   2   4   6  363.56   10.60
   3   4   6   44.30    3.00
   4   4   6   57.79    3.50
   5   4   6  134.09    5.40
   6   4   6    9.90    4.30
   6   4   6   12.50    2.60
   7   4   6   16.50    5.70
   7   4   6   20.60    3.20
   8   4   6   -3.40    3.60
   8   4   6   10.30    7.30
   9  -5  -6   -9.20   12.30
   8  -5  -6   10.90    8.90
   8  -5  -6    4.00    7.40
   7  -5  -6   24.90    7.20
   7  -5  -6   20.90    5.70
   6  -5  -6   18.50    5.70
   6  -5  -6   18.70    4.30
  -6   5   6   12.80    6.20
   5  -5  -6   57.19    6.40
   5  -5  -6   50.29    5.70
  -5   5   6   58.59    5.90
   4  -5  -6  114.39    6.60
   4  -5  -6  107.69    6.10
  -4   5   6   94.19    7.80
  -4   5   6  117.69    4.20
   3  -5  -6   81.29    4.90
   3  -5  -6   81.29    5.10
  -3   5   6   81.49    5.00
  -3   5   6   74.69    4.00
   2  -5  -6  108.89    5.10
   2  -5  -6  103.09    5.30
  -2   5   6  104.89    5.10
  -2   5   6  112.39    4.90
   1  -5  -6  123.29    5.40
   1  -5  -6  133.49    5.30
  -1   5   6  132.99    5.40
  -1   5   6  129.99    5.40
   0  -5  -6  789.32   22.00
   0  -5  -6  802.02   21.90
   0   5   6  807.52   21.80
   0   5   6  827.42   22.10
  -1  -5  -6  117.89    4.90
  -1  -5  -6  130.89    5.00
   1   5   6  126.89    5.20
   1   5   6  123.19    4.90
  -2  -5  -6  111.99    4.50
   2   5   6  109.99    4.80
   2   5   6  117.29    5.00
   3   5   6   77.49    4.30
   4   5   6  121.49    5.40
   5   5   6   54.29    4.50
   6   5   6   16.10    3.20
   7   5   6   15.90    5.90
   7   5   6   18.40    3.90
   8   5   6    0.80    4.40
   8   5   6    6.10    7.70
   9  -6  -6   15.80   13.00
   8  -6  -6    2.10    9.50
   8  -6  -6    4.20    7.90
   7  -6  -6   29.50    6.70
   7  -6  -6   28.90    7.50
  -7   6   6   22.30    8.30
   6  -6  -6   13.30    4.90
   6  -6  -6    8.70    5.40
  -6   6   6    4.30    5.80
   5  -6  -6  269.47   11.20
   5  -6  -6  257.27   10.60
  -5   6   6  247.18   11.40
   4  -6  -6   28.70    4.10
   4  -6  -6   16.10    3.40
  -4   6   6   23.00    3.80
  -4   6   6   14.60    2.20
   3  -6  -6  161.48    7.20
   3  -6  -6  170.38    7.40
  -3   6   6  161.18    6.50
  -3   6   6  156.58    7.30
   2  -6  -6   18.30    3.00
   2  -6  -6   17.50    2.90
  -2   6   6   17.30    2.50
  -2   6   6   21.10    2.80
   1  -6  -6  265.17    8.90
   1  -6  -6  237.98    8.70
  -1   6   6  263.47    8.90
  -1   6   6  255.97    8.70
   0  -6  -6 1162.88   31.20
   0  -6  -6 1156.58   31.30
   0   6   6 1172.78   31.20
   0   6   6 1191.48   31.40
  -1  -6  -6  263.77    8.90
   1   6   6  263.17    8.60
   1   6   6  277.67    9.10
  -2  -6  -6   21.70    2.40
   2   6   6   20.80    2.70
   2   6   6   18.50    2.40
   3   6   6  169.68    6.70
   4   6   6   15.20    2.70
   5   6   6  279.87    9.80
   6   6   6   11.50    3.50
   7   6   6   24.10    4.50
   7   6   6   26.30    6.60
   8   6   6    9.90    5.20
   8   6   6  -10.40    7.70
   8  -7  -6    7.50    9.60
   8  -7  -6    8.90    9.40
   7  -7  -6   21.90    7.10
   7  -7  -6   30.00    7.90
  -7   7   6   25.80    9.20
   6  -7  -6    7.80    5.70
   6  -7  -6    7.40    5.40
  -6   7   6    1.20    6.40
   5  -7  -6   78.59    7.10
   5  -7  -6   72.39   10.40
  -5   7   6   85.79    7.50
   4  -7  -6   34.20    4.50
   4  -7  -6   29.00    4.40
  -4   7   6   29.40    4.50
  -4   7   6   31.00    3.20
   3  -7  -6   75.39    5.50
   3  -7  -6   70.09    5.40
  -3   7   6   70.39    5.90
  -3   7   6   84.69    4.90
   2  -7  -6   49.40    4.10
   2  -7  -6   48.30    4.30
  -2   7   6   48.70    4.10
  -2   7   6   47.00    4.10
   1  -7  -6  149.19    6.40
   1  -7  -6  144.59    6.50
  -1   7   6  135.09    6.20
  -1   7   6  143.99    6.50
   0  -7  -6  744.73   21.40
   0  -7  -6  771.62   21.50
   0   7   6  745.23   21.20
   0   7   6  778.42   21.70
  -1  -7  -6  136.29    6.00
   1   7   6  148.99    6.40
   1   7   6  150.78    6.00
  -2  -7  -6   55.29    3.80
   2   7   6   49.99    4.10
   2   7   6   48.30    3.70
  -3  -7  -6   87.39    4.10
   3   7   6   79.89    4.80
   3   7   6   81.49    5.20
   4   7   6   25.10    3.50
   5   7   6   81.19    6.10
   6   7   6   10.90    3.90
   7   7   6   14.70    4.80
   8   7   6    7.40    8.30
   8   7   6    4.40    6.30
   8  -8  -6   18.60   13.70
   8  -8  -6   32.90   10.80
   7  -8  -6   25.70    7.60
   7  -8  -6   31.00    9.20
  -7   8   6   19.70    9.50
   6  -8  -6    9.20    5.90
   6  -8  -6    3.80    5.80
  -6   8   6   22.30    6.60
   5  -8  -6    4.30    4.80
   5  -8  -6   -6.40    4.50
  -5   8   6    2.40    4.90
  -5   8   6   -1.60    1.90
   4  -8  -6   71.09    7.50
   4  -8  -6   96.89    6.70
  -4   8   6   87.09    6.90
  -4   8   6   83.59    5.20
   3  -8  -6  212.58    9.20
   3  -8  -6  208.08    9.00
  -3   8   6  218.58    8.60
  -3   8   6  204.28    8.80
   2  -8  -6   11.10    3.10
   2  -8  -6    8.10    2.90
  -2   8   6    7.80    2.70
  -2   8   6    5.60    2.50
   1  -8  -6  240.28    9.10
   1  -8  -6  226.08    8.50
  -1   8   6  223.58    8.70
  -1   8   6  235.68    8.70
   0  -8  -6  557.74   17.10
   0  -8  -6  572.44   17.00
   0   8   6  568.64   16.90
   0   8   6  579.84   17.20
  -1  -8  -6  241.38    8.70
   1   8   6  235.28    8.90
   1   8   6  218.68    8.20
  -2  -8  -6    9.90    2.50
   2   8   6    7.60    2.60
   2   8   6    6.90    2.50
  -3  -8  -6  214.98    7.70
   3   8   6  225.38    8.90
   3   8   6  224.88    8.80
   4   8   6   85.39    6.10
   5   8   6   -4.60    3.40
   6   8   6    8.90    4.20
   7   8   6   27.10    5.50
   8   8   6   10.50    9.30
   8  -9  -6    0.40   10.40
   7  -9  -6   17.40    8.80
   7  -9  -6   11.20    8.10
  -7   9   6   13.20    9.70
   6  -9  -6   80.59    8.60
   6  -9  -6   89.39    9.70
  -6   9   6   59.79    8.60
   5  -9  -6   77.99    8.30
   5  -9  -6   80.29    8.80
  -5   9   6   78.99    4.90
  -5   9   6   80.79    7.90
   4  -9  -6    5.40    4.10
   4  -9  -6    1.60    4.30
  -4   9   6    5.50    4.50
  -4   9   6    4.60    3.00
   3  -9  -6   46.90    5.20
   3  -9  -6   48.30    5.20
  -3   9   6   42.60    4.90
  -3   9   6   42.90    4.50
   2  -9  -6   11.10    3.00
  -2   9   6    8.40    3.00
  -2   9   6   13.00    3.20
   1  -9  -6   64.89    5.50
   1  -9  -6   83.99    5.40
  -1   9   6   91.09    5.60
   0  -9  -6   88.39    5.20
   0  -9  -6   87.99    5.70
   0   9   6   91.09    5.60
   0   9   6   73.39    5.10
  -1  -9  -6   72.99    5.50
   1   9   6   76.89    4.70
   1   9   6   85.09    5.50
  -2  -9  -6   12.10    2.90
   2   9   6    9.30    3.00
  -3  -9  -6   45.80    4.10
   3   9   6   50.49    5.30
   3   9   6   44.10    5.00
   4   9   6   -1.10    3.60
   4   9   6    5.80    3.60
   5   9   6   81.19    7.20
   6   9   6   71.39    7.80
   7   9   6   12.30    5.90
   8   9   6   -1.30    9.60
   8 -10  -6   -1.70   11.00
   7 -10  -6    9.90   10.00
   7 -10  -6   11.60    8.50
  -7  10   6   -1.30   10.70
   6 -10  -6    7.90    7.80
   6 -10  -6   -3.10    7.10
  -6  10   6    4.90    7.20
   5 -10  -6   67.09    7.30
   5 -10  -6   78.99    8.10
  -5  10   6   70.99    7.50
  -5  10   6   67.29    5.40
   4 -10  -6   14.60    4.50
   4 -10  -6   15.30    5.10
  -4  10   6   19.90    5.40
  -4  10   6   16.20    3.80
   3 -10  -6   11.50    4.20
   3 -10  -6   24.00    4.50
  -3  10   6   15.50    4.10
  -3  10   6   17.80    4.00
   2 -10  -6   66.79    6.20
   2 -10  -6   71.69    5.70
  -2  10   6   54.69    5.40
  -2  10   6   70.29    5.60
   1 -10  -6  124.99    6.60
   1 -10  -6  110.09    7.00
  -1  10   6  117.79    6.20
  -1  10   6  113.49    6.70
   0 -10  -6   10.00    2.90
   0  10   6   13.10    3.20
   0  10   6   16.10    3.40
  -1 -10  -6  108.29    6.60
   1  10   6  130.49    7.00
   1  10   6  119.99    6.60
  -2 -10  -6   71.89    5.60
   2  10   6   67.99    5.50
   2  10   6   63.99    6.10
  -3 -10  -6   15.30    3.20
   3  10   6   17.10    3.90
   3  10   6   20.00    4.00
   4  10   6    8.30    4.10
   4  10   6   13.10    4.40
   5  10   6   83.39    8.20
   5  10   6   78.69    7.90
   6  10   6   -4.90    5.10
   7  10   6    9.00    6.60
   8 -11  -6    2.00   11.90
   7 -11  -6    3.00    9.00
   7 -11  -6   19.00   11.10
   6 -11  -6    5.30    7.00
   6 -11  -6   14.60    8.80
  -6  11   6    6.30    8.40
   5 -11  -6    9.90    6.50
   5 -11  -6    5.80    5.80
  -5  11   6   16.50    6.90
  -5  11   6    5.40    3.60
   4 -11  -6    6.20    5.50
   4 -11  -6    6.20    4.60
  -4  11   6    6.70    5.30
  -4  11   6    5.20    3.90
   3 -11  -6    5.30    3.80
   3 -11  -6    8.00    4.80
  -3  11   6    1.90    4.60
  -3  11   6    4.70    3.70
   2 -11  -6   17.40    4.50
   2 -11  -6   23.70    4.50
  -2  11   6   18.90    4.30
  -2  11   6   19.10    3.70
   1 -11  -6    6.80    3.30
   1 -11  -6    9.70    3.50
  -1  11   6    7.90    3.00
  -1  11   6    1.80    2.90
   0 -11  -6  401.06   14.30
   0  11   6  395.26   14.00
   0  11   6  426.36   14.60
  -1 -11  -6    1.90    3.50
   1  11   6    4.20    3.10
   1  11   6    4.60    3.40
  -2 -11  -6   20.00    3.80
   2  11   6   26.90    4.50
   2  11   6   19.30    4.20
  -3 -11  -6    9.90    3.50
   3  11   6    8.90    4.20
   3  11   6    9.10    4.50
   4  11   6    1.30    4.70
   4  11   6   11.60    4.60
   5  11   6    3.00    5.40
   5  11   6    6.20    5.10
   6  11   6   10.80    6.00
   6  11   6   22.00    7.70
   7  11   6    7.30    7.60
   7  11   6    0.20    9.50
   7 -12  -6   -2.40    9.40
   6 -12  -6    8.40    9.50
   6 -12  -6   -7.40    7.30
  -6  12   6    4.40    3.10
  -6  12   6   18.80   10.20
   5 -12  -6   18.00    7.80
  -5  12   6   13.00    7.50
  -5  12   6   13.50    4.60
   4 -12  -6   41.90    7.20
   4 -12  -6   31.40    5.90
  -4  12   6   38.20    5.80
  -4  12   6   43.20    6.70
   3 -12  -6   10.20    5.40
   3 -12  -6    9.00    4.40
  -3  12   6   -5.00    4.20
  -3  12   6    9.90    4.30
   2 -12  -6   68.49    6.80
   2 -12  -6   65.49    6.60
  -2  12   6   69.39    6.70
  -2  12   6   65.39    6.80
   1 -12  -6   37.20    5.70
   1 -12  -6   38.50    5.10
  -1  12   6   50.29    5.30
  -1  12   6   46.10    5.60
   0 -12  -6   -0.60    4.00
   0  12   6   -3.60    3.50
   0  12   6    2.60    3.90
  -1 -12  -6   43.60    5.40
   1  12   6   37.20    4.80
   1  12   6   36.20    5.10
  -2 -12  -6   65.99    6.80
   2  12   6   68.39    6.90
   2  12   6   64.99    6.90
  -3 -12  -6    5.70    3.90
   3  12   6    5.70    4.70
   3  12   6    2.80    4.30
   4  12   6   39.90    6.10
   4  12   6   36.40    5.90
   5  12   6    7.40    5.70
   5  12   6   13.50    6.90
   6  12   6   -6.60    8.20
   6  12   6   -9.90    6.50
   7  12   6   -2.00    8.50
   7 -13  -6   18.70   10.40
   6 -13  -6    2.20   15.30
   6 -13  -6   10.90    8.10
  -6  13   6   -2.50    4.10
   5 -13  -6    5.10    6.90
   5 -13  -6    5.80    8.60
  -5  13   6    7.40    5.00
  -5  13   6   -6.80    7.90
   4 -13  -6   15.00    7.20
  -4  13   6    2.60    4.80
  -4  13   6    7.00    6.30
   3 -13  -6   11.10    6.30
   3 -13  -6    9.10    4.70
  -3  13   6   10.10    4.90
  -3  13   6    2.10    5.30
   2 -13  -6   35.90    5.90
   2 -13  -6   30.80    6.10
  -2  13   6   27.20    5.50
  -2  13   6   39.50    5.60
   1 -13  -6   82.99    7.00
   1 -13  -6   67.39    6.80
  -1  13   6   68.49    6.90
  -1  13   6   74.99    7.30
   0 -13  -6    4.90    4.60
   0  13   6    0.90    4.30
   0  13   6    4.50    4.20
  -1 -13  -6   76.39    7.50
   1  13   6   77.69    7.30
   1  13   6   62.69    6.40
  -2 -13  -6   43.80    5.70
   2  13   6   52.69    6.10
   2  13   6   39.00    6.00
   3  13   6    6.60    5.50
   3  13   6    6.50    4.80
   4  13   6    4.70    5.30
   4  13   6    1.80    6.00
   5  13   6    7.00    8.00
   5  13   6   -1.20    6.30
   6  13   6  -13.70   16.80
   7  13   6   28.30   10.30
   7 -14  -6    8.80   11.30
   6 -14  -6   21.80    9.20
  -6  14   6    7.10    5.10
   5 -14  -6    8.10    7.30
   5 -14  -6   25.60   16.20
  -5  14   6    4.60    5.60
   4 -14  -6   16.60    8.30
   4 -14  -6   -8.10    5.90
  -4  14   6    7.70    5.90
  -4  14   6   10.00    7.60
   3 -14  -6   25.10    7.50
  -3  14   6   17.20    5.80
  -3  14   6   15.70    6.10
   2 -14  -6    9.50    4.70
   2 -14  -6    9.30    5.90
  -2  14   6   11.70    5.60
  -2  14   6    6.80    5.10
   1 -14  -6   50.39    6.60
  -1  14   6   59.69    6.20
  -1  14   6   51.09    6.60
   0 -14  -6   54.39    6.70
   0  14   6   58.59    6.50
   0  14   6   58.89    7.00
  -1 -14  -6   51.29    6.60
   1  14   6   49.00    6.10
   1  14   6   41.00    5.50
  -2 -14  -6   13.20    5.50
   2  14   6    1.10    5.50
   2  14   6   16.30    5.40
  -3 -14  -6    8.80    5.30
   3  14   6   17.80    5.80
   3  14   6   15.40    6.40
   4  14   6    2.50    7.40
   5  14   6    6.50    7.20
   5  14   6  -11.00   10.10
   6  14   6   -0.30    8.90
   7  14   6    4.50   11.30
   6 -15  -6   23.80   10.70
  -6  15   6   30.90    8.50
   5 -15  -6   10.00    8.10
  -5  15   6    0.90    6.70
   4 -15  -6    7.30    6.90
  -4  15   6   11.70    7.20
   3 -15  -6    5.50    6.50
   3 -15  -6   -3.80    7.70
  -3  15   6    1.20    6.00
  -3  15   6    5.20    7.00
   2 -15  -6   52.59    7.70
   2 -15  -6   50.79    6.70
  -2  15   6   55.99    7.60
  -2  15   6   58.59    7.50
   1 -15  -6   -2.60    5.40
  -1  15   6   -0.30    5.50
  -1  15   6    8.50    5.70
   0 -15  -6   90.39    9.10
   0  15   6   94.59    8.10
   0  15   6  101.99    9.40
  -1 -15  -6    2.10    5.70
   1  15   6   -6.60    5.40
   1  15   6   -1.30    5.10
  -2 -15  -6   70.19    7.80
   2  15   6   63.19    8.00
   2  15   6   64.19    7.70
  -3 -15  -6    1.20    5.90
   3  15   6   -6.10    6.20
   3  15   6    0.40    6.90
   4  15   6   -3.60    6.90
   5  15   6   -3.10    8.10
   6  15   6   27.90   11.00
   6 -16  -6   15.70   11.20
   5 -16  -6   13.40    9.20
   4 -16  -6   -1.30    7.70
  -4  16   6   -9.80    7.30
   3 -16  -6    6.80    6.90
  -3  16   6   16.20    6.90
   2 -16  -6    9.80    8.30
  -2  16   6   13.30    6.70
  -2  16   6    5.40    6.30
   1 -16  -6   19.90    7.80
  -1  16   6   23.80    7.00
  -1  16   6   33.30    7.30
   0 -16  -6   34.50    8.00
   0  16   6   19.50    6.80
   0  16   6   39.40    7.40
  -1 -16  -6   29.60    7.20
   1  16   6    9.00    6.80
   1  16   6    8.00    6.70
  -2 -16  -6   -0.70    6.80
   2  16   6    8.30    6.30
   2  16   6   -1.30    7.70
  -3 -16  -6   14.70    7.30
   3  16   6  -15.70    6.80
   4  16   6   -1.50    8.00
   5  16   6  -14.60    9.40
   6  16   6  -12.50   11.90
   5 -17  -6   16.10   10.20
  -5  17   6    4.00    9.30
   4 -17  -6    3.10    9.20
  -4  17   6   -5.50    9.10
   3 -17  -6    3.80    7.50
  -3  17   6    2.50    8.10
  -2  17   6    8.70    6.70
  -1  17   6    7.10    6.90
   0 -17  -6    6.20    8.60
   0  17   6   12.00    7.20
  -1 -17  -6    0.10    7.60
   1  17   6   -2.50    7.50
  -2 -17  -6    8.10    8.40
   2  17   6   12.70    7.40
  -3 -17  -6    4.20    8.80
   3  17   6   15.20    8.60
   4  17   6   -3.90    9.20
   5  17   6    7.90   11.00
   5 -18  -6    9.90   12.50
  -5  18   6    6.80   11.30
   4 -18  -6    5.80    9.80
  -4  18   6  -13.70   10.60
  -3  18   6   11.00    9.00
  -2  18   6    1.20    7.70
  -1  18   6   -2.00    7.80
   0  18   6    0.60    8.40
  -1 -18  -6    1.00    9.70
   1  18   6   17.60    8.50
  -2 -18  -6    0.50    9.90
   2  18   6   -6.90    8.90
   3  18   6   15.20    9.50
   4  18   6   11.30   10.80
   5  18   6   -1.30   13.10
  -4  19   6  -10.70   11.50
  -3  19   6   14.70    9.80
  -2  19   6    3.10    9.30
  -1  19   6  -19.30    8.40
   0  19   6    2.00    8.80
   1  19   6  -12.10    8.30
   2  19   6   -5.70    9.90
   3  19   6    7.80   11.60
   4  19   6    3.30   12.70
  -3  20   6    6.50   11.70
  -2  20   6   -1.30   11.00
  -1  20   6    8.10   10.60
   0  20   6    5.70   10.00
   1  20   6    5.70   11.00
   2  20   6   25.00   12.20
   3  20   6  -24.90   12.10
  -1  21   6   31.10   12.90
   0  21   6   24.50   11.70
   1  21   6    9.30   12.90
   2  21   6   -9.20   20.10
   1  21  -7    3.20   12.80
   0  21  -7   12.50   11.70
  -1  21  -7    3.00   12.50
   3  20  -7  -31.40   11.80
   2  20  -7    5.20   11.20
   1  20  -7   16.20   10.40
   0  20  -7   10.70   10.00
  -1  20  -7   -6.70   10.20
  -2  20  -7    3.90   11.40
  -3  20  -7   -8.90   10.90
   4  19  -7   34.00   12.20
   3  19  -7    5.30    9.80
   2  19  -7   -8.10    9.10
   1  19  -7    9.50    8.90
   0  19  -7   31.20    8.90
  -1  19  -7   20.50    8.00
  -2  19  -7  -15.10    9.10
  -3  19  -7   13.30    9.50
  -4  19  -7   27.70   12.00
   5  18  -7   13.60   12.40
   4  18  -7   27.60   10.60
   3  18  -7   17.90    8.90
   2  18  -7   13.50    8.40
   1  18  -7   -4.20    7.90
   0  18  -7   -8.10    6.10
  -1  18  -7    4.30    7.70
  -2  18  -7   -4.70    7.90
  -3  18  -7    8.30    9.20
  -4  18  -7   46.30   10.50
  -5  18  -7   -0.80   11.30
   5  17  -7   18.10   10.40
   4  17  -7   -5.00    8.50
   3  17  -7    1.70    7.90
   2  17  -7   25.20    8.00
   1  17  -7   -2.60    5.90
   0  17  -7    4.70    6.70
   0 -17   7  -11.00    8.20
  -1  17  -7    9.80    7.00
  -1  17  -7    6.80    8.10
  -2  17  -7   29.90    7.30
  -2  17  -7   23.40    8.10
  -3  17  -7   21.10   10.00
  -3  17  -7    9.10    7.70
  -4  17  -7    3.30    8.10
  -5  17  -7   16.20   10.10
   6  16  -7   11.70   10.80
   5  16  -7   10.00    9.10
   4  16  -7    0.00    7.90
   3  16  -7   -5.80    6.30
   2  16  -7    7.80    6.30
   1  16  -7    3.90    6.10
   1  16  -7   13.50    6.70
   0  16  -7    5.10    6.10
   0  16  -7    9.10    6.30
   0 -16   7   -4.10    6.60
  -1  16  -7   13.30    6.10
  -1  16  -7    5.00    5.80
   1 -16   7    1.90    7.50
  -2  16  -7    8.50    5.80
  -2  16  -7    7.50    6.20
   2 -16   7    7.70    7.60
  -3  16  -7   -1.70    6.30
  -3  16  -7    5.50    6.70
  -4  16  -7    9.50    7.80
  -4  16  -7   -0.80    8.10
  -5  16  -7    7.40    7.90
  -5  16  -7    6.20   10.50
   6  15  -7   24.60    9.70
   5  15  -7   -3.50    7.10
   4  15  -7    4.40    6.50
   3  15  -7   -0.50    5.90
   2  15  -7   12.90    5.80
   2  15  -7   11.40    6.10
   1  15  -7   54.49    7.00
   1  15  -7   62.29    7.60
   0  15  -7  146.69    9.40
   0  15  -7  164.08   10.20
   0 -15   7  127.89   11.10
  -1  15  -7   62.19    6.70
  -1  15  -7   45.60    6.10
   1 -15   7   53.79    7.00
  -2  15  -7   13.80    5.60
  -2  15  -7   13.20    5.00
   2 -15   7   13.60    7.10
  -3  15  -7    0.90    5.50
   3 -15   7   -7.00    7.80
  -4  15  -7    9.00    6.90
  -4  15  -7    4.40    5.90
  -5  15  -7   -7.10    6.60
  -5  15  -7   14.20    8.80
  -6  15  -7    2.30   11.40
   7  14  -7    9.30   10.90
   6  14  -7    1.20    8.50
   5  14  -7   10.80    7.00
   4  14  -7   36.20    7.00
   2  14  -7    8.10    5.40
   1  14  -7    6.40    5.00
   1  14  -7   25.80    5.30
   0  14  -7   28.00    5.40
   0  14  -7   31.90    5.20
   0 -14   7   15.40    5.70
  -1  14  -7    5.80    4.90
  -1  14  -7   15.70    4.50
   1 -14   7   13.80    5.90
  -2  14  -7    9.20    5.00
  -2  14  -7    6.10    5.00
   2 -14   7    5.00    5.90
  -3  14  -7   25.50    5.70
  -3  14  -7   10.60    5.10
   3 -14   7   15.40    6.60
  -4  14  -7   33.80    5.80
  -4  14  -7   29.60    6.20
   4 -14   7   40.40    9.40
  -5  14  -7    2.80    7.20
  -5  14  -7    3.10    6.10
   5 -14   7   11.80   11.00
  -6  14  -7    7.70    9.70
  -6  14  -7    2.70    5.50
   7  13  -7   11.60    9.70
   6  13  -7    1.90    7.50
   4  13  -7   59.49    7.30
   3  13  -7   36.60    5.80
   2  13  -7   10.60    4.80
   1  13  -7   14.00    4.30
   1  13  -7   10.40    4.70
   0  13  -7    2.90    4.00
   0  13  -7    0.50    3.80
   0 -13   7    1.30    4.40
  -1  13  -7    7.80    4.20
  -1  13  -7   12.40    4.00
   1 -13   7    6.60    4.30
  -2  13  -7   16.80    4.50
  -2  13  -7   14.80    4.90
   2 -13   7   14.20    5.20
  -3  13  -7   27.40    5.10
  -3  13  -7   35.20    5.20
   3 -13   7   31.80    6.50
  -4  13  -7   64.59    7.10
  -4  13  -7   66.49    7.20
   4 -13   7   76.19    8.80
  -5  13  -7    5.80    6.40
  -5  13  -7    1.60    5.20
   5 -13   7   -2.90    8.70
  -6  13  -7   10.40    8.30
  -6  13  -7    1.90    3.20
  -6  13  -7   -3.30    4.10
   6 -13   7   -4.40   10.90
   7  12  -7   -4.00    8.80
   6  12  -7   36.30    7.30
   5  12  -7    0.80    5.50
   4  12  -7   54.09    6.30
   3  12  -7   -0.70    4.00
   2  12  -7  137.79    8.30
   1  12  -7   -3.10    3.50
   0  12  -7   64.19    5.80
   0  12  -7   63.19    6.20
   0 -12   7   59.59    6.60
  -1  12  -7    6.60    3.40
  -1  12  -7    4.60    3.60
   1 -12   7   -2.40    3.50
  -2  12  -7  149.49    8.70
  -2  12  -7  161.28    8.20
   2 -12   7  150.38    9.40
  -3  12  -7   11.20    4.20
  -3  12  -7    9.20    3.70
   3 -12   7    6.50    5.10
  -4  12  -7   52.79    6.00
  -4  12  -7   50.79    5.90
   4 -12   7   45.60    7.10
  -5  12  -7   10.90    5.60
  -5  12  -7    4.20    3.90
  -5  12  -7    1.50    5.00
   5 -12   7   -5.50    7.30
  -6  12  -7   48.40    8.20
   6 -12   7   33.90   10.70
   7 -12   7    6.00   14.40
   8  11  -7   41.50   13.90
   7  11  -7    9.30    7.40
   6  11  -7   29.30    6.50
   5  11  -7   35.50    5.60
   4  11  -7   52.99    5.80
   3  11  -7   28.90    4.70
   2  11  -7   13.90    3.70
   1  11  -7   74.29    6.20
   0  11  -7  137.29    7.00
   0  11  -7  144.19    7.70
   0 -11   7  139.09    8.00
  -1  11  -7   82.19    5.70
  -1  11  -7   77.69    6.20
   1 -11   7   87.79    6.30
  -2  11  -7    7.40    3.10
  -2  11  -7    7.40    3.70
   2 -11   7   10.90    4.10
  -3  11  -7   25.50    4.00
  -3  11  -7   20.80    4.10
   3 -11   7   25.00    5.30
  -4  11  -7   47.90    5.20
  -4  11  -7   47.80    5.30
   4 -11   7   38.70    6.50
  -5  11  -7   41.40    6.00
  -5  11  -7   31.80    5.00
  -5  11  -7   36.10    4.60
   5 -11   7   33.90    7.30
  -6  11  -7   26.40    6.40
   6 -11   7   33.40    9.20
  -7  11  -7   11.20    9.40
   7 -11   7    6.00   11.40
   8  10  -7   15.30   12.20
   7  10  -7   31.90    7.10
   6  10  -7   -6.90    4.90
   5  10  -7    0.70    4.30
   4  10  -7   38.60    5.00
   3  10  -7   82.49    6.30
   2  10  -7  130.29    7.20
   1  10  -7  343.87   12.40
   0  10  -7   11.20    2.90
   0  10  -7    9.40    2.80
   0 -10   7    9.80    3.50
  -1  10  -7  312.57   12.50
  -1  10  -7  338.87   12.20
   1 -10   7  345.77   12.50
  -2  10  -7  125.89    6.40
  -2  10  -7  139.69    7.30
   2 -10   7  133.99    7.90
  -3  10  -7   77.99    5.50
  -3  10  -7   89.39    6.30
   3 -10   7   79.49    7.40
  -4  10  -7   37.30    4.50
   4 -10   7   40.00    6.00
  -5  10  -7    9.00    4.40
  -5  10  -7    1.00    3.00
  -5  10  -7    2.80    3.20
   5 -10   7    3.70    4.10
   5 -10   7    5.30    5.90
  -6  10  -7    1.10    5.40
   6 -10   7    6.30    5.00
   6 -10   7   12.10    7.50
  -7  10  -7   32.00    8.10
   7 -10   7   19.90    6.50
   7 -10   7   27.50   10.10
   8   9  -7   11.50   11.60
   8   9  -7   19.10    7.80
   7   9  -7   -2.80    5.80
   6   9  -7    6.90    4.90
   5   9  -7   -0.30    3.90
   4   9  -7   40.90    4.70
   3   9  -7  106.19    6.50
   2   9  -7   88.39    5.50
   1   9  -7   18.60    3.00
   0   9  -7  147.09    7.00
   0  -9   7  141.99    7.10
  -1   9  -7   18.00    3.30
  -1   9  -7   23.80    3.00
   1  -9   7   20.80    3.70
  -2   9  -7   77.99    5.60
  -2   9  -7   87.09    4.90
  -3   9  -7  106.49    6.20
  -3   9  -7  104.99    5.70
   3  -9   7  102.19    7.20
  -4   9  -7   49.40    4.80
  -4   9  -7   46.20    4.60
   4  -9   7   38.70    4.10
   4  -9   7   40.70    5.50
  -5   9  -7    2.50    3.70
  -5   9  -7    8.60    2.30
  -5   9  -7    7.30    2.40
   5  -9   7    8.00    3.70
   5  -9   7   15.50    5.60
  -6   9  -7    5.30    4.90
   6  -9   7   10.00    4.60
   6  -9   7   10.00    6.60
  -7   9  -7    4.30    6.90
   7  -9   7   -5.00    5.60
   7  -9   7   -4.60    8.60
   8   8  -7   -3.50    6.70
   8   8  -7    3.90   10.60
   7   8  -7   -5.90    5.10
   7   8  -7    3.20    8.20
   6   8  -7   40.70    5.20
   5   8  -7   59.49    6.10
   4   8  -7   67.29    5.50
   3   8  -7   14.20    3.10
   2   8  -7  149.79    6.70
   1   8  -7   40.20    4.00
   0   8  -7   74.49    4.80
   0  -8   7   73.49    5.20
  -1   8  -7   35.60    3.80
  -1   8  -7   45.90    3.50
   1  -8   7   41.10    4.50
  -2   8  -7  158.28    6.80
  -2   8  -7  149.19    6.20
   2  -8   7  137.99    7.20
  -3   8  -7   14.00    2.70
  -3   8  -7   20.60    3.20
   3  -8   7   22.40    3.90
  -4   8  -7   60.89    4.80
  -4   8  -7   65.39    4.70
  -4   8  -7   59.29    5.00
   4  -8   7   48.70    4.80
  -5   8  -7   53.59    5.30
   5  -8   7   47.90    5.40
   5  -8   7   61.09    6.40
  -6   8  -7   35.50    5.50
   6  -8   7   37.80    4.90
   6  -8   7   44.30    6.80
  -7   8  -7   -6.60    6.20
   7  -8   7    1.80    5.10
   7  -8   7   17.30    7.90
   8  -8   7    8.60    6.60
   8   7  -7    8.90   10.30
   8   7  -7    4.90    6.10
   7   7  -7    4.80    7.50
   7   7  -7   -1.70    4.80
   3   7  -7  148.59    6.80
   2   7  -7  298.77   10.20
   1   7  -7  140.39    6.30
   0   7  -7   35.80    3.60
  -1   7  -7  137.39    5.60
  -1   7  -7  126.99    6.10
   1  -7   7  139.09    6.40
  -2   7  -7  307.27   10.50
  -2   7  -7  311.67    9.90
   2  -7   7  311.17   10.80
  -3   7  -7  162.48    6.70
  -3   7  -7  150.78    6.10
   3  -7   7  155.98    7.50
  -4   7  -7   50.19    4.30
  -4   7  -7   44.30    3.70
  -4   7  -7   49.00    4.00
   4  -7   7   48.80    4.90
   4  -7   7   44.90    4.20
  -5   7  -7    8.00    3.20
   5  -7   7    5.80    4.20
   5  -7   7   -1.20    3.00
  -6   7  -7    7.60    4.20
   6  -7   7    4.10    5.10
   6  -7   7   11.60    3.90
   7  -7   7   -8.10    6.70
   7  -7   7    0.60    4.70
   8  -7   7    1.70    6.20
   8   6  -7   18.70    9.70
   7   6  -7   20.60    7.50
   6   6  -7    5.90    6.20
   0   6  -7    9.80    2.10
  -1   6  -7  467.35   14.10
  -1   6  -7  469.15   13.50
   1  -6   7  469.15   14.20
  -2   6  -7  499.15   14.10
  -2   6  -7  498.25   14.60
   2  -6   7  472.55   14.80
  -3   6  -7   17.60    2.70
  -3   6  -7   12.40    2.30
  -3   6  -7   14.00    2.20
   3  -6   7   15.20    2.20
   3  -6   7    9.20    2.70
  -4   6  -7  130.29    4.80
  -4   6  -7  132.49    4.90
  -4   6  -7  131.09    5.80
   4  -6   7  132.39    5.50
   4  -6   7  125.99    6.80
  -5   6  -7   51.59    4.80
   5  -6   7   55.69    5.30
   5  -6   7   50.09    4.50
  -6   6  -7   -1.50    4.00
   6  -6   7   -0.10    4.60
   6  -6   7    1.80    3.50
   7  -6   7   14.10    4.70
   8  -6   7   13.20   10.00
   8  -6   7    5.10    5.70
   9   5  -7   23.50   13.00
   8   5  -7   16.90    9.50
   6   5  -7  141.39   10.20
   1   5  -7   14.90    2.20
   0   5  -7  117.89    4.90
  -1   5  -7   13.90    2.00
  -1   5  -7   17.80    1.90
   1  -5   7   17.10    2.40
  -2   5  -7   16.80    2.30
  -2   5  -7   20.90    2.10
   2  -5   7   13.00    2.30
  -3   5  -7   71.09    3.90
  -3   5  -7   70.39    3.80
  -3   5  -7   68.29    3.50
   3  -5   7   69.89    3.50
   3  -5   7   71.09    4.50
  -4   5  -7  203.58    7.30
   4  -5   7  205.58    6.90
   4  -5   7  197.48    7.90
  -5   5  -7   14.50    3.00
   5  -5   7   13.70    2.80
   5  -5   7   13.30    3.60
   6  -5   7  144.79    8.30
   6  -5   7  151.68    7.10
   7  -5   7   -3.60    4.10
   7  -5   7    1.50    5.30
   8  -5   7   16.90    5.70
   9   4  -7   28.90   13.00
   8   4  -7    2.80    9.00
   8   4  -7    7.90    6.30
   7   4  -7    8.70    7.20
   6   4  -7   25.00    6.20
   5   4  -7  112.99    8.20
   0   4  -7  624.04   17.30
  -1   4  -7 1743.33   44.80
   1  -4   7 1723.93   44.90
  -2   4  -7   50.99    2.50
  -2   4  -7   51.39    3.10
  -2   4  -7   52.09    3.30
   2  -4   7   54.39    3.50
  -3   4  -7   58.19    3.00
  -3   4  -7   66.49    3.20
  -3   4  -7   62.49    3.20
   3  -4   7   64.59    3.00
   3  -4   7   67.09    4.00
  -4   4  -7  183.78    6.60
   4  -4   7  192.58    6.30
   4  -4   7  184.78    7.20
   5  -4   7  109.89    6.20
   5  -4   7  113.19    5.20
   6  -4   7   24.30    4.20
   6  -4   7   39.80    4.00
   7  -4   7   11.50    4.90
   7  -4   7    6.20    4.20
   8  -4   7    7.10    6.10
   8  -4   7    1.70    5.30
   9   3  -7    0.90   11.90
   8   3  -7   -0.20    5.10
   8   3  -7    5.20    9.10
   7   3  -7   22.90    4.20
   7   3  -7   15.40    7.30
   6   3  -7   31.10    6.00
   5   3  -7   15.50    4.60
   4   3  -7  137.39    7.20
  -1   3  -7   87.19    3.70
  -2   3  -7   50.79    2.80
  -2   3  -7   51.09    2.10
  -2   3  -7   50.19    3.00
   2  -3   7   49.80    3.10
  -3   3  -7   91.29    3.10
  -3   3  -7   95.69    3.60
  -3   3  -7   96.49    3.10
   3  -3   7   96.49    4.40
   3  -3   7   92.59    3.50
  -4   3  -7  138.39    5.20
   4  -3   7  137.19    5.00
   4  -3   7  144.89    5.70
   5  -3   7   17.10    2.90
   5  -3   7   18.00    2.60
   6  -3   7   29.00    3.60
   6  -3   7   23.10    3.60
   7  -3   7   21.80    4.50
   7  -3   7   25.80    4.40
   8  -3   7   -1.40    5.40
   8  -3   7    1.90    5.20
   9   2  -7   17.20   12.50
   8   2  -7    0.40    8.60
   8   2  -7   -0.10    5.00
   7   2  -7   11.70    7.40
   7   2  -7   17.60    4.00
   6   2  -7   26.10    3.40
   6   2  -7   29.00    6.10
   5   2  -7   18.30    4.30
   4   2  -7   76.39    5.70
   3   2  -7  267.07    9.90
  -1   2  -7  502.55   13.50
  -1   2  -7  480.15   13.60
  -2   2  -7  655.73   17.70
  -2   2  -7  650.43   17.10
  -2   2  -7  698.93   17.80
   2  -2   7  670.93   18.10
   2  -2   7  682.33   18.20
   3  -2   7  275.27    8.40
   3  -2   7  271.17    7.60
   3  -2   7  287.07    8.60
   4  -2   7   78.19    3.50
   4  -2   7   81.29    4.00
   5  -2   7   21.70    2.60
   5  -2   7   16.10    2.50
   6  -2   7   37.10    3.80
   6  -2   7   21.20    3.20
   7  -2   7   14.40    3.80
   7  -2   7   17.40    4.30
   8  -2   7    2.50    5.40
   9   1  -7    8.00   11.90
   8   1  -7    5.80    5.20
   8   1  -7   22.10    9.10
   7   1  -7   18.60    6.80
   7   1  -7   20.90    4.10
   6   1  -7   14.80    5.50
   6   1  -7   13.20    3.00
   5   1  -7   27.90    5.10
   5   1  -7   27.00    2.90
   4   1  -7   62.69    5.40
   3   1  -7  268.17    9.80
   2   1  -7  243.08    8.50
   1   1  -7  754.82   20.30
   1   1  -7  741.73   19.90
   0   1  -7   77.19    3.40
   0  -1   7   77.19    3.30
  -1   1  -7  768.02   19.50
  -1   1  -7  767.62   20.30
   1  -1   7  774.92   20.40
  -2   1  -7  236.78    6.80
  -2   1  -7  232.58    6.80
   2  -1   7  249.68    7.30
   3  -1   7  276.97    8.20
   3  -1   7  276.37    7.50
   3  -1   7  271.37    8.10
   4  -1   7   64.99    3.30
   4  -1   7   68.49    3.30
   4  -1   7   70.49    3.50
   5  -1   7   29.40    3.10
   5  -1   7   26.20    2.50
   5  -1   7   34.50    3.40
   6  -1   7   12.40    2.60
   6  -1   7   12.50    3.30
   7  -1   7   31.40    4.70
   8  -1   7    3.60    5.50
   9   0  -7    4.10   11.60
   8   0  -7    3.40    8.40
   8   0  -7    4.40    5.40
   7   0  -7    1.90    3.90
   7   0  -7    5.20    6.60
   6   0  -7    6.80    5.00
   5   0  -7   15.50    4.40
   5   0  -7   18.00    2.70
   4   0  -7   11.00    3.40
   4   0  -7    4.00    1.80
   3   0  -7  134.79    5.20
   3   0  -7  153.08    6.70
   2   0  -7 1652.23   42.70
   2   0  -7 1705.93   43.80
  -2   0   7 1643.74   43.60
   1   0  -7  410.86   11.90
   1   0  -7  427.46   12.30
  -1   0   7  409.66   12.20
  -1   0   7  448.26   11.90
  -1   0  -7  404.96   11.40
  -1   0  -7  416.36   10.60
   1   0   7  419.76   11.50
   1   0   7  411.76   10.70
  -2   0  -7 1688.93   42.60
  -2   0  -7 1668.23   42.60
   2   0   7 1739.23   43.20
   3   0   7  148.89    4.70
   3   0   7  153.78    5.00
   4   0   7    7.00    1.60
   4   0   7    4.00    1.70
   5   0   7   20.00    2.80
   5   0   7   18.70    2.00
   6   0   7   10.30    2.30
   6   0   7   12.00    3.40
   7   0   7   -9.10    4.00
   8   0   7   -2.30    5.50
   9  -1  -7    6.30   12.00
   8  -1  -7   -1.30    5.60
   8  -1  -7    4.80    8.40
   7  -1  -7   33.80    7.70
   7  -1  -7   19.00    4.60
   6  -1  -7   10.00    5.20
   6  -1  -7   14.00    3.40
   5  -1  -7   30.10    4.80
   5  -1  -7   30.20    3.20
   4  -1  -7   56.19    3.70
   4  -1  -7   62.39    5.20
   3  -1  -7  266.97    8.50
   3  -1  -7  291.07   10.00
  -3   1   7  271.27    9.80
   2  -1  -7  239.08    7.50
   2  -1  -7  227.88    8.20
  -2   1   7  247.68    7.30
  -2   1   7  238.88    8.30
   1  -1  -7  761.62   20.40
   1  -1  -7  735.93   20.10
  -1   1   7  777.72   20.10
  -1   1   7  742.83   20.40
   0  -1  -7   76.09    3.30
   0   1   7   77.09    3.10
   0   1   7   84.49    3.40
  -1  -1  -7  765.72   19.70
  -1  -1  -7  762.32   20.20
   1   1   7  741.23   19.70
   1   1   7  808.82   20.40
  -2  -1  -7  235.88    6.50
  -2  -1  -7  242.58    6.50
   2   1   7  238.28    6.50
   2   1   7  245.68    7.20
   3   1   7  290.77    8.40
   4   1   7   64.99    3.70
   5   1   7   35.40    3.50
   6   1   7   18.60    2.20
   6   1   7   15.90    3.80
   7   1   7   21.50    5.00
   7   1   7   22.90    2.90
   8   1   7   -2.00    5.90
   9  -2  -7    4.70   12.20
   8  -2  -7    9.50    8.70
   8  -2  -7   -5.60    5.90
   7  -2  -7   14.00    4.70
   7  -2  -7   18.80    7.00
   6  -2  -7   27.30    4.00
   6  -2  -7   25.60    5.80
   5  -2  -7   12.80    4.40
   5  -2  -7   16.80    3.00
   4  -2  -7   82.09    5.60
   4  -2  -7   77.39    4.40
  -4   2   7   81.49    5.60
   3  -2  -7  269.27    9.80
   3  -2  -7  276.67    8.80
  -3   2   7  274.67    9.90
   2  -2  -7  658.63   18.00
   2  -2  -7  653.13   18.60
  -2   2   7  663.13   17.70
  -2   2   7  649.14   18.60
   1  -2  -7  485.85   13.70
   1  -2  -7  496.05   13.80
  -1   2   7  478.95   13.90
  -1   2   7  487.15   13.60
   0  -2  -7 2526.45   63.69
   0  -2  -7 2448.56   63.89
   0   2   7 2473.75   63.69
   0   2   7 2643.54   63.99
  -1  -2  -7  488.95   13.10
  -1  -2  -7  471.25   13.30
   1   2   7  485.85   13.00
   1   2   7  505.55   13.50
  -2  -2  -7  693.53   17.60
   2   2   7  681.93   18.10
   2   2   7  659.23   17.60
   3   2   7  284.07    8.30
   4   2   7   82.19    3.50
   5   2   7   15.80    2.00
   5   2   7   25.90    3.30
   6   2   7   35.10    4.50
   6   2   7   31.10    3.30
   7   2   7   16.70    2.90
   7   2   7   26.00    5.30
   8   2   7   -1.80    6.30
   9  -3  -7    6.20   12.20
   8  -3  -7   11.10    6.30
   8  -3  -7    6.30    8.80
   7  -3  -7   26.40    7.20
   7  -3  -7   20.10    5.20
   6  -3  -7   21.60    4.20
   6  -3  -7   18.70    5.60
   5  -3  -7   14.00    3.30
   5  -3  -7   20.30    4.60
  -5   3   7   20.80    4.30
   4  -3  -7  130.79    6.00
   4  -3  -7  126.99    6.80
  -4   3   7  141.59    7.20
   3  -3  -7   88.89    5.00
   3  -3  -7   91.89    4.70
  -3   3   7  100.89    5.40
  -3   3   7   95.89    3.90
   2  -3  -7   51.79    3.40
   2  -3  -7   46.60    3.60
  -2   3   7   48.70    3.40
  -2   3   7   50.59    3.10
   1  -3  -7   85.79    4.00
   1  -3  -7   88.39    4.10
  -1   3   7   89.89    4.00
  -1   3   7   87.49    4.10
   0  -3  -7  402.76   12.10
   0  -3  -7  424.56   11.90
   0   3   7  430.16   12.00
   0   3   7  438.56   12.20
  -1  -3  -7   93.79    3.50
  -1  -3  -7   84.09    3.70
   1   3   7   88.19    3.40
   1   3   7   93.29    3.90
  -2  -3  -7   54.49    2.50
   2   3   7   47.60    2.90
   2   3   7   49.60    2.50
   3   3   7  100.09    4.10
   4   3   7  140.59    5.10
   5   3   7   17.20    2.40
   6   3   7   25.40    4.70
   6   3   7   31.30    3.00
   7   3   7   28.40    3.30
   7   3   7   22.70    5.50
   8   3   7   10.00    6.80
   9  -4  -7   11.70   12.40
   8  -4  -7   16.80    9.40
   8  -4  -7   -2.50    7.20
   7  -4  -7    9.60    5.20
   7  -4  -7   -3.40    6.80
   6  -4  -7   25.50    4.60
   6  -4  -7   33.70    6.10
  -6   4   7   39.70    7.10
   5  -4  -7   97.79    7.20
   5  -4  -7   98.69    6.20
  -5   4   7  104.69    7.40
   4  -4  -7  190.28    8.40
   4  -4  -7  187.88    7.50
  -4   4   7  171.18    8.80
   3  -4  -7   62.19    4.60
   3  -4  -7   64.99    4.30
  -3   4   7   61.89    3.40
  -3   4   7   58.89    4.50
   2  -4  -7   48.90    3.90
   2  -4  -7   47.60    3.50
  -2   4   7   49.70    3.40
  -2   4   7   57.19    3.90
   1  -4  -7 1747.93   45.10
   1  -4  -7 1710.53   45.00
  -1   4   7 1706.33   45.10
  -1   4   7 1784.32   45.10
   0  -4  -7  648.54   17.90
   0  -4  -7  650.23   18.10
   0   4   7  642.04   17.90
   0   4   7  682.83   18.30
  -1  -4  -7 1664.33   44.20
  -1  -4  -7 1758.32   44.20
   1   4   7 1757.62   44.50
   1   4   7 1709.63   44.10
  -2  -4  -7   56.59    2.90
   2   4   7   59.79    3.40
   2   4   7   49.60    2.90
   3   4   7   65.49    3.70
   4   4   7  199.08    6.80
   5   4   7  109.99    5.20
   6   4   7   37.30    3.30
   6   4   7   31.20    5.00
   7   4   7   10.20    3.20
   7   4   7    8.20    5.40
   8   4   7    1.30    7.10
   8   4   7    7.10    4.10
   9  -5  -7    3.10   13.30
   8  -5  -7   23.00    9.40
   8  -5  -7    3.30    7.50
   7  -5  -7    4.80    6.70
   6  -5  -7  155.28    9.80
   6  -5  -7  151.08    8.70
  -6   5   7  151.88   10.50
   5  -5  -7   10.30    3.80
   5  -5  -7   12.60    4.50
  -5   5   7   18.70    5.10
   4  -5  -7  209.78    9.00
   4  -5  -7  194.18    8.20
  -4   5   7  207.58    9.40
  -4   5   7  198.18    6.50
   3  -5  -7   62.19    4.60
   3  -5  -7   67.19    5.00
  -3   5   7   69.59    5.00
  -3   5   7   75.79    4.10
   2  -5  -7   16.90    2.80
   2  -5  -7   16.40    2.70
  -2   5   7   24.90    3.00
  -2   5   7   23.30    2.70
   1  -5  -7   11.00    2.20
   1  -5  -7   14.10    2.20
  -1   5   7   13.80    2.30
  -1   5   7   13.70    2.20
   0  -5  -7  107.19    4.70
   0  -5  -7  109.49    5.00
   0   5   7  110.79    4.50
   0   5   7  115.29    4.90
  -1  -5  -7   10.00    1.90
  -1  -5  -7   10.40    1.80
   1   5   7   14.50    2.00
   1   5   7   13.70    2.20
  -2  -5  -7   20.10    2.20
   2   5   7   18.40    2.20
   2   5   7   20.50    2.50
   3   5   7   81.09    4.40
   4   5   7  222.58    7.90
   5   5   7   19.30    3.00
   6   5   7  158.88    7.10
   7   5   7   -0.20    5.50
   7   5   7   -0.90    3.50
   8   5   7    5.70    7.70
   8   5   7   11.60    4.70
   8  -6  -7   15.40    9.80
   8  -6  -7   10.40    8.60
   7  -6  -7   26.60    7.70
   7  -6  -7   12.50    6.50
  -7   6   7   10.90    8.40
   6  -6  -7   -2.60    5.40
  -6   6   7    6.40    6.10
   5  -6  -7   44.00    5.30
   5  -6  -7   65.79    6.60
  -5   6   7   64.89    6.90
   4  -6  -7  128.29    7.30
   4  -6  -7  127.59    7.00
  -4   6   7  126.99    7.40
  -4   6   7  132.79    5.40
   3  -6  -7   13.30    3.20
   3  -6  -7   10.20    2.90
  -3   6   7   14.90    2.50
  -3   6   7    8.70    2.90
   2  -6  -7  472.75   14.70
   2  -6  -7  496.25   14.90
  -2   6   7  471.55   15.00
  -2   6   7  483.05   14.60
   1  -6  -7  433.36   13.90
   1  -6  -7  474.05   14.00
  -1   6   7  471.45   14.10
  -1   6   7  462.85   13.90
   0  -6  -7    6.30    2.00
   0  -6  -7    8.50    2.10
   0   6   7   16.80    2.40
   0   6   7    9.10    2.10
  -1  -6  -7  457.25   13.90
  -1  -6  -7  463.85   13.90
   1   6   7  481.35   14.20
   1   6   7  480.85   13.80
  -2  -6  -7  493.95   14.50
   2   6   7  515.55   14.90
   2   6   7  485.05   14.40
  -3  -6  -7   14.70    1.70
   3   6   7   16.60    2.60
   3   6   7   12.90    2.50
   4   6   7  129.79    6.10
   5   6   7   48.10    5.00
   6   6   7    0.50    3.50
   7   6   7   11.40    6.10
   7   6   7   15.60    4.40
   8   6   7   -1.40    7.60
   8   6   7   10.30    5.50
   8  -7  -7   -2.40    9.70
   8  -7  -7    6.70    9.60
   7  -7  -7   -6.10    6.80
  -7   7   7    7.20    8.70
   6  -7  -7   11.60    5.40
   6  -7  -7   26.20    6.30
  -6   7   7    0.30    6.60
   5  -7  -7    7.40    4.70
   5  -7  -7   -0.30    4.70
  -5   7   7   11.10    5.10
   4  -7  -7   49.50    5.10
   4  -7  -7   59.69    5.70
  -4   7   7   50.59    5.70
  -4   7   7   47.80    4.20
   3  -7  -7  148.99    7.40
   3  -7  -7  157.58    7.30
  -3   7   7  145.49    8.60
  -3   7   7  155.48    6.90
   2  -7  -7  309.67   10.60
   2  -7  -7  295.57   10.50
  -2   7   7  295.77   10.70
  -2   7   7  306.77   10.50
   1  -7  -7  138.09    6.40
   1  -7  -7  135.79    6.20
  -1   7   7  133.19    5.90
  -1   7   7  128.19    6.00
   0  -7  -7   34.40    3.10
   0  -7  -7   35.60    3.60
   0   7   7   26.40    3.00
   0   7   7   39.70    3.60
  -1  -7  -7  137.39    6.20
   1   7   7  148.89    6.50
   1   7   7  140.79    5.90
  -2  -7  -7  304.67   10.30
   2   7   7  329.27   10.80
   2   7   7  310.17   10.30
  -3  -7  -7  157.88    5.70
   3   7   7  145.09    6.90
   3   7   7  152.38    6.70
   4   7   7   46.20    4.90
   5   7   7   -0.20    3.30
   6   7   7    6.80    4.00
   7   7   7    1.10    4.70
   8   7   7   -8.10    8.20
   8   7   7    8.80    7.50
   8  -8  -7  -11.40   10.40
   8  -8  -7    7.00   13.70
   7  -8  -7   -1.10    7.70
   7  -8  -7    7.60    7.80
  -7   8   7    2.60    9.50
   6  -8  -7   34.30    6.90
   6  -8  -7   36.60    6.80
  -6   8   7   45.50    7.60
   5  -8  -7   55.19    6.60
   5  -8  -7   68.59    6.70
  -5   8   7   46.30    3.70
  -5   8   7   64.49    7.00
   4  -8  -7   61.99    6.50
   4  -8  -7   68.59    7.00
  -4   8   7   71.69    6.50
  -4   8   7   70.89    5.00
   3  -8  -7   14.70    3.60
   3  -8  -7   12.30    3.70
  -3   8   7   17.70    3.20
  -3   8   7   23.30    4.00
   2  -8  -7  148.29    7.10
   2  -8  -7  140.59    7.10
  -2   8   7  144.89    6.80
   1  -8  -7   45.80    4.20
   1  -8  -7   41.10    4.50
  -1   8   7   43.60    4.20
  -1   8   7   46.70    4.00
   0  -8  -7   74.49    4.80
   0  -8  -7   68.79    4.90
   0   8   7   69.49    4.60
   0   8   7   63.99    4.80
  -1  -8  -7   44.10    4.10
   1   8   7   40.90    3.90
   1   8   7   52.09    4.30
  -2  -8  -7  154.48    6.50
   2   8   7  139.49    6.60
   2   8   7  143.49    6.90
  -3  -8  -7   14.50    2.50
   3   8   7   23.30    3.50
   3   8   7   19.60    3.40
   4   8   7   59.29    5.60
   4   8   7   69.19    5.60
   5   8   7   61.99    6.00
   6   8   7   38.90    5.10
   7   8   7   -5.10    5.20
   8   8   7    2.30    8.90
   8  -9  -7   -2.40   10.80
   7  -9  -7   -0.70    8.10
   7  -9  -7    2.00    8.70
  -7   9   7    8.70   10.60
   6  -9  -7   17.30    7.00
   6  -9  -7    6.00    6.20
  -6   9   7    2.40    7.20
   5  -9  -7   14.20    5.60
   5  -9  -7   10.20    5.40
  -5   9   7    5.30    2.80
  -5   9   7    9.50    5.90
   4  -9  -7   35.40    5.40
   4  -9  -7   42.20    5.70
  -4   9   7   40.10    4.30
  -4   9   7   52.39    6.20
   3  -9  -7  106.59    7.10
   3  -9  -7   99.29    6.70
  -3   9   7  103.89    6.90
  -3   9   7   96.39    6.00
   2  -9  -7   85.19    5.40
   2  -9  -7   80.99    6.00
  -2   9   7   73.19    5.60
  -2   9   7   69.59    5.50
   1  -9  -7   17.00    3.40
   1  -9  -7   17.70    3.10
  -1   9   7   27.20    3.80
  -1   9   7   19.50    3.70
   0  -9  -7  152.18    7.30
   0  -9  -7  152.18    7.10
   0   9   7  162.88    7.40
   0   9   7  140.79    7.70
  -1  -9  -7   23.10    3.60
   1   9   7   17.60    3.10
   1   9   7   29.00    3.80
  -2  -9  -7   87.59    5.60
   2   9   7   86.19    5.90
  -3  -9  -7  112.79    5.60
   3   9   7  104.79    6.40
   3   9   7  112.59    6.60
   4   9   7   41.40    4.80
   4   9   7   52.89    5.40
   5   9   7   14.10    4.60
   5   9   7    9.60    4.20
   6   9   7   13.90    5.20
   7   9   7    1.60    5.90
   8   9   7    1.90   10.00
   8 -10  -7   24.50   11.70
   7 -10  -7   30.20    9.10
   6 -10  -7   15.80    7.80
   6 -10  -7    3.80    7.40
  -6  10   7   -3.40    7.50
   5 -10  -7   11.10    5.80
   5 -10  -7    2.50    6.00
  -5  10   7    7.90    3.40
  -5  10   7   11.40    6.20
   4 -10  -7   34.10    5.40
   4 -10  -7   24.90    5.10
  -4  10   7   41.60    6.30
  -4  10   7   39.50    4.70
   3 -10  -7   69.19    6.30
   3 -10  -7   70.59    7.20
  -3  10   7   84.49    6.30
  -3  10   7   84.39    6.70
   2 -10  -7  135.39    7.70
   2 -10  -7  128.99    7.20
  -2  10   7  123.29    7.20
  -2  10   7  116.99    7.20
   1 -10  -7  347.77   12.40
   1 -10  -7  317.37   12.40
  -1  10   7  350.66   12.60
  -1  10   7  342.37   12.20
   0 -10  -7   17.00    4.00
   0 -10  -7   10.80    3.20
   0  10   7   14.80    3.30
   0  10   7    2.60    3.00
  -1 -10  -7  331.67   12.20
   1  10   7  330.97   11.90
   1  10   7  368.56   12.70
  -2 -10  -7  132.39    7.00
   2  10   7  122.09    6.90
   2  10   7  136.79    7.40
  -3 -10  -7   75.79    5.30
   3  10   7   73.79    6.30
   3  10   7   75.89    6.30
   4  10   7   40.40    5.30
   4  10   7   36.20    5.40
   5  10   7    3.10    5.20
   5  10   7    0.90    4.80
   6  10   7    4.10    6.00
   6  10   7    6.20    5.30
   7  10   7   14.90    7.30
   7  10   7    8.40    8.80
   8 -11  -7   41.40   12.90
   7 -11  -7   14.80    9.40
   7 -11  -7  -10.10   11.50
   6 -11  -7   35.70    7.80
   6 -11  -7   21.70    8.90
  -6  11   7   44.70   10.20
   5 -11  -7   33.60    6.60
   5 -11  -7   29.70    7.40
  -5  11   7   31.40    4.50
  -5  11   7   43.20    7.60
   4 -11  -7   42.40    6.30
   4 -11  -7   55.79    7.00
  -4  11   7   50.29    6.50
  -4  11   7   49.40    5.90
   3 -11  -7   18.10    5.00
   3 -11  -7   22.40    4.80
  -3  11   7   19.60    4.50
  -3  11   7   19.90    4.50
   2 -11  -7    7.90    4.20
   2 -11  -7    8.40    3.90
  -2  11   7    7.90    3.70
  -2  11   7   10.70    3.70
   1 -11  -7   84.59    6.90
   1 -11  -7   95.39    6.50
  -1  11   7   93.89    6.80
  -1  11   7   76.49    6.30
   0 -11  -7  147.29    7.60
   0 -11  -7  135.49    7.50
   0  11   7  143.29    8.10
   0  11   7  140.39    7.50
  -1 -11  -7   99.99    6.70
   1  11   7   81.79    6.20
   1  11   7   77.69    6.60
  -2 -11  -7    7.50    3.60
   2  11   7    8.10    3.60
   2  11   7    1.00    3.60
  -3 -11  -7   26.00    4.30
   3  11   7   23.70    4.80
   3  11   7   16.90    4.60
   4  11   7   50.39    6.30
   4  11   7   51.19    6.20
   5  11   7   32.50    5.90
   5  11   7   34.80    6.60
   6  11   7   25.80    7.90
   6  11   7   43.70    7.10
   7  11   7    0.80    7.60
   7  11   7    1.80    9.60
   7 -12  -7    5.40   10.00
   6 -12  -7   36.30    8.60
   6 -12  -7   17.90    9.80
  -6  12   7   38.60    3.90
   5 -12  -7    4.30    8.10
   5 -12  -7   -4.70    6.20
  -5  12   7    3.90    7.50
  -5  12   7    5.70    4.30
   4 -12  -7   53.99    7.90
   4 -12  -7   45.60    6.80
  -4  12   7   66.09    7.80
  -4  12   7   59.89    6.20
   3 -12  -7    8.20    4.60
   3 -12  -7   -3.50    5.30
  -3  12   7    8.20    4.40
  -3  12   7   -5.30    4.90
   2 -12  -7  140.29    8.30
   2 -12  -7  152.28    8.20
  -2  12   7  142.39    8.80
  -2  12   7  145.49    8.60
   1 -12  -7   -0.10    4.20
   1 -12  -7    4.20    3.70
  -1  12   7   -2.30    3.70
  -1  12   7   -1.50    3.50
   0 -12  -7   68.69    6.80
   0  12   7   60.49    6.20
   0  12   7   52.59    5.40
  -1 -12  -7    2.20    4.10
   1  12   7   -3.90    3.60
   1  12   7   -4.00    3.50
  -2 -12  -7  153.08    8.40
   2  12   7  140.39    8.90
   2  12   7  152.28    8.80
  -3 -12  -7   10.60    4.10
   3  12   7   14.00    5.00
   3  12   7    8.10    4.80
   4  12   7   48.60    6.30
   4  12   7   57.09    6.60
   5  12   7    9.30    6.10
   5  12   7    5.30    6.60
   6  12   7   40.70    9.50
   6  12   7   39.80    8.00
   7  12   7   12.90    9.00
   7 -13  -7   -2.50   10.70
   6 -13  -7    2.00    8.10
  -6  13   7    0.40    4.30
   5 -13  -7   -1.80    8.70
   5 -13  -7    7.00    6.60
  -5  13   7    0.70    8.50
  -5  13   7    8.50    5.10
   4 -13  -7   42.40    8.20
   4 -13  -7   41.60    8.20
  -4  13   7   62.59    7.00
  -4  13   7   66.29    8.30
   3 -13  -7   30.30    6.00
   3 -13  -7   30.70    6.70
  -3  13   7   32.00    5.80
  -3  13   7   32.30    6.70
   2 -13  -7    9.00    4.30
   2 -13  -7   11.00    4.60
  -2  13   7   23.10    5.10
  -2  13   7   11.40    4.60
   1 -13  -7   11.10    5.10
   1 -13  -7   18.30    5.10
  -1  13   7   11.80    4.80
  -1  13   7   18.10    4.90
   0 -13  -7    1.20    4.90
   0  13   7    1.60    3.80
   0  13   7   -3.90    4.20
  -1 -13  -7   14.20    4.90
   1  13   7    0.60    4.70
   1  13   7   10.00    4.30
  -2 -13  -7   19.30    4.80
   2  13   7   13.40    4.90
   2  13   7   16.50    4.90
  -3 -13  -7   32.80    5.90
   3  13   7   29.50    5.90
   3  13   7   39.80    6.20
   4  13   7   73.39    8.30
   4  13   7   60.19    7.40
   5  13   7  -17.70    7.30
   5  13   7    9.80    6.70
   6  13   7   -4.40   11.20
   7  13   7    0.00   10.10
   7 -14  -7   18.80   11.90
   6 -14  -7    1.50    8.90
  -6  14   7    4.40    5.20
   5 -14  -7   23.30    7.90
  -5  14   7   13.30    6.10
   4 -14  -7   26.30    7.20
   4 -14  -7   37.40    9.40
  -4  14   7   29.70    6.50
  -4  14   7   41.90    8.20
   3 -14  -7   17.80    6.10
   3 -14  -7   18.80    7.30
  -3  14   7   10.30    6.50
  -3  14   7   18.50    5.70
   2 -14  -7   17.10    6.20
   2 -14  -7   13.00    5.40
  -2  14   7   -2.70    5.00
  -2  14   7    7.70    5.70
   1 -14  -7   11.50    5.90
   1 -14  -7   10.50    4.90
  -1  14   7    6.10    5.00
  -1  14   7   17.40    5.50
   0 -14  -7   37.90    6.60
   0  14   7   19.10    5.30
   0  14   7   38.10    6.40
  -1 -14  -7   15.80    5.40
   1  14   7   19.10    5.50
   1  14   7   13.60    5.40
  -2 -14  -7    6.90    5.10
   2  14   7    1.30    5.10
   2  14   7   14.50    5.80
  -3 -14  -7   12.50    5.80
   3  14   7   10.90   10.50
   3  14   7    4.60    6.20
   4  14   7   30.80    7.70
   4  14   7   23.10    7.00
   5  14   7   17.60    7.90
   5  14   7  -12.20    8.80
   6  14   7    2.00    9.20
   7  14   7   12.10   11.30
   6 -15  -7   11.80   10.50
  -6  15   7    2.80    8.90
   5 -15  -7   14.10    8.40
  -5  15   7   -1.20    7.00
   4 -15  -7    5.80    7.30
   3 -15  -7    1.70    7.70
   3 -15  -7   -4.00    5.90
  -3  15   7    5.20    6.00
  -3  15   7   -0.60    7.20
   2 -15  -7   11.40    6.80
   2 -15  -7   -3.20    5.60
  -2  15   7   13.20    6.10
  -2  15   7    6.90    6.30
   1 -15  -7   54.59    7.70
  -1  15   7   54.59    6.70
  -1  15   7   46.80    7.00
   0 -15  -7  143.89   11.10
   0  15   7  163.38   10.90
   0  15   7  157.38    9.60
  -1 -15  -7   51.09    7.10
   1  15   7   58.09    7.50
   1  15   7   55.59    7.00
  -2 -15  -7    9.40    6.10
   2  15   7   19.40    6.40
   2  15   7   13.60    6.10
  -3 -15  -7    0.70    6.50
   3  15   7   16.30    7.50
   3  15   7  -11.00    6.20
   4  15   7    2.70   13.70
   4  15   7    1.90    7.30
   5  15   7    1.00    8.70
   6  15   7   -1.50   10.70
   6 -16  -7   32.90   11.70
   5 -16  -7   37.50    9.70
   4 -16  -7   -1.80    7.50
  -4  16   7   20.40    8.30
   3 -16  -7   11.30    7.40
  -3  16   7   -4.50    6.90
   2 -16  -7   13.90    6.20
   2 -16  -7   14.20    8.30
  -2  16   7    3.10    6.70
   1 -16  -7   14.40    7.90
  -1  16   7   -0.90    5.80
  -1  16   7    5.00    6.20
   0 -16  -7    5.70    7.50
   0  16   7   -5.30    6.00
   0  16   7  -15.60    6.60
  -1 -16  -7   -7.70    6.80
   1  16   7   -0.50    6.70
   1  16   7    6.90    6.40
  -2 -16  -7   12.00    7.00
   2  16   7   23.10    7.30
   2  16   7   17.60    8.70
  -3 -16  -7    8.00    7.40
   3  16   7    2.70    7.20
   4  16   7    2.10    8.30
   5  16   7   -7.60   10.10
   6  16   7    1.70   12.40
   5 -17  -7   10.00   10.10
  -5  17   7   -4.00    9.40
   4 -17  -7    3.50    9.00
  -4  17   7    9.00    8.90
   3 -17  -7   13.80    8.20
  -3  17   7   35.90    9.20
  -2  17   7   21.60    7.50
  -1  17   7    0.00    6.80
   0 -17  -7    0.00    8.00
   0  17   7    7.60    7.20
  -1 -17  -7    9.10    8.10
   1  17   7    2.20    7.10
  -2 -17  -7   14.60    8.90
   2  17   7   44.10    9.00
  -3 -17  -7   11.90    9.30
   3  17   7    7.20    8.50
   4  17   7   10.90   10.20
   5  17   7    9.10   11.30
   5 -18  -7   11.00   12.50
   4 -18  -7   30.60   11.30
  -4  18   7   12.70   11.00
  -3  18   7   20.80    9.50
  -2  18   7   -5.30    8.00
  -1  18   7    4.00    8.10
   0  18   7    1.50    7.10
  -1 -18  -7   18.10   11.40
   1  18   7   -1.90    8.10
  -2 -18  -7    9.00   10.20
   2  18   7    0.50    8.40
  -3 -18  -7   12.90   10.60
   3  18   7    1.60    9.50
   4  18   7   38.70   11.50
   5  18   7    2.00   12.70
  -4  19   7   19.50   13.00
  -3  19   7    2.10   11.60
  -2  19   7    8.60    9.60
  -1  19   7   20.10    9.50
   0  19   7   13.40    9.20
   1  19   7   19.40    9.30
   2  19   7   14.60   10.20
   3  19   7   12.00   11.40
   4  19   7   17.10   13.40
  -3  20   7   -8.60   14.10
  -2  20   7    8.50   11.50
  -1  20   7    3.40   10.00
   0  20   7   15.00   10.80
   1  20   7    0.50   10.70
   2  20   7    2.90   12.10
   3  20   7    5.70   13.20
  -1  21   7   -8.60   13.20
   0  21   7   10.60   12.60
   1  21   7   22.30   13.20
   1  21  -8    8.40   15.50
   0  21  -8   11.30   12.60
  -1  21  -8    8.40   12.40
   3  20  -8  -20.00   11.80
   2  20  -8    8.80   11.00
   1  20  -8   31.10   10.90
   0  20  -8    3.70   10.10
  -1  20  -8   17.80   10.50
  -2  20  -8  -16.80   10.60
  -3  20  -8   15.80   12.40
   4  19  -8   17.00   11.40
   3  19  -8   66.89   11.20
   2  19  -8    1.50    9.80
   1  19  -8    8.00    9.10
   0  19  -8  -18.80    8.40
  -1  19  -8   12.40    8.90
  -2  19  -8   14.10    9.30
  -3  19  -8   15.60   10.40
  -4  19  -8    9.80   11.20
   5  18  -8    4.10   12.60
   4  18  -8   16.20   10.80
   3  18  -8   -3.60    8.60
   2  18  -8    5.80    7.90
   1  18  -8   -2.40    7.70
   0  18  -8   15.90    7.70
  -1  18  -8    6.30    7.80
  -2  18  -8    4.10    8.20
  -3  18  -8    2.50    8.80
  -4  18  -8   10.90   10.50
   5  17  -8  -12.40    9.80
   4  17  -8   -0.30    8.90
   3  17  -8    4.40    8.00
   2  17  -8    1.90    7.10
   1  17  -8   19.50    7.00
   0  17  -8   -2.20    6.40
  -1  17  -8    7.50    8.30
  -1  17  -8   12.60    6.60
  -2  17  -8  -11.50    7.70
  -2  17  -8   18.50    7.00
  -3  17  -8    8.10    9.30
  -3  17  -8    2.90    6.90
  -4  17  -8    3.20    9.30
  -5  17  -8    1.50    9.80
   6  16  -8   17.80   11.40
   5  16  -8   21.00    9.30
   4  16  -8    3.10    7.90
   3  16  -8   34.70    7.80
   2  16  -8   -5.80    5.30
   1  16  -8    7.00    7.10
   1  16  -8   17.30    6.50
   0  16  -8   44.20    8.00
   0  16  -8   52.09    7.50
  -1  16  -8   19.40    6.30
  -1  16  -8    8.20    5.90
   1 -16   8   16.10    8.20
  -2  16  -8    1.80    6.20
  -2  16  -8   12.20    6.30
   2 -16   8    5.60    8.00
  -3  16  -8   19.50    7.20
  -3  16  -8   18.60    7.10
  -4  16  -8   -6.70    7.00
  -4  16  -8   -8.10    7.80
  -5  16  -8   24.80   10.50
  -5  16  -8   12.50    8.10
   6  15  -8   16.10   10.30
   5  15  -8   20.50    8.00
   4  15  -8   43.40    7.90
   3  15  -8   38.50    7.10
   2  15  -8   17.20    6.00
   2  15  -8   15.30    6.70
   1  15  -8   -4.60    5.50
   1  15  -8    8.70    5.50
   0  15  -8   50.19    6.90
   0  15  -8   56.39    7.00
  -1  15  -8   -2.90    5.00
  -1  15  -8    2.20    5.00
   1 -15   8    2.50    6.30
  -2  15  -8   29.20    6.20
  -2  15  -8   11.80    5.40
   2 -15   8   27.30    7.30
  -3  15  -8   18.10    7.50
  -3  15  -8   41.50    6.50
   3 -15   8   27.00    8.10
  -4  15  -8   31.30    6.70
  -4  15  -8   28.50    7.50
  -5  15  -8    2.40    8.80
  -5  15  -8   13.10    6.90
  -6  15  -8   23.20   13.70
   7  14  -8   18.60   11.10
   6  14  -8   17.50    8.90
   5  14  -8    5.10    7.10
   4  14  -8    3.00    6.10
   3  14  -8    2.30    5.40
   1  14  -8    3.10    5.30
   1  14  -8    9.90    5.00
   0  14  -8    0.70    4.90
   0  14  -8    6.50    5.00
   0 -14   8   11.80    5.70
  -1  14  -8    5.10    4.60
  -1  14  -8   12.50    4.80
   1 -14   8    8.10    5.80
  -2  14  -8   19.50    5.40
  -2  14  -8   14.20    4.90
   2 -14   8   24.50    6.30
  -3  14  -8    0.50    4.90
  -3  14  -8    0.70    5.10
   3 -14   8   -3.00    6.60
  -4  14  -8    1.60    5.60
  -4  14  -8    8.00    5.60
   4 -14   8    7.90    9.00
  -5  14  -8    4.80    5.70
  -5  14  -8   11.70    7.10
   5 -14   8  -27.20   15.80
  -6  14  -8   13.90    9.80
   7  13  -8   23.70    9.90
   6  13  -8   23.40    8.00
   5  13  -8    3.80   10.10
   4  13  -8   27.70    6.10
   3  13  -8    4.50    4.90
   2  13  -8    4.50    3.90
   1  13  -8  109.69    8.10
   1  13  -8  108.49    7.50
   0  13  -8  162.88    9.60
   0  13  -8  154.88    8.90
   0 -13   8  177.28    9.80
  -1  13  -8  121.09    7.80
  -1  13  -8  129.69    8.50
   1 -13   8   99.69    9.10
  -2  13  -8   13.10    4.30
  -2  13  -8   18.10    4.60
   2 -13   8   29.40    5.70
  -3  13  -8    0.40    4.20
  -3  13  -8    3.90    4.20
   3 -13   8    5.90    6.30
  -4  13  -8   35.20    5.80
  -4  13  -8   28.20    6.10
   4 -13   8   40.20    8.40
  -5  13  -8    6.90    6.50
  -5  13  -8    0.90    5.40
  -5  13  -8   -4.20    7.00
   5 -13   8   -7.80    8.70
  -6  13  -8    4.90    3.20
  -6  13  -8    7.40    8.30
   6 -13   8   -4.30   16.40
   7  12  -8    4.30    8.50
   6  12  -8   -2.40    6.70
   5  12  -8   17.90    5.80
   4  12  -8   10.30    5.10
   3  12  -8  253.37   11.50
   2  12  -8    4.50    4.10
   1  12  -8   31.70    4.80
   0  12  -8   14.30    3.90
   0  12  -8   13.40    4.10
   0 -12   8   12.70    4.10
  -1  12  -8   44.30    5.20
  -1  12  -8   34.80    4.50
   1 -12   8   48.10    6.00
  -2  12  -8    8.40    4.10
  -2  12  -8    7.00    3.60
   2 -12   8   11.30    4.60
  -3  12  -8  246.68   11.10
  -3  12  -8  253.17   10.70
   3 -12   8  258.27   12.70
  -4  12  -8   16.70    4.80
  -4  12  -8   10.30    4.20
   4 -12   8   18.80    6.60
  -5  12  -8    6.50    4.50
  -5  12  -8   17.70    5.50
  -5  12  -8   14.40    5.40
   5 -12   8   12.60    7.90
  -6  12  -8   13.50    7.20
   6 -12   8   11.00   10.30
   8  11  -8   15.90   13.70
   7  11  -8    5.50    7.60
   6  11  -8   -0.30    5.90
   5  11  -8    9.30    5.00
   4  11  -8    1.80    4.20
   3  11  -8   73.59    6.50
   2  11  -8  409.66   14.60
   1  11  -8   29.30    4.40
   0  11  -8  104.59    6.90
   0  11  -8  110.09    6.40
   0 -11   8  107.39    7.20
  -1  11  -8   26.20    3.90
  -1  11  -8   22.40    4.10
   1 -11   8   23.50    4.00
  -2  11  -8  417.56   14.20
  -2  11  -8  424.06   15.00
   2 -11   8  444.06   15.60
  -3  11  -8   73.99    6.50
  -3  11  -8   60.39    5.30
   3 -11   8   67.39    7.00
  -4  11  -8    0.60    3.80
  -4  11  -8    3.10    3.70
   4 -11   8    5.00    5.50
  -5  11  -8   17.40    5.20
  -5  11  -8   12.60    3.90
  -5  11  -8   10.80    4.50
   5 -11   8    5.10    6.90
  -6  11  -8    7.10    6.20
   6 -11   8    2.10    8.70
  -7  11  -8   15.20   10.00
   7 -11   8   11.00   11.60
   8  10  -8    4.20   12.60
   7  10  -8   11.00    6.90
   6  10  -8   -1.10    5.30
   5  10  -8    1.50    4.40
   4  10  -8  102.19    7.40
   3  10  -8  217.08    9.60
   2  10  -8   51.09    5.40
   1  10  -8   49.50    4.90
   0  10  -8   12.40    3.30
   0 -10   8   18.80    3.60
  -1  10  -8   51.09    5.20
   1 -10   8   39.70    4.60
  -2  10  -8   60.89    4.80
  -2  10  -8   67.29    5.50
   2 -10   8   46.30    5.20
  -3  10  -8  218.58    8.90
  -3  10  -8  229.88    9.70
   3 -10   8  224.28   10.70
  -4  10  -8   93.89    7.70
  -4  10  -8  114.39    6.70
   4 -10   8  131.39    9.60
  -5  10  -8   -3.30    4.10
  -5  10  -8    3.20    3.30
  -5  10  -8    1.70    3.00
   5 -10   8   -4.20    5.90
  -6  10  -8    3.80    5.40
   6 -10   8    8.50    7.70
  -7  10  -8    6.70    7.60
   7 -10   8   24.60   10.40
   8   9  -8   18.60   11.90
   8   9  -8   16.70    8.20
   7   9  -8   21.10    6.30
   6   9  -8   23.90    5.30
   5   9  -8   67.19    6.80
   4   9  -8   22.30    3.90
   3   9  -8   29.30    4.10
   2   9  -8   23.70    3.50
   1   9  -8   70.39    5.20
   0   9  -8   -2.10    2.30
  -1   9  -8   72.89    4.50
  -1   9  -8   64.99    5.00
   1  -9   8   57.09    6.30
  -2   9  -8   24.10    2.90
  -2   9  -8   27.70    3.70
   2  -9   8   22.00    3.90
  -3   9  -8   34.40    3.70
  -3   9  -8   35.60    4.20
   3  -9   8   28.00    4.90
  -4   9  -8   23.80    3.90
  -4   9  -8   22.80    3.90
  -4   9  -8   25.30    4.00
   4  -9   8   21.50    5.10
  -5   9  -8   51.69    3.90
  -5   9  -8   59.19    4.20
  -5   9  -8   52.69    5.70
   5  -9   8   50.59    5.70
   5  -9   8   60.09    7.00
   6  -9   8   35.80    5.20
   6  -9   8   26.20    7.30
  -7   9  -8   17.90    6.90
   7  -9   8   20.20    9.20
   7  -9   8   18.30    5.60
   8   8  -8    3.70   10.60
   8   8  -8    4.00    7.10
   7   8  -8   33.70    8.50
   7   8  -8   21.80    6.00
   6   8  -8   26.50    5.10
   5   8  -8    0.50    3.70
   4   8  -8   96.29    6.20
   3   8  -8  160.78    7.40
   2   8  -8   85.19    5.30
   1   8  -8    0.40    2.40
   0   8  -8  410.36   13.30
  -1   8  -8   11.40    2.40
  -1   8  -8    3.00    2.50
   1  -8   8    2.30    2.90
  -2   8  -8   95.79    4.70
  -2   8  -8   91.09    5.50
   2  -8   8   96.09    6.10
  -3   8  -8  156.08    6.70
  -3   8  -8  167.28    7.30
   3  -8   8  176.08    8.40
  -4   8  -8   91.89    5.80
  -4   8  -8   98.09    5.50
  -4   8  -8   98.89    5.40
   4  -8   8   76.89    8.30
  -5   8  -8    2.50    3.30
   5  -8   8    4.00    3.20
   5  -8   8  -15.00    4.50
  -6   8  -8   29.50    5.20
   6  -8   8   28.80    6.60
   6  -8   8   29.40    4.50
   7  -8   8   20.10    8.30
   7  -8   8   16.00    5.20
   8  -8   8    2.80   11.20
   8   7  -8   27.30   10.90
   8   7  -8   20.30    7.00
   7   7  -8   20.80    8.10
   2   7  -8   25.10    3.20
   1   7  -8  349.77   11.60
   0   7  -8  144.19    6.40
  -1   7  -8  348.57   10.70
  -1   7  -8  332.57   11.30
   1  -7   8  349.67   11.60
  -2   7  -8   23.00    2.60
  -2   7  -8   17.80    2.80
   2  -7   8   18.20    3.10
  -3   7  -8   80.89    4.30
  -3   7  -8   74.69    4.90
   3  -7   8   71.69    5.90
  -4   7  -8  134.49    6.10
  -4   7  -8  142.39    6.00
  -4   7  -8  134.89    5.90
   4  -7   8  130.79    6.00
   4  -7   8  140.99    7.70
  -5   7  -8   90.69    5.60
   5  -7   8   82.29    5.50
   5  -7   8   87.39    7.60
  -6   7  -8   58.19    5.60
   6  -7   8   54.49    5.70
   6  -7   8   49.10    6.40
   7  -7   8   20.30    4.80
   7  -7   8    9.20    7.10
   8  -7   8   30.10    6.40
   8   6  -8    6.60    9.60
   7   6  -8   -1.40    7.10
   6   6  -8   30.50    6.80
   1   6  -8  434.26   13.30
   0   6  -8  683.43   19.50
  -1   6  -8  447.66   13.60
  -1   6  -8  440.66   12.90
   1  -6   8  441.46   13.60
  -2   6  -8   57.79    4.00
  -2   6  -8   57.29    3.30
   2  -6   8   57.69    4.50
  -3   6  -8   28.40    3.10
  -3   6  -8   27.80    3.00
  -3   6  -8   25.80    2.70
   3  -6   8   25.00    3.40
  -4   6  -8   18.00    2.10
  -4   6  -8   13.40    2.10
  -4   6  -8   14.40    2.60
   4  -6   8   16.90    2.50
   4  -6   8   15.20    3.50
  -5   6  -8  191.88    7.80
   5  -6   8  187.48    7.30
   5  -6   8  192.78    9.20
  -6   6  -8   52.49    5.00
   6  -6   8   42.90    5.70
   6  -6   8   48.90    5.20
   7  -6   8    7.70    6.20
   7  -6   8    9.00    4.20
   8  -6   8    3.20    5.30
   9   5  -8   10.70   13.10
   8   5  -8    4.60    9.60
   7   5  -8   11.50    8.00
   6   5  -8   19.60    6.30
   0   5  -8   41.50    3.30
  -1   5  -8  364.46   11.10
   1  -5   8  359.06   11.30
  -2   5  -8  353.56   10.90
  -2   5  -8  352.86   10.10
   2  -5   8  337.87   11.00
  -3   5  -8   86.59    4.20
  -3   5  -8   81.09    3.70
  -3   5  -8   83.79    4.30
   3  -5   8   79.29    4.90
  -4   5  -8   71.79    4.20
   4  -5   8   77.09    5.50
   4  -5   8   85.59    4.00
  -5   5  -8   64.59    4.70
   5  -5   8   61.49    4.20
   5  -5   8   55.59    5.80
   6  -5   8   28.60    4.70
   6  -5   8   27.50    3.60
   7  -5   8   30.90    5.80
   7  -5   8   21.70    4.30
   8  -5   8   -0.20    5.10
   8  -5   8    0.80    9.90
   9   4  -8    5.90   13.00
   8   4  -8    8.50    7.00
   8   4  -8   12.80    9.10
   6   4  -8    0.30    5.20
   5   4  -8  465.15   16.90
   0   4  -8 2791.82   71.09
  -1   4  -8  636.84   17.70
  -2   4  -8  388.76   10.80
  -2   4  -8  381.36   11.60
  -2   4  -8  403.16   11.60
   2  -4   8  385.16   11.80
  -3   4  -8   44.60    2.90
  -3   4  -8   45.90    2.80
  -3   4  -8   44.10    2.50
   3  -4   8   48.00    2.50
   3  -4   8   46.30    3.70
  -4   4  -8  123.89    5.00
   4  -4   8  123.49    4.70
   4  -4   8  132.59    6.00
   5  -4   8  493.25   15.10
   5  -4   8  494.85   14.00
   6  -4   8   -2.10    3.60
   6  -4   8    5.40    2.80
   7  -4   8    5.20    4.80
   7  -4   8   -0.90    3.60
   8  -4   8   -0.50    4.90
   8  -4   8   -9.10    6.50
   9   3  -8    6.10   12.50
   8   3  -8    4.20    5.70
   8   3  -8   16.00    9.30
   7   3  -8   26.60    4.60
   7   3  -8   27.10    7.90
   6   3  -8   17.10    5.60
   5   3  -8  203.88   10.20
   4   3  -8  188.18    8.60
  -1   3  -8 1261.47   33.20
  -1   3  -8 1274.87   33.10
  -2   3  -8  401.76   10.90
  -2   3  -8  415.66   11.70
  -2   3  -8  402.36   11.80
   2  -3   8  412.16   12.00
  -3   3  -8   19.00    1.80
  -3   3  -8   18.30    1.70
   3  -3   8   16.20    1.60
   3  -3   8   21.60    2.40
   4  -3   8  204.58    7.30
   4  -3   8  208.18    6.30
   5  -3   8  216.68    7.20
   5  -3   8  213.58    8.00
   6  -3   8   29.50    4.00
   6  -3   8   37.80    3.50
   7  -3   8   31.60    4.80
   7  -3   8   34.10    4.30
   8  -3   8   14.40    5.10
   9   2  -8   14.60   12.60
   8   2  -8   -0.70    5.50
   8   2  -8   13.80    9.20
   7   2  -8    8.90    6.80
   7   2  -8    4.40    4.00
   6   2  -8   33.90    6.50
   6   2  -8   28.10    3.80
   5   2  -8  318.07   12.90
   4   2  -8   76.89    6.00
   3   2  -8  390.46   13.10
   0   2  -8  196.58    6.60
  -1   2  -8   32.10    2.60
  -2   2  -8   92.59    3.60
  -2   2  -8   87.79    3.60
  -2   2  -8   82.89    2.60
   2  -2   8   87.89    4.00
   3  -2   8  388.16   10.20
   3  -2   8  398.96   11.50
   3  -2   8  389.06   11.40
   4  -2   8   66.29    3.80
   4  -2   8   84.39    4.10
   5  -2   8  333.27    9.90
   5  -2   8  329.87   10.30
   6  -2   8   39.90    4.20
   6  -2   8   39.20    3.70
   7  -2   8    1.70    3.60
   8  -2   8   -5.70    4.90
   9   1  -8   11.50   12.50
   8   1  -8   10.70    8.80
   8   1  -8   -4.50    5.50
   7   1  -8    5.90    6.80
   7   1  -8    3.20    4.00
   6   1  -8   19.10    3.50
   6   1  -8   23.70    6.10
   5   1  -8   33.30    3.20
   5   1  -8   30.70    5.40
   4   1  -8  204.28    7.30
   4   1  -8  221.58    9.50
   3   1  -8  407.86   13.50
   3   1  -8  418.66   12.00
   2   1  -8 1455.55   38.80
   2   1  -8 1467.15   37.80
   1   1  -8 1035.30   26.90
   1   1  -8 1001.40   27.10
   0   1  -8    6.80    1.50
   0   1  -8    4.90    1.40
   0  -1   8   10.50    1.70
  -1   1  -8 1028.60   26.40
  -1   1  -8 1031.60   27.30
   1  -1   8 1072.89   27.40
  -2   1  -8 1512.25   38.40
  -2   1  -8 1466.25   38.30
   2  -1   8 1543.05   38.80
   3  -1   8  410.36   11.80
   3  -1   8  422.86   10.70
   4  -1   8  228.78    7.30
   4  -1   8  218.88    6.80
   5  -1   8   33.00    3.30
   5  -1   8   28.80    3.20
   5  -1   8   30.50    3.20
   6  -1   8   22.20    3.30
   7  -1   8    7.40    4.00
   8  -1   8    6.70    5.20
   9   0  -8   32.40   12.40
   8   0  -8   -6.10    5.70
   8   0  -8   12.80    9.20
   7   0  -8   16.20    7.30
   7   0  -8   21.10    4.60
   6   0  -8   23.40    5.70
   6   0  -8   27.80    3.80
   5   0  -8    7.30    2.60
   5   0  -8   10.00    4.00
   4   0  -8  176.68    6.50
   4   0  -8  177.08    8.50
   3   0  -8   26.50    2.80
   3   0  -8   33.50    3.70
   2   0  -8  958.40   25.90
   2   0  -8  987.90   26.80
  -2   0   8  991.20   26.80
   1   0  -8  150.18    5.70
   1   0  -8  154.08    5.30
  -1   0   8  151.08    5.60
  -1   0   8  156.88    5.40
   0   0  -8   60.59    3.10
   0   0   8   59.59    3.00
   0   0   8   63.49    2.70
  -1   0  -8  150.18    4.30
  -1   0  -8  152.58    5.20
   1   0   8  148.59    4.40
   1   0   8  151.48    5.20
  -2   0  -8  999.50   26.20
   2   0   8 1047.40   26.70
   3   0   8   30.30    1.60
   3   0   8   33.90    2.70
   4   0   8  192.28    6.30
   5   0   8    4.10    2.20
   5   0   8    8.40    2.00
   6   0   8   29.30    2.90
   6   0   8   31.70    3.70
   7   0   8   24.80    4.50
   8   0   8    6.10    5.30
   9  -1  -8    2.80   11.70
   8  -1  -8    4.70    8.90
   8  -1  -8   12.70    6.40
   7  -1  -8    3.60    4.50
   7  -1  -8    9.70    6.80
   6  -1  -8   22.30    3.80
   6  -1  -8   16.70    5.70
   5  -1  -8   28.70    3.50
   5  -1  -8   31.00    5.00
   4  -1  -8  221.48    9.40
   4  -1  -8  215.18    7.70
   3  -1  -8  423.16   12.30
   3  -1  -8  417.86   13.50
  -3   1   8  414.56   13.50
   2  -1  -8 1483.95   39.50
   2  -1  -8 1483.45   38.70
  -2   1   8 1542.45   38.50
  -2   1   8 1464.55   39.50
   1  -1  -8 1051.29   27.50
   1  -1  -8 1024.30   27.20
  -1   1   8 1035.80   27.10
  -1   1   8 1016.20   27.40
   0  -1  -8    5.90    1.20
   0  -1  -8    7.30    1.50
   0   1   8    5.00    1.30
   0   1   8    6.50    1.20
  -1  -1  -8 1035.00   26.20
  -1  -1  -8 1011.20   26.80
   1   1   8 1064.39   27.10
   1   1   8 1012.00   26.30
  -2  -1  -8 1450.05   37.60
   2   1   8 1450.95   37.20
   2   1   8 1556.54   38.20
   3   1   8  442.36   12.30
   4   1   8  222.98    7.30
   4   1   8  231.68    7.20
   5   1   8   41.40    3.30
   5   1   8   31.80    3.60
   6   1   8   16.20    3.60
   6   1   8   23.30    2.80
   7   1   8    6.60    2.90
   7   1   8    5.50    4.40
   8   1   8    1.70    5.70
   9  -2  -8   18.70   12.50
   8  -2  -8    3.20    8.70
   8  -2  -8    7.80    6.40
   7  -2  -8   -1.40    4.80
   7  -2  -8    3.50    6.60
   6  -2  -8   38.70    4.50
   6  -2  -8   30.10    6.00
   5  -2  -8  312.87   10.60
   5  -2  -8  315.07   12.50
   4  -2  -8   77.49    4.60
   4  -2  -8   80.49    5.80
  -4   2   8   82.49    5.90
   3  -2  -8  373.46   11.50
   3  -2  -8  381.86   12.60
  -3   2   8  377.46   12.60
   2  -2  -8   88.19    4.70
   2  -2  -8   84.59    4.10
  -2   2   8   80.69    4.40
  -2   2   8   87.69    3.80
   1  -2  -8   29.60    2.50
   1  -2  -8   32.60    2.70
  -1   2   8   31.80    2.70
  -1   2   8   32.20    2.70
   0  -2  -8  197.98    6.30
   0  -2  -8  195.78    6.60
   0   2   8  195.78    6.30
   0   2   8  205.78    6.70
  -1  -2  -8   32.40    2.30
   1   2   8   29.90    2.50
   1   2   8   33.00    1.90
  -2  -2  -8   84.09    3.20
   2   2   8   90.89    3.90
   2   2   8   82.89    3.10
   3   2   8  402.06   11.40
   4   2   8   78.89    3.80
   5   2   8  347.87   10.00
   5   2   8  329.47   11.00
   6   2   8   35.40    4.50
   6   2   8   39.50    3.90
   7   2   8    0.50    2.90
   7   2   8    0.20    4.60
   8   2   8    8.80    6.10
   8   2   8    4.40    3.40
   9  -3  -8   14.80   12.90
   8  -3  -8   14.60    9.10
   8  -3  -8   12.10    7.60
   7  -3  -8   45.00    8.00
   7  -3  -8   26.70    5.50
   6  -3  -8   25.90    4.60
   6  -3  -8   29.10    6.10
   5  -3  -8  202.18    9.80
   5  -3  -8  218.08    8.50
  -5   3   8  197.68   10.10
   4  -3  -8  196.88    8.80
   4  -3  -8  201.38    7.70
  -4   3   8  200.38   10.10
   3  -3  -8   17.90    2.60
   3  -3  -8   23.40    3.20
  -3   3   8   19.80    2.10
  -3   3   8   17.10    3.20
   2  -3  -8  391.06   11.80
   2  -3  -8  381.66   12.20
  -2   3   8  394.16   11.50
  -2   3   8  389.46   12.20
   1  -3  -8 1256.97   33.00
   1  -3  -8 1226.38   32.90
  -1   3   8 1267.67   32.80
  -1   3   8 1241.48   33.00
   0  -3  -8  292.97    8.70
   0  -3  -8  282.97    9.00
   0   3   8  281.47    8.70
   0   3   8  294.37    9.10
  -1  -3  -8 1234.68   33.00
  -1  -3  -8 1350.86   32.90
   1   3   8 1210.38   32.60
   1   3   8 1286.07   33.20
  -2  -3  -8  393.56   11.00
   2   3   8  397.36   11.40
   2   3   8  387.16   10.90
   3   3   8   20.50    2.20
   4   3   8  214.68    7.10
   5   3   8  223.88    7.50
   6   3   8   31.70    4.60
   6   3   8   36.10    3.20
   7   3   8   33.20    3.70
   7   3   8   40.20    5.80
   8   3   8    3.50    6.50
   8   3   8    3.40    3.80
   9  -4  -8    8.00   12.30
   8  -4  -8   12.80    9.40
   8  -4  -8    6.70    7.10
   7  -4  -8    1.20    5.20
   7  -4  -8   -5.90    7.00
   6  -4  -8    2.60    5.60
   6  -4  -8    7.00    4.20
  -6   4   8    1.70    6.20
   5  -4  -8  463.05   15.10
   5  -4  -8  488.95   16.70
  -5   4   8  477.75   16.80
   4  -4  -8  110.49    6.00
   4  -4  -8  113.29    6.70
  -4   4   8   99.99    7.80
   3  -4  -8   43.20    3.90
   3  -4  -8   43.20    4.20
  -3   4   8   43.70    3.30
  -3   4   8   45.90    4.30
   2  -4  -8  387.76   12.30
   2  -4  -8  371.76   11.90
  -2   4   8  405.36   11.90
  -2   4   8  393.26   12.40
   1  -4  -8  604.54   17.40
   1  -4  -8  618.84   17.40
  -1   4   8  620.14   17.50
  -1   4   8  623.64   17.50
   0  -4  -8 2657.43   68.79
   0  -4  -8 2730.73   68.69
   0   4   8 2793.32   68.99
   0   4   8 2620.54   68.59
  -1  -4  -8  644.64   17.10
  -1  -4  -8  592.74   17.20
   1   4   8  627.74   17.40
   1   4   8  623.54   16.90
  -2  -4  -8  395.36   11.30
   2   4   8  388.26   11.70
   2   4   8  405.66   11.40
   3   4   8   47.70    3.40
   3   4   8   52.39    3.10
   4   4   8  134.59    5.50
   5   4   8  499.65   14.40
   6   4   8    7.50    4.10
   6   4   8    4.50    2.90
   7   4   8   -1.40    3.50
   7   4   8   -4.60    5.10
   8   4   8   -2.40    4.50
   8   4   8    8.70    7.10
   9  -5  -8   12.60   13.40
   8  -5  -8    7.30    8.00
   8  -5  -8    6.00    9.30
   7  -5  -8   14.20    5.90
   7  -5  -8   20.20    7.50
   6  -5  -8   28.60    5.00
   6  -5  -8   12.00    5.60
  -6   5   8   26.80    6.80
   5  -5  -8   61.49    6.20
   5  -5  -8   74.89    7.20
  -5   5   8   65.69    6.90
   4  -5  -8   74.49    5.50
   4  -5  -8   81.79    6.10
  -4   5   8   84.49    6.20
  -4   5   8   65.19    3.70
   3  -5  -8   75.79    4.80
   3  -5  -8   83.09    5.50
  -3   5   8   82.89    5.40
  -3   5   8   88.89    4.50
   2  -5  -8  326.57   10.80
   2  -5  -8  339.77   11.00
  -2   5   8  341.97   10.80
  -2   5   8  319.97   10.90
   1  -5  -8  377.96   11.50
   1  -5  -8  359.06   11.50
  -1   5   8  373.06   11.60
  -1   5   8  361.76   11.40
   0  -5  -8   47.50    3.20
   0  -5  -8   47.20    3.60
   0   5   8   52.99    3.80
   0   5   8   48.90    3.10
  -1  -5  -8  362.06   11.10
  -1  -5  -8  368.46   11.20
   1   5   8  369.36   11.40
   1   5   8  368.26   10.90
  -2  -5  -8  337.77   10.30
   2   5   8  333.47   10.20
   2   5   8  341.27   10.60
  -3  -5  -8   80.29    2.90
   3   5   8   84.39    4.20
   3   5   8   85.49    4.50
   4   5   8   81.09    4.80
   5   5   8   74.99    5.20
   6   5   8   22.10    3.50
   7   5   8   17.70    5.80
   7   5   8   18.40    4.10
   8   5   8    1.40    5.00
   8   5   8   -4.30    7.30
   8  -6  -8   13.00    8.60
   8  -6  -8    8.80    9.80
   7  -6  -8   -2.60    6.30
  -7   6   8   12.60    8.80
   6  -6  -8   53.09    6.20
   6  -6  -8   43.50    6.60
  -6   6   8   49.50    7.90
   5  -6  -8  183.88    9.20
   5  -6  -8  202.08   10.30
  -5   6   8  202.78   10.60
   4  -6  -8   13.70    3.60
   4  -6  -8    6.60    3.80
  -4   6   8   24.30    4.20
  -4   6   8   16.90    2.50
   3  -6  -8   25.70    3.50
   3  -6  -8   24.40    3.50
  -3   6   8   25.10    3.10
  -3   6   8   31.90    4.00
   2  -6  -8   59.79    4.50
   2  -6  -8   49.00    4.30
  -2   6   8   52.59    4.10
  -2   6   8   59.19    4.40
   1  -6  -8  437.66   13.70
   1  -6  -8  440.46   13.60
  -1   6   8  429.96   13.60
  -1   6   8  459.15   13.80
   0  -6  -8  615.24   18.60
   0  -6  -8  654.83   18.50
   0   6   8  656.43   18.50
   0   6   8  685.43   18.90
  -1  -6  -8  436.16   13.30
  -1  -6  -8  453.25   13.50
   1   6   8  457.95   13.60
   1   6   8  433.36   13.10
  -2  -6  -8   60.99    3.80
   2   6   8   50.19    3.60
   2   6   8   54.89    4.10
  -3  -6  -8   27.60    2.40
   3   6   8   29.40    3.30
   3   6   8   25.60    3.00
   4   6   8   24.10    3.30
   5   6   8  201.38    8.40
   6   6   8   54.09    4.90
   7   6   8    5.60    5.90
   7   6   8   12.20    4.40
   8   6   8    6.60    5.90
   8   6   8   -2.60    7.60
   8  -7  -8   25.50   10.60
   8  -7  -8   14.70   10.80
   7  -7  -8   16.00    7.40
   7  -7  -8   16.40    8.20
  -7   7   8   22.80    9.50
   6  -7  -8   58.89    7.60
   6  -7  -8   60.69    7.00
  -6   7   8   58.69    8.10
   5  -7  -8   99.59    7.90
   5  -7  -8   87.89    7.50
  -5   7   8   75.79    8.00
   4  -7  -8  131.99    7.70
   4  -7  -8  136.39    7.80
  -4   7   8  129.69    7.80
  -4   7   8  131.99    6.10
   3  -7  -8   79.59    5.70
   3  -7  -8   78.79    5.80
  -3   7   8   79.39    5.00
  -3   7   8   81.19    5.80
   2  -7  -8   21.60    3.30
   2  -7  -8   13.60    3.00
  -2   7   8   24.00    3.10
  -2   7   8   15.20    3.00
   1  -7  -8  347.67   11.40
   1  -7  -8  326.37   11.30
  -1   7   8  348.87   11.50
  -1   7   8  339.07   11.40
   0  -7  -8  144.49    6.60
   0   7   8  146.19    6.30
   0   7   8  142.49    6.30
  -1  -7  -8  341.67   11.20
  -1  -7  -8  343.27   11.10
   1   7   8  333.47   10.80
   1   7   8  350.76   11.50
  -2  -7  -8   23.50    2.90
   2   7   8   22.10    3.10
   2   7   8   18.20    2.90
  -3  -7  -8   83.89    4.10
   3   7   8   74.69    5.30
   3   7   8   79.29    4.80
   4   7   8  131.89    6.60
   4   7   8  141.99    7.20
   5   7   8   82.19    6.40
   6   7   8   51.79    5.40
   7   7   8   16.00    5.10
   8   7   8   27.70    7.90
   8   7   8    3.90    8.20
   8  -8  -8  -16.40   10.50
   8  -8  -8    7.40   16.30
   7  -8  -8   23.70    8.20
   7  -8  -8   31.70    8.40
  -7   8   8   17.80    9.90
   6  -8  -8   34.50    6.90
   6  -8  -8   33.30    6.90
  -6   8   8   25.30    7.30
   5  -8  -8    2.30    4.80
   5  -8  -8   -0.70    4.80
  -5   8   8   -0.20    5.60
  -5   8   8    0.10    2.20
   4  -8  -8   89.89    7.60
   4  -8  -8   83.09    6.80
  -4   8   8   85.49    5.60
  -4   8   8   88.79    7.10
   3  -8  -8  163.88    8.10
  -3   8   8  157.78    8.00
  -3   8   8  156.18    7.30
   2  -8  -8   92.89    5.80
   2  -8  -8   94.29    6.00
  -2   8   8   85.09    5.70
  -2   8   8   89.19    5.60
   1  -8  -8    8.40    2.60
   1  -8  -8    6.90    2.70
  -1   8   8    8.40    2.70
  -1   8   8    7.80    2.50
   0  -8  -8  401.26   12.90
   0  -8  -8  384.06   12.70
   0   8   8  383.56   12.80
   0   8   8  394.76   12.60
  -1  -8  -8   10.00    2.70
   1   8   8    8.80    2.60
   1   8   8    9.60    2.90
  -2  -8  -8   84.19    5.20
   2   8   8   87.49    5.20
   2   8   8   90.09    5.50
  -3  -8  -8  166.18    6.50
   3   8   8  156.68    7.30
   3   8   8  171.08    7.70
   4   8   8   79.69    6.30
   4   8   8   69.39    6.70
   5   8   8    1.70    3.80
   5   8   8    1.10    3.70
   6   8   8   35.30    5.30
   7   8   8   34.50    6.00
   8   8   8   -4.70    8.80
   8  -9  -8   26.30   11.50
   7  -9  -8   32.00    9.30
   7  -9  -8   27.80    9.60
  -7   9   8   22.00   11.40
   6  -9  -8   32.40    8.80
   6  -9  -8   27.30    7.30
  -6   9   8   32.20    8.50
   5  -9  -8   63.39    7.20
   5  -9  -8   61.69    7.30
  -5   9   8   60.59    4.80
  -5   9   8   67.49    7.80
   4  -9  -8   30.80    5.20
   4  -9  -8   13.10    4.80
  -4   9   8   21.20    3.80
  -4   9   8   24.50    5.00
   3  -9  -8   37.60    5.10
   3  -9  -8   35.60    4.80
  -3   9   8   35.10    4.30
  -3   9   8   48.70    5.00
   2  -9  -8   33.00    4.50
   2  -9  -8   21.40    3.90
  -2   9   8   30.30    3.90
  -2   9   8   26.10    3.90
   1  -9  -8   71.49    5.20
   1  -9  -8   46.40    7.60
  -1   9   8   75.19    5.40
  -1   9   8   70.89    4.90
   0  -9  -8    3.80    2.30
   0  -9  -8    2.40    2.90
   0   9   8   -2.20    2.60
  -1  -9  -8   74.59    5.30
   1   9   8   53.39    5.50
   1   9   8   81.39    5.20
  -2  -9  -8   33.80    3.90
   2   9   8   28.40    3.90
  -3  -9  -8   35.60    3.60
   3   9   8   33.20    4.10
   3   9   8   38.40    4.60
   4   9   8   21.80    4.40
   4   9   8   34.90    4.80
   5   9   8   59.49    6.10
   5   9   8   58.89    6.30
   6   9   8   35.60    5.80
   6   9   8   35.90    6.70
   7   9   8   21.40    7.60
   7   9   8   15.50    6.60
   8 -10  -8   12.00   12.10
   7 -10  -8   25.90   10.90
   7 -10  -8    7.20    8.50
   6 -10  -8    7.90    7.70
   6 -10  -8   -2.90    6.80
  -6  10   8    6.60    8.20
   5 -10  -8   -2.50    5.60
   5 -10  -8   12.50    6.40
  -5  10   8    7.70    3.40
  -5  10   8   -0.50    5.70
   4 -10  -8  108.19    8.10
   4 -10  -8  110.19    8.80
  -4  10   8  101.99    8.90
  -4  10   8  113.99    7.40
   3 -10  -8  221.38   10.10
   3 -10  -8  217.48   10.40
  -3  10   8  221.28    9.70
  -3  10   8  212.78   10.30
   2 -10  -8   59.19    6.10
   2 -10  -8   52.89    5.00
  -2  10   8   50.19    5.60
  -2  10   8   51.89    5.30
   1 -10  -8   40.30    4.60
   1 -10  -8   53.39    5.10
  -1  10   8   50.89    5.20
  -1  10   8   50.29    5.20
   0 -10  -8   29.90    4.20
   0 -10  -8   21.80    3.90
   0  10   8   30.10    4.20
   0  10   8   15.50    3.30
  -1 -10  -8   45.50    4.90
   1  10   8   42.00    4.50
   1  10   8   36.90    4.30
  -2 -10  -8   55.19    5.00
   2  10   8   52.29    5.80
   2  10   8   62.69    5.40
  -3 -10  -8  234.58    9.10
   3  10   8  230.78   10.20
   3  10   8  225.28    9.80
   4  10   8  101.39    8.10
   4  10   8  120.79    7.90
   5  10   8   -3.20    4.70
   5  10   8    2.80    5.40
   6  10   8    4.20    5.70
   6  10   8    2.10    6.50
   7  10   8   11.90    8.90
   7  10   8   31.30    7.30
   7 -11  -8   13.50   11.60
   7 -11  -8   19.60    9.40
   6 -11  -8    2.00    7.20
   6 -11  -8    2.50    8.60
  -6  11   8    4.10    9.60
   5 -11  -8   12.20    7.10
   5 -11  -8   10.30    7.10
  -5  11   8   14.60    7.00
  -5  11   8   15.40    4.10
   4 -11  -8   -4.70    4.90
   4 -11  -8    3.90    5.80
  -4  11   8    5.70    5.40
  -4  11   8    2.00    4.10
   3 -11  -8   67.99    6.90
   3 -11  -8   87.69    8.00
  -3  11   8   71.19    6.70
  -3  11   8   90.69    7.70
   2 -11  -8  414.76   15.00
   2 -11  -8  409.16   14.50
  -2  11   8  422.66   15.00
  -2  11   8  406.16   14.80
   1 -11  -8   13.70    3.60
   1 -11  -8   19.40    4.30
  -1  11   8   18.40    3.90
  -1  11   8   24.70    3.90
   0 -11  -8  102.39    6.80
   0 -11  -8  106.39    7.10
   0  11   8   91.19    6.60
   0  11   8   96.59    7.10
  -1 -11  -8   31.70    4.70
   1  11   8   22.50    4.30
   1  11   8   20.40    4.30
  -2 -11  -8  406.46   14.60
   2  11   8  433.56   15.20
   2  11   8  420.16   14.60
  -3 -11  -8   76.19    6.00
   3  11   8   73.89    6.60
   3  11   8   62.59    6.80
   4  11   8    3.00    4.80
   4  11   8    3.40    5.00
   5  11   8   26.60    6.70
   5  11   8   18.10    5.50
   6  11   8    0.80    7.50
   6  11   8   -0.60    6.40
   7  11   8   13.30    8.00
   7  11   8   26.40   10.40
   7 -12  -8   -3.40   10.00
   6 -12  -8   18.30   10.80
   6 -12  -8   -0.20    7.60
  -6  12   8    0.30    3.40
   5 -12  -8    4.70    6.60
   5 -12  -8   28.70    8.40
  -5  12   8    8.60    7.90
  -5  12   8    5.00    4.30
   4 -12  -8   11.20    6.70
   4 -12  -8   16.60    5.90
  -4  12   8    9.20    6.40
  -4  12   8   10.80    5.00
   3 -12  -8  266.77   12.00
   3 -12  -8  263.77   12.70
  -3  12   8  269.47   12.00
  -3  12   8  251.57   12.00
   2 -12  -8   -8.80    4.50
   2 -12  -8    5.40    4.20
  -2  12   8    7.70    4.60
  -2  12   8    4.80    4.40
   1 -12  -8   27.80    4.80
   1 -12  -8   36.30    5.30
  -1  12   8   36.00    5.20
  -1  12   8   36.30    5.10
   0 -12  -8   16.40    4.70
   0  12   8    5.70    4.00
   0  12   8   16.00    4.10
  -1 -12  -8   34.50    5.40
   1  12   8   23.00    4.60
   1  12   8   36.20    5.00
  -2 -12  -8    1.60    4.10
   2  12   8    8.10    4.80
   2  12   8    4.80    4.10
  -3 -12  -8  265.07   10.90
   3  12   8  255.77   11.60
   3  12   8  248.48   11.80
   4  12   8   10.60    5.50
   4  12   8    5.30    5.10
   5  12   8   18.50    6.20
   5  12   8   -9.20    6.50
   6  12   8   15.10    7.50
   6  12   8    3.90    8.80
   7  12   8   10.30    9.10
   7 -13  -8   16.70   11.50
   6 -13  -8   -1.10    8.40
  -6  13   8   -0.70    4.30
   5 -13  -8    4.80    9.00
   5 -13  -8   -2.80    6.70
  -5  13   8   -6.90    5.20
  -5  13   8    4.40    9.20
   4 -13  -8   10.80    7.40
   4 -13  -8   23.00    6.10
  -4  13   8   24.80    7.00
  -4  13   8   21.20    5.50
   3 -13  -8    3.80    5.00
   3 -13  -8    7.30    6.30
  -3  13   8    1.80    4.90
  -3  13   8    3.80    5.60
   2 -13  -8    3.70    5.60
   2 -13  -8   19.30    5.30
  -2  13   8   25.50    5.10
  -2  13   8   20.60    4.80
   1 -13  -8  108.59    7.50
   1 -13  -8  107.79    8.00
  -1  13   8  119.29    7.80
  -1  13   8   94.49    8.10
   0 -13  -8  188.18    9.50
   0  13   8  169.18    9.90
   0  13   8  172.28    9.70
  -1 -13  -8   99.49    8.90
   1  13   8  110.79    8.60
   1  13   8  103.79    7.80
  -2 -13  -8   20.50    5.00
   2  13   8   22.00    5.30
   2  13   8   16.70    5.00
  -3 -13  -8    3.10    4.40
   3  13   8   -2.10    5.20
   3  13   8   -6.80    5.00
   4  13   8   25.00    6.60
   4  13   8   18.00    6.90
   5  13   8  -20.90    7.20
   5  13   8    1.30    7.00
   6  13   8   -2.20   10.30
   6  13   8   -2.20    9.00
   7  13   8   25.00   10.40
   7 -14  -8   14.20   11.90
   6 -14  -8   28.70    9.30
  -6  14   8   10.90    5.50
   5 -14  -8   -3.00    7.70
  -5  14   8   10.30    6.20
   4 -14  -8   11.30    6.80
   4 -14  -8   -1.90    8.80
  -4  14   8    6.20    5.80
  -4  14   8   41.40    8.40
   3 -14  -8   -0.10    7.20
   3 -14  -8    1.40    5.40
  -3  14   8   -4.50    5.40
  -3  14   8   11.40    6.80
   2 -14  -8   19.00    6.20
   2 -14  -8   20.10    6.40
  -2  14   8    8.40    5.40
  -2  14   8    2.80    5.50
   1 -14  -8   12.60    4.70
   1 -14  -8   10.90    6.00
  -1  14   8    0.50    5.10
  -1  14   8    0.00    5.00
   0 -14  -8    6.20    5.30
   0  14   8    4.90    5.20
   0  14   8    9.40    4.70
  -1 -14  -8    9.90    5.60
   1  14   8    7.20    5.20
   1  14   8    3.60    5.30
  -2 -14  -8   18.70    5.60
   2  14   8   19.80    6.60
   2  14   8    1.60    5.60
  -3 -14  -8    0.00    5.30
   3  14   8   -6.50    6.10
   4  14   8    5.60    6.60
   4  14   8    8.10    7.60
   5  14   8   -6.70    7.70
   5  14   8    6.90    9.70
   6  14   8   -1.00    9.50
   7  14   8    7.50   11.40
   6 -15  -8   47.30   12.00
   5 -15  -8   13.30    9.00
  -5  15   8    0.90    6.90
   4 -15  -8   35.00    8.10
  -4  15   8   21.90    9.20
   3 -15  -8   16.00    6.10
   3 -15  -8   20.30    8.10
  -3  15   8   33.30    7.30
  -3  15   8    2.10    8.10
   2 -15  -8    5.40    7.00
   2 -15  -8   16.40    6.00
  -2  15   8   10.30    6.10
  -2  15   8    4.10    6.20
   1 -15  -8   -0.70    6.70
  -1  15   8   -1.60    5.70
  -1  15   8   -9.50    5.10
   0 -15  -8   38.10    7.30
   0  15   8   45.40    7.00
   0  15   8   46.30    6.50
  -1 -15  -8    1.10    5.90
   1  15   8    1.40    6.10
   1  15   8   10.20    6.00
  -2 -15  -8   20.10    6.30
   2  15   8   14.50    6.40
  -3 -15  -8   33.10    6.80
   3  15   8   23.80    8.00
   3  15   8   17.40    7.00
   4  15   8   49.50    8.90
   4  15   8   23.10   14.70
   5  15   8   -1.70    8.90
   6  15   8   28.90   11.30
   6 -16  -8   19.70   11.90
   5 -16  -8   20.80    9.80
  -5  16   8   20.40    8.30
   4 -16  -8   -6.80    7.60
  -4  16   8   -0.50    8.00
   3 -16  -8   24.00    7.70
  -3  16   8   11.60    7.20
   2 -16  -8    5.40    6.40
   2 -16  -8   -3.00    8.30
  -2  16   8    9.20    6.40
   1 -16  -8   17.60    8.20
  -1  16   8   28.10    7.70
   0 -16  -8   32.90    8.30
   0  16   8   26.30    7.30
   0  16   8   57.89    7.80
  -1 -16  -8    2.20    7.10
   1  16   8   13.10    6.30
   1  16   8    9.60    6.90
  -2 -16  -8    3.60    6.80
   2  16   8    9.40    9.10
   2  16   8    0.70    6.80
  -3 -16  -8   10.20    7.80
   3  16   8   19.40    7.90
   4  16   8   -2.90    8.60
   5  16   8   -0.50   10.20
   6  16   8    0.90   12.20
   5 -17  -8    1.80   10.30
  -5  17   8  -10.60    9.80
   4 -17  -8   26.90    9.70
  -4  17   8    6.80    8.90
   3 -17  -8   -0.70    8.10
  -3  17   8    2.20    8.00
  -2  17   8    6.20    7.60
  -1  17   8   20.20    6.90
   0 -17  -8   -2.70    8.00
   0  17   8   -1.60    7.30
  -1 -17  -8   24.00    8.70
   1  17   8   12.00    7.80
  -2 -17  -8    7.70    8.50
   2  17   8    2.80    8.10
  -3 -17  -8    5.00    8.90
   3  17   8    6.50    8.70
   4  17   8   -2.60    9.90
   5  17   8   16.40   11.80
   5 -18  -8   -9.30   12.20
   4 -18  -8   21.00   10.80
  -4  18   8   -3.00   11.20
  -3  18   8    7.10    9.30
  -2  18   8   -3.10    8.40
  -1  18   8   -3.60    7.40
   0  18   8    9.80    8.20
   1  18   8   -8.50    8.50
  -2 -18  -8   18.20   10.00
   2  18   8   -2.70    9.00
  -3 -18  -8   -0.30   10.00
   3  18   8   22.20    9.90
   4  18   8   24.70   11.50
   5  18   8    5.50   13.30
  -4  19   8   13.30   12.80
  -3  19   8   28.60   12.30
  -2  19   8   14.50    9.90
  -1  19   8  -15.20    9.20
   0  19   8   -7.90    9.10
   1  19   8    5.50    9.30
   2  19   8    0.10   10.20
  -3 -19  -8    5.00   12.00
   3  19   8   35.80   11.40
   4  19   8   -1.90   13.30
  -3  20   8    2.40   14.10
  -2  20   8   25.40   12.10
  -1  20   8   14.80   10.20
   0  20   8   21.10   10.80
   1  20   8   13.30   11.20
   2  20   8    5.70   12.10
   3  20   8   34.40   14.10
  -1  21   8    1.20   13.00
   0  21   8    1.50   12.70
   1  21   8    7.20   15.00
   0  21  -9    6.90   13.40
  -1  21  -9   27.20   14.00
   3  20  -9    7.30   12.50
   2  20  -9  -14.60   10.50
   1  20  -9   -8.10   10.10
   0  20  -9  -11.90   10.20
  -1  20  -9   13.80    9.90
  -2  20  -9   10.70   11.00
  -3  20  -9   16.30   12.30
   4  19  -9    1.50   12.50
   3  19  -9   17.90   10.50
   2  19  -9   22.60    9.80
   1  19  -9   10.10    8.80
   0  19  -9    4.70    7.70
  -1  19  -9   22.70    9.10
  -2  19  -9   17.10    9.90
  -3  19  -9   10.60    9.60
  -4  19  -9   11.80   11.10
   5  18  -9   -1.50   12.10
   4  18  -9   20.90   10.80
   3  18  -9   -1.50    8.30
   2  18  -9    5.30    8.60
   1  18  -9    2.00    7.40
   0  18  -9    0.60    7.60
  -1  18  -9   12.20    8.20
  -2  18  -9    5.60    8.60
  -3  18  -9    4.20    8.70
  -4  18  -9    6.60    9.80
   5  17  -9   16.50   11.20
   4  17  -9    2.80    8.60
   3  17  -9    2.50    7.70
   2  17  -9    1.00    7.40
   1  17  -9   16.30    7.70
   0  17  -9   11.80    7.30
  -1  17  -9    0.50    6.10
  -1  17  -9   10.80    8.90
  -2  17  -9   -0.70    7.50
  -2  17  -9   -4.80    6.90
  -3  17  -9   11.00    7.30
  -3  17  -9   17.60    8.20
  -4  17  -9    7.90    9.10
  -5  17  -9    4.70    9.90
   6  16  -9   23.90   11.50
   5  16  -9    2.50    9.40
   4  16  -9    4.30    8.30
   3  16  -9   22.20    7.60
   2  16  -9    4.70    6.20
   1  16  -9    4.40    7.40
   1  16  -9   -4.50    6.10
   0  16  -9   15.50    6.70
   0  16  -9   -5.60    5.00
  -1  16  -9   13.40    6.60
  -1  16  -9    6.10    5.50
   1 -16   9    5.40    7.10
  -2  16  -9   16.20    6.90
  -2  16  -9   10.90    6.60
   2 -16   9   23.80   13.50
  -3  16  -9   25.40    7.10
  -3  16  -9   33.10    7.30
  -4  16  -9    4.40    7.70
  -4  16  -9    3.60    8.10
  -5  16  -9    1.50    8.20
  -5  16  -9   19.60   10.20
   6  15  -9   -0.40   10.40
   5  15  -9   31.10    8.80
   4  15  -9    0.40    6.90
   3  15  -9   22.50    7.00
   2  15  -9    8.30    5.60
   1  15  -9   24.40    6.10
   1  15  -9   20.50    6.10
   0  15  -9   94.49    9.10
   0  15  -9   98.79    9.30
  -1  15  -9   24.10    5.70
  -1  15  -9   15.20    5.70
   1 -15   9   25.40    7.10
  -2  15  -9   26.40    6.20
  -2  15  -9   14.70    5.60
   2 -15   9   34.00    7.80
  -3  15  -9   22.70    6.40
  -3  15  -9   28.20    6.70
   3 -15   9   38.00    8.80
  -4  15  -9   -6.00    6.70
  -4  15  -9    6.40    6.00
  -5  15  -9   34.20    7.70
  -5  15  -9   35.60    9.40
   7  14  -9  -10.10   11.20
   6  14  -9    8.50    8.60
   5  14  -9    4.90    7.40
   4  14  -9    4.40    6.30
   3  14  -9   30.20    6.70
   2  14  -9   16.90    6.20
   1  14  -9  116.19    8.10
   0  14  -9   11.10    5.30
   0  14  -9   14.00    5.00
  -1  14  -9  119.49    8.30
  -1  14  -9  132.79    9.10
   1 -14   9  122.69   10.40
  -2  14  -9   18.00    5.20
  -2  14  -9   18.40    5.30
   2 -14   9   20.00    6.40
  -3  14  -9   46.60    6.70
  -3  14  -9   34.10    5.90
   3 -14   9   37.40    7.60
  -4  14  -9   12.40    6.20
  -4  14  -9   12.80    5.80
   4 -14   9   13.30    9.00
  -5  14  -9   -7.70    5.70
  -5  14  -9   -8.10    7.60
  -5  14  -9   -7.30    7.10
  -6  14  -9   10.90    9.70
   7  13  -9   36.70   10.30
   6  13  -9   -4.90    7.40
   5  13  -9   11.50    6.50
   4  13  -9   38.60    7.30
   3  13  -9   27.40    5.40
   2  13  -9    0.30    4.40
   1  13  -9   70.99    7.40
   0  13  -9    4.80    4.40
   0  13  -9    9.90    4.40
  -1  13  -9   63.29    6.70
  -1  13  -9   70.99    6.40
   1 -13   9   57.29    7.00
  -2  13  -9    5.80    4.70
  -2  13  -9    6.30    4.20
   2 -13   9    8.70    5.30
  -3  13  -9   39.00    5.40
  -3  13  -9   39.40    5.80
   3 -13   9   38.00    7.40
  -4  13  -9   37.90    5.70
  -4  13  -9   29.20    5.80
   4 -13   9   39.80    8.50
  -5  13  -9    1.80    6.30
  -5  13  -9   10.10    5.50
  -5  13  -9    8.60    6.90
   5 -13   9    8.30    9.00
  -6  13  -9    0.80    3.40
  -6  13  -9    6.20    8.30
   7  12  -9    4.60    8.60
   6  12  -9   19.30   12.80
   5  12  -9    2.00    5.60
   4  12  -9    0.60    4.80
   3  12  -9   13.10    4.50
   2  12  -9   90.49    7.20
   1  12  -9  146.79    8.70
   0  12  -9    7.10    3.50
   0  12  -9   15.40    4.10
  -1  12  -9  147.09    8.60
  -1  12  -9  143.99    7.60
   1 -12   9  152.98    9.30
  -2  12  -9   96.09    7.30
  -2  12  -9  105.99    6.90
   2 -12   9  118.99    8.80
  -3  12  -9    4.90    3.90
  -3  12  -9    5.80    3.90
   3 -12   9    8.40    5.70
  -4  12  -9    6.30    4.30
  -4  12  -9    7.80    4.00
   4 -12   9    3.70    6.50
  -5  12  -9    8.00    4.70
  -5  12  -9   15.00    5.50
  -5  12  -9    7.40    5.20
   5 -12   9    0.60    7.80
  -6  12  -9   17.80    7.30
   6 -12   9   -2.30   10.30
   7  11  -9   13.60    8.00
   6  11  -9   25.90    6.70
   5  11  -9   33.50    6.00
   4  11  -9   12.90    4.70
   3  11  -9   31.00    4.90
   2  11  -9   51.59    5.60
   1  11  -9   53.39    5.80
   0  11  -9  153.38    7.90
   0  11  -9  161.78    7.80
  -1  11  -9   51.89    5.00
  -1  11  -9   48.80    5.50
   1 -11   9   43.20    5.00
  -2  11  -9   63.29    5.70
  -2  11  -9   56.19    5.00
   2 -11   9   62.39    6.90
  -3  11  -9   34.20    4.40
  -3  11  -9   32.50    4.90
   3 -11   9   52.29    6.50
  -4  11  -9   22.80    4.20
  -4  11  -9   13.10    4.40
   4 -11   9    9.10    5.90
  -5  11  -9   28.70    4.70
  -5  11  -9   42.40    5.60
  -5  11  -9   39.60    5.20
   5 -11   9   18.70    7.30
  -6  11  -9   37.20    6.90
   6 -11   9   46.30    9.80
   7 -11   9    5.40   12.00
   8  10  -9   26.10   13.00
   7  10  -9   14.20    7.00
   6  10  -9    8.00    5.50
   5  10  -9   14.80    4.80
   4  10  -9   15.40    4.10
   3  10  -9  124.19    7.40
   2  10  -9   57.89    5.50
   1  10  -9   74.89    5.80
   0  10  -9   -3.00    2.80
  -1  10  -9   66.79    5.60
   1 -10   9   71.19    6.50
  -2  10  -9   47.40    4.50
  -2  10  -9   41.80    4.70
   2 -10   9   48.10    5.50
  -3  10  -9  123.39    7.20
  -3  10  -9  119.79    6.60
   3 -10   9  130.19    8.80
  -4  10  -9    9.90    3.70
  -4  10  -9   15.30    3.60
   4 -10   9   13.10    5.30
  -5  10  -9   17.80    3.70
  -5  10  -9   13.90    3.40
   5 -10   9   13.20    6.30
  -6  10  -9    8.70    5.40
   6 -10   9   10.00    7.90
  -7  10  -9   20.30    7.40
   7 -10   9   32.20   10.80
   8   9  -9   20.20    9.00
   8   9  -9   27.20   12.00
   7   9  -9   26.10    6.50
   7   9  -9   25.50    9.80
   6   9  -9   12.50    5.00
   5   9  -9   40.20    5.20
   4   9  -9   -3.70    3.50
   3   9  -9   22.00    3.80
   2   9  -9  209.38    8.90
   1   9  -9   24.60    3.60
   0   9  -9    2.70    2.70
  -1   9  -9   12.80    3.10
  -1   9  -9   22.20    2.80
  -2   9  -9  226.08    9.00
  -2   9  -9  205.38    8.10
   2  -9   9  213.28    9.50
  -3   9  -9   18.10    3.70
  -3   9  -9   29.60    3.40
   3  -9   9   24.50    4.70
  -4   9  -9   -5.90    3.20
  -4   9  -9    0.60    2.70
  -4   9  -9   -2.70    2.90
   4  -9   9   -3.60    4.40
  -5   9  -9   41.10    3.90
  -5   9  -9   44.40    4.10
  -5   9  -9   51.29    5.20
   5  -9   9   44.00    6.70
  -6   9  -9   10.30    4.90
   6  -9   9   11.50    6.90
   7  -9   9   28.20    9.50
   8   8  -9   -0.10   10.60
   8   8  -9   -3.20    6.90
   7   8  -9   -1.20    8.70
   7   8  -9    7.70    5.90
   6   8  -9   23.00    5.30
   5   8  -9   47.80    5.30
   4   8  -9   10.80    3.60
   3   8  -9  131.89    7.00
   2   8  -9   39.90    4.20
   1   8  -9  233.18    9.10
   0   8  -9   69.89    4.50
  -1   8  -9  235.88    9.00
  -1   8  -9  232.58    8.30
   1  -8   9  228.28    9.10
  -2   8  -9   37.80    3.30
  -2   8  -9   37.00    3.90
   2  -8   9   47.40    4.60
  -3   8  -9  131.39    5.90
  -3   8  -9  133.49    6.60
   3  -8   9  115.59   10.40
  -4   8  -9   20.00    3.00
  -4   8  -9   18.20    3.10
  -4   8  -9   13.90    3.30
   4  -8   9   13.60    4.40
  -5   8  -9   44.90    4.50
   5  -8   9   34.80    5.90
  -6   8  -9   33.90    5.30
   6  -8   9   22.70    6.70
   6  -8   9   28.10    4.50
   7  -8   9   10.90    4.90
   7  -8   9   14.20    8.10
   8   7  -9   -6.30    6.50
   8   7  -9   16.30   10.60
   7   7  -9   13.50    8.70
   2   7  -9  114.19    5.80
   0   7  -9 1118.89   30.70
  -1   7  -9   63.89    3.70
  -1   7  -9   65.19    4.50
   1  -7   9   67.69    5.00
  -2   7  -9  112.59    5.90
  -2   7  -9  110.99    4.90
   2  -7   9  114.29    6.20
  -3   7  -9  111.69    5.10
  -3   7  -9  123.09    5.90
   3  -7   9  121.69    6.80
  -4   7  -9   23.60    2.90
  -4   7  -9   16.20    2.80
  -4   7  -9   20.20    2.90
   4  -7   9   22.90    4.20
  -5   7  -9   57.29    4.80
   5  -7   9   58.49    4.80
  -6   7  -9   11.50    4.10
   6  -7   9    7.90    3.40
   6  -7   9    7.00    5.50
   7  -7   9    2.60    7.20
   7  -7   9    9.70    4.50
   8   6  -9   33.80   10.80
   7   6  -9    7.40    7.50
   6   6  -9   55.09    8.20
   1   6  -9  127.49    5.90
  -1   6  -9  114.39    5.40
  -2   6  -9  443.06   13.70
  -2   6  -9  441.16   12.70
   2  -6   9  434.26   13.80
  -3   6  -9   79.39    4.40
  -3   6  -9   72.59    3.80
  -3   6  -9   76.29    4.70
   3  -6   9   65.09    5.30
  -4   6  -9  206.08    6.90
  -4   6  -9  209.28    6.90
  -4   6  -9  196.98    7.30
   4  -6   9  207.28    8.80
  -5   6  -9  253.67    9.10
   5  -6   9  257.07   10.70
   5  -6   9  259.97    8.70
   6  -6   9   39.80    5.90
   6  -6   9   43.40    4.10
   7  -6   9    6.30    4.00
   7  -6   9   -6.90    6.30
   8  -6   9   10.80    5.80
   9   5  -9  -13.80   13.60
   8   5  -9   14.60   10.20
   7   5  -9   11.70    7.90
   6   5  -9    6.40    5.90
   0   5  -9  534.15   15.60
  -1   5  -9  330.57   10.60
  -2   5  -9   56.39    3.90
  -2   5  -9   51.59    3.70
  -2   5  -9   58.69    2.80
   2  -5   9   47.10    4.00
  -3   5  -9   -0.90    1.90
  -3   5  -9    1.30    1.30
  -3   5  -9    1.80    1.80
   3  -5   9    2.20    2.30
  -4   5  -9  210.38    7.20
  -4   5  -9  216.28    6.10
  -4   5  -9  205.88    6.00
   4  -5   9  213.58    6.90
   4  -5   9  223.38    8.70
  -5   5  -9  124.49    5.80
   5  -5   9  123.09    7.20
   5  -5   9  127.99    5.30
   6  -5   9    6.00    2.90
   6  -5   9   10.50    4.50
   7  -5   9   25.80    4.10
   7  -5   9   30.80    6.10
   8  -5   9    6.80    4.70
   8  -5   9    1.30   10.50
   9   4  -9    5.40   13.30
   8   4  -9   28.20   10.10
   7   4  -9   -6.50    6.90
   6   4  -9    5.30    5.90
   5   4  -9   54.29    6.70
  -1   4  -9  304.97    9.60
  -2   4  -9  300.27    9.30
  -2   4  -9  293.37    8.40
  -2   4  -9  292.37    9.40
   2  -4   9  289.37    9.60
  -3   4  -9   32.90    2.80
  -3   4  -9   34.00    2.60
  -3   4  -9   35.20    2.20
   3  -4   9   31.70    3.50
  -4   4  -9   29.30    2.60
   4  -4   9   29.70    3.40
   4  -4   9   33.30    2.50
   5  -4   9   45.10    3.40
   5  -4   9   44.40    4.40
   6  -4   9    2.40    3.80
   6  -4   9    4.20    2.60
   7  -4   9    2.80    5.00
   7  -4   9    2.30    3.40
   8  -4   9    5.00    4.60
   9   3  -9   24.20   12.90
   8   3  -9   15.10    6.30
   8   3  -9   15.90    9.60
   7   3  -9    6.40    4.40
   6   3  -9   47.80    7.00
   5   3  -9   95.89    7.70
   4   3  -9   34.90    4.70
  -1   3  -9  518.45   14.50
  -1   3  -9  508.75   14.70
  -2   3  -9  460.85   12.80
  -2   3  -9  434.46   12.80
  -2   3  -9  442.86   11.80
  -3   3  -9   37.80    2.50
  -3   3  -9   39.50    2.10
  -3   3  -9   41.90    2.40
   3  -3   9   43.90    3.60
   4  -3   9   47.50    3.90
   4  -3   9   46.00    2.40
   5  -3   9  105.89    4.30
   5  -3   9   98.89    5.80
   6  -3   9   46.80    4.00
   6  -3   9   44.70    4.50
   7  -3   9    7.10    3.40
   8  -3   9    1.70    4.40
   9   2  -9    1.00   12.80
   8   2  -9    9.20    9.10
   8   2  -9   22.90    6.20
   7   2  -9   11.20    4.40
   7   2  -9   -0.30    7.00
   6   2  -9   39.10    4.30
   6   2  -9   48.40    7.20
   5   2  -9    6.50    4.30
   5   2  -9    3.20    2.70
   4   2  -9   61.29    5.70
   3   2  -9  182.88    8.10
   0   2  -9  158.98    5.90
  -1   2  -9  199.68    6.80
  -2   2  -9  108.99    4.10
  -2   2  -9   99.69    2.90
  -2   2  -9  105.99    4.30
   2  -2   9  112.49    4.70
  -3   2  -9  177.88    5.10
  -3   2  -9  183.08    5.10
   3  -2   9  179.48    6.60
   4  -2   9   65.39    4.10
   4  -2   9   62.99    4.00
   4  -2   9   60.69    2.60
   5  -2   9   -1.30    1.80
   5  -2   9    2.10    2.50
   6  -2   9   34.60    3.80
   7  -2   9   10.90    3.50
   8  -2   9   20.00    4.80
   9   1  -9   13.00   12.70
   8   1  -9    1.50    9.00
   8   1  -9    9.40    6.00
   7   1  -9   31.80    7.80
   7   1  -9   21.60    4.70
   6   1  -9   73.49    5.80
   6   1  -9   73.39    8.10
   5   1  -9  181.48    7.40
   5   1  -9  184.58    9.70
   4   1  -9  161.68    6.40
   4   1  -9  160.78    8.20
   3   1  -9   87.19    5.40
   3   1  -9   90.89    4.50
   2   1  -9  154.48    6.50
   2   1  -9  163.78    6.00
   1   1  -9 1704.33   43.70
   1   1  -9 1679.63   43.90
   0   1  -9  219.08    7.20
   0   1  -9  214.98    6.80
   0  -1   9  221.68    7.20
  -1   1  -9 1648.44   43.60
  -1   1  -9 1692.83   42.80
   1  -1   9 1755.42   43.90
  -2   1  -9  159.88    5.40
  -2   1  -9  166.68    5.40
   2  -1   9  174.08    5.90
   3  -1   9  105.59    4.40
   4  -1   9  170.38    6.20
   4  -1   9  175.28    5.10
   5  -1   9  186.68    6.90
   5  -1   9  197.98    6.40
   6  -1   9   91.69    4.90
   7  -1   9   29.80    4.10
   8  -1   9    5.80    4.70
   9   0  -9    8.00   12.80
   8   0  -9    0.20    6.10
   8   0  -9   17.70    9.30
   7   0  -9    6.70    7.00
   7   0  -9    0.40    4.40
   6   0  -9   12.70    5.50
   6   0  -9   13.10    3.60
   5   0  -9    2.70    2.80
   5   0  -9   10.20    4.30
   4   0  -9  383.36   11.80
   4   0  -9  390.76   13.80
   3   0  -9 1371.86   36.10
   3   0  -9 1382.46   37.60
   2   0  -9 2092.29   53.89
   2   0  -9 2134.99   54.89
  -2   0   9 2080.49   54.69
   1   0  -9  767.32   21.10
   1   0  -9  790.32   21.40
  -1   0   9  775.22   21.30
  -1   0   9  787.62   21.10
   0   0  -9    2.40    1.40
   0   0  -9    1.40    1.10
   0   0   9    1.10    1.20
   0   0   9    0.20    1.00
  -1   0  -9  756.12   20.60
  -1   0  -9  790.82   19.80
   1   0   9  771.92   20.70
   1   0   9  758.62   19.80
  -2   0  -9 2185.98   54.39
  -2   0  -9 2064.09   54.39
   2   0   9 2210.58   54.89
   3   0   9 1473.05   38.00
   4   0   9  406.36   11.20
   4   0   9  415.56   11.90
   5   0   9    2.40    2.10
   5   0   9    6.10    2.10
   6   0   9    7.60    2.90
   6   0   9   11.00    2.70
   7   0   9    7.80    3.10
   7   0   9    3.90    3.60
   8   0   9   -1.00    4.90
   9  -1  -9  -12.30   12.00
   8  -1  -9    8.20    8.80
   8  -1  -9    5.20    6.50
   7  -1  -9   34.90    7.70
   7  -1  -9   21.70    5.20
   6  -1  -9   67.09    6.10
   6  -1  -9   80.69    8.30
   5  -1  -9  188.38    7.80
   5  -1  -9  191.78    9.70
   4  -1  -9  173.88    8.40
   4  -1  -9  176.28    6.80
   3  -1  -9   92.69    4.70
   3  -1  -9   96.99    5.80
  -3   1   9  105.79    5.80
   2  -1  -9  175.38    6.90
   2  -1  -9  169.68    6.20
  -2   1   9  173.18    6.90
  -2   1   9  162.18    5.90
   1  -1  -9 1624.74   42.90
   1  -1  -9 1651.43   43.10
  -1   1   9 1668.53   43.20
  -1   1   9 1691.33   42.80
   0  -1  -9  209.28    6.70
   0  -1  -9  217.88    7.10
   0   1   9  220.28    7.10
   0   1   9  211.78    6.70
  -1  -1  -9 1705.03   42.70
  -1  -1  -9 1646.14   43.40
   1   1   9 1673.43   42.80
   1   1   9 1748.93   43.60
  -2  -1  -9  157.58    5.20
   2   1   9  159.28    4.60
   2   1   9  165.18    5.70
   3   1   9   92.69    3.10
   3   1   9   94.19    4.20
   4   1   9  168.38    6.70
   4   1   9  178.68    6.20
   5   1   9  186.08    7.00
   5   1   9  207.18    6.90
   6   1   9   82.69    5.30
   6   1   9   78.19    4.70
   7   1   9   26.40    3.50
   7   1   9   31.30    4.70
   8   1   9    2.10    5.30
   9  -2  -9   21.00   12.90
   8  -2  -9   28.90    6.90
   8  -2  -9   14.40    8.80
   7  -2  -9    6.70    5.10
   7  -2  -9   15.70    7.20
   6  -2  -9   32.10    4.70
   6  -2  -9   31.60    6.30
   5  -2  -9    0.80    2.80
   5  -2  -9    0.70    4.30
   4  -2  -9   60.49    5.30
   4  -2  -9   65.39    4.60
   3  -2  -9  175.18    7.50
   3  -2  -9  171.08    6.80
  -3   2   9  187.78    7.70
   2  -2  -9   97.59    4.70
   2  -2  -9  108.59    5.30
  -2   2   9  113.49    4.60
  -2   2   9  102.69    5.00
   1  -2  -9  208.08    7.10
   1  -2  -9  202.48    7.10
  -1   2   9  207.48    7.00
  -1   2   9  200.68    7.10
   0  -2  -9  160.48    5.50
   0  -2  -9  157.98    5.70
   0   2   9  164.18    5.50
   0   2   9  157.68    5.90
  -1  -2  -9  208.48    6.70
  -1  -2  -9  192.08    6.50
   1   2   9  198.28    6.10
   1   2   9  203.58    6.80
  -2  -2  -9  101.39    3.90
   2   2   9  106.69    3.60
   2   2   9  111.09    4.60
   3   2   9  181.18    5.60
   3   2   9  187.48    6.40
   4   2   9   60.39    3.70
   5   2   9    8.50    2.20
   5   2   9    3.40    2.60
   6   2   9   39.10    4.40
   6   2   9   41.30    4.10
   7   2   9   10.90    4.70
   7   2   9   14.50    3.40
   8   2   9   24.70    4.20
   8   2   9   20.50    6.00
   9  -3  -9   16.10   13.10
   8  -3  -9   10.10    9.40
   8  -3  -9    1.50    6.90
   7  -3  -9    2.80    5.30
   7  -3  -9    8.00    7.00
   6  -3  -9   41.00    5.10
   6  -3  -9   45.60    6.70
   5  -3  -9  102.29    7.50
   5  -3  -9  101.79    6.50
  -5   3   9  107.79    7.80
   4  -3  -9   52.49    4.50
   4  -3  -9   36.60    4.40
  -4   3   9   45.00    5.00
   3  -3  -9   36.50    3.80
   3  -3  -9   36.60    3.70
  -3   3   9   37.40    4.20
  -3   3   9   35.70    3.00
   2  -3  -9  427.76   13.40
   2  -3  -9  441.06   13.10
  -2   3   9  434.56   13.60
  -2   3   9  433.16   12.80
   1  -3  -9  501.95   14.80
   1  -3  -9  515.55   14.90
  -1   3   9  504.25   14.90
  -1   3   9  527.85   14.90
   0  -3  -9  160.98    5.60
   0  -3  -9  151.98    5.80
   0   3   9  163.08    6.00
   0   3   9  153.08    5.50
  -1  -3  -9  516.45   14.00
  -1  -3  -9  494.85   14.40
   1   3   9  529.05   14.70
   1   3   9  507.15   14.00
  -2  -3  -9  436.36   12.10
   2   3   9  431.36   11.90
   2   3   9  427.86   12.60
   3   3   9   38.40    3.20
   3   3   9   37.50    2.50
   4   3   9   51.89    3.60
   5   3   9  112.39    5.30
   6   3   9   48.10    4.70
   6   3   9   47.60    5.00
   7   3   9    5.00    4.90
   7   3   9    0.60    3.50
   8   3   9    0.10    6.50
   8   3   9    1.00    4.30
   9  -4  -9    4.70   12.90
   8  -4  -9  -12.40    9.30
   8  -4  -9    8.70    7.40
   7  -4  -9    7.00    7.30
   6  -4  -9   -5.70    5.40
   6  -4  -9    1.10    4.40
  -6   4   9   -2.50    6.20
   5  -4  -9   42.40    6.00
   5  -4  -9   42.90    4.90
  -5   4   9   44.00    5.80
   4  -4  -9   32.80    3.80
   4  -4  -9   26.30    4.10
  -4   4   9   30.80    4.30
   3  -4  -9   35.00    4.00
   3  -4  -9   35.10    3.70
  -3   4   9   34.90    3.20
  -3   4   9   39.30    4.30
   2  -4  -9  298.07   10.00
   2  -4  -9  280.97    9.70
  -2   4   9  280.17    9.80
  -2   4   9  286.97    9.40
   1  -4  -9  290.67    9.80
   1  -4  -9  306.77    9.80
  -1   4   9  299.57    9.80
  -1   4   9  313.27    9.90
   0  -4  -9  169.78    6.10
   0  -4  -9  156.98    6.20
   0   4   9  167.88    6.40
   0   4   9  162.88    6.00
  -1  -4  -9  300.37    9.40
  -1  -4  -9  300.27    9.10
   1   4   9  294.87    9.00
   1   4   9  300.07    9.60
  -2  -4  -9  287.47    8.80
   2   4   9  277.77    9.20
   2   4   9  285.87    8.60
   3   4   9   27.90    2.70
   3   4   9   34.90    3.50
   4   4   9   36.00    3.30
   5   4   9   42.00    4.50
   6   4   9    8.70    4.20
   6   4   9    2.00    3.00
   7   4   9   -2.60    3.70
   7   4   9   -1.40    5.10
   8   4   9   -2.30    4.60
   8   4   9    5.80    6.90
   9  -5  -9   15.60   13.60
   8  -5  -9   10.20    9.60
   8  -5  -9    7.70    8.10
   7  -5  -9   22.60    6.60
   6  -5  -9    5.80    5.10
   6  -5  -9    0.40    5.50
  -6   5   9   11.30    6.60
   5  -5  -9  127.29    8.40
   5  -5  -9  111.49    7.60
  -5   5   9  106.39    8.70
   4  -5  -9  207.78    9.30
   4  -5  -9  216.68    8.90
  -4   5   9  200.18    7.00
  -4   5   9  211.28    9.40
   3  -5  -9   -4.10    2.60
   3  -5  -9    1.90    2.40
  -3   5   9    2.00    2.80
  -3   5   9   -0.90    1.90
   2  -5  -9   58.79    4.20
   2  -5  -9   60.09    4.40
  -2   5   9   57.69    4.00
  -2   5   9   43.90    4.30
   1  -5  -9  305.77   10.60
   1  -5  -9  328.47   10.50
  -1   5   9  331.27   10.60
  -1   5   9  330.47   10.60
   0  -5  -9  506.85   15.30
   0  -5  -9  541.15   15.30
   0   5   9  517.25   15.10
   0   5   9  532.75   15.50
  -1  -5  -9  338.97   10.10
  -1  -5  -9  308.77   10.20
   1   5   9  332.17   10.40
   1   5   9  306.27    9.80
  -2  -5  -9   54.99    3.60
   2   5   9   57.79    4.10
   2   5   9   51.29    3.40
  -3  -5  -9    0.30    1.10
   3   5   9    1.00    2.20
   3   5   9    0.90    1.70
   4   5   9  206.48    7.80
   4   5   9  227.18    8.10
   5   5   9  118.39    6.20
   6   5   9    1.70    3.20
   7   5   9   24.50    6.00
   7   5   9   21.10    4.40
   8   5   9    3.80    7.30
   8   5   9   12.10    5.50
   8  -6  -9    2.60    9.20
   8  -6  -9   27.70   10.60
   7  -6  -9   13.90    7.00
   7  -6  -9   -4.20    7.00
  -7   6   9   12.60    9.00
   6  -6  -9   44.40    7.00
   6  -6  -9   41.20    6.00
  -6   6   9   50.49    7.70
   5  -6  -9  251.57   11.40
   5  -6  -9  228.68   11.40
  -5   6   9  261.17   12.10
   4  -6  -9  201.28    9.30
   4  -6  -9  183.48    8.90
  -4   6   9  201.98    9.40
  -4   6   9  195.88    7.20
   3  -6  -9   66.69    5.20
   3  -6  -9   75.19    5.10
  -3   6   9   61.19    6.20
  -3   6   9   66.99    4.50
   2  -6  -9  420.26   13.50
   2  -6  -9  426.06   13.80
  -2   6   9  431.96   13.80
  -2   6   9  429.66   13.60
   1  -6  -9  113.49    5.60
   1  -6  -9  116.89    5.90
  -1   6   9  120.79    5.90
  -1   6   9  112.99    5.60
   0  -6  -9  113.69    5.70
   0  -6  -9  124.69    5.60
   0   6   9  127.89    5.90
   0   6   9  120.19    5.30
  -1  -6  -9  111.39    5.10
  -1  -6  -9  114.39    5.30
   1   6   9  111.69    5.00
   1   6   9  115.89    5.60
  -2  -6  -9  443.96   13.10
   2   6   9  436.76   13.60
   2   6   9  427.16   13.00
  -3  -6  -9   68.69    3.50
   3   6   9   72.59    4.30
   3   6   9   69.09    4.80
   4   6   9  224.98    8.50
   4   6   9  199.68    8.00
   5   6   9  275.87   10.30
   6   6   9   46.70    4.80
   7   6   9    3.70    4.60
   7   6   9    5.00    5.80
   8   6   9    8.50    7.60
   8   6   9    9.00    6.80
   8  -7  -9   21.30   11.10
   8  -7  -9    8.40   12.30
   7  -7  -9   23.30    8.20
   7  -7  -9   21.60    7.70
  -7   7   9   -2.10    9.50
   6  -7  -9    5.20    5.70
   6  -7  -9    7.80    6.30
  -6   7   9   -3.30    7.00
   5  -7  -9   65.29    7.20
   5  -7  -9   52.49    6.10
  -5   7   9   65.89    7.40
  -5   7   9   54.79    3.40
   4  -7  -9   21.80    4.60
  -4   7   9   17.70    4.30
  -4   7   9   22.10    3.20
   3  -7  -9  115.89    6.70
   3  -7  -9  114.79    6.80
  -3   7   9  115.59    6.10
  -3   7   9  115.89    6.80
   2  -7  -9  103.99    5.70
   2  -7  -9  106.69    6.10
  -2   7   9  110.99    5.80
  -2   7   9  109.39    6.10
   1  -7  -9   65.49    4.30
   1  -7  -9   59.09    4.80
  -1   7   9   65.89    4.70
  -1   7   9   59.79    4.50
   0  -7  -9 1087.39   29.60
   0  -7  -9 1058.99   29.70
   0   7   9 1121.59   30.00
   0   7   9 1060.39   29.40
  -1  -7  -9   67.19    4.20
  -1  -7  -9   66.89    4.40
   1   7   9   69.09    4.80
   1   7   9   61.99    4.20
  -2  -7  -9  106.59    5.50
   2   7   9  105.79    5.30
   2   7   9  115.39    6.00
  -3  -7  -9  125.39    5.20
   3   7   9  124.69    6.30
   3   7   9  120.29    5.90
   4   7   9   24.30    3.80
   4   7   9   15.20    3.40
   5   7   9   52.19    5.90
   5   7   9   52.19    5.80
   6   7   9   10.00    4.20
   7   7   9    4.60    4.70
   8   7   9   11.10    8.60
   8  -8  -9    7.60   10.80
   7  -8  -9   16.50    8.30
   7  -8  -9    2.60    8.20
  -7   8   9   -1.50   10.10
   6  -8  -9   26.30    7.00
   6  -8  -9   25.00    7.00
  -6   8   9   24.90    8.00
   5  -8  -9   41.10    6.20
   5  -8  -9   52.89    7.10
  -5   8   9   54.19    7.30
  -5   8   9   38.10    4.00
   4  -8  -9   19.40    4.50
   4  -8  -9   10.90    4.40
  -4   8   9   16.50    4.80
  -4   8   9   17.30    3.40
   3  -8  -9  138.19    7.40
   3  -8  -9  111.99    7.30
  -3   8   9  127.59    6.80
  -3   8   9  142.09    7.70
   2  -8  -9   45.70    4.90
   2  -8  -9   45.10    4.40
  -2   8   9   43.00    4.40
  -2   8   9   37.40    4.10
   1  -8  -9  224.68    8.70
   1  -8  -9  229.48    9.20
  -1   8   9  221.98    8.90
  -1   8   9  230.98    9.10
   0  -8  -9   78.69    5.00
   0  -8  -9   72.19    5.00
   0   8   9   76.59    5.20
   0   8   9   70.49    4.40
  -1  -8  -9  216.58    8.70
  -1  -8  -9  236.28    8.80
   1   8   9  225.68    8.90
   1   8   9  217.78    8.20
  -2  -8  -9   38.60    4.20
   2   8   9   32.20    3.60
   2   8   9   39.80    4.50
  -3  -8  -9  134.39    6.00
   3   8   9  138.39    7.20
   3   8   9  122.99    6.50
   4   8   9   16.50    3.90
   5   8   9   51.49    5.20
   5   8   9   35.70    5.00
   6   8   9   26.30    5.80
   6   8   9   28.70    5.10
   7   8   9   11.10    5.50
   7   8   9   13.10    7.00
   8   8   9    4.90    9.10
   8  -9  -9   15.90   11.80
   7  -9  -9   32.70    9.30
   7  -9  -9   41.90    9.60
   6  -9  -9   -6.60    7.80
   6  -9  -9   10.70    7.20
  -6   9   9    8.40    8.20
   5  -9  -9   62.49    7.20
   5  -9  -9   37.10    6.60
  -5   9   9   46.20    4.20
  -5   9   9   52.39    7.10
   4  -9  -9    2.20    4.40
   4  -9  -9   -1.30    4.60
  -4   9   9    0.40    3.20
  -4   9   9   -3.90    4.50
   3  -9  -9   19.60    4.40
   3  -9  -9   28.80    4.40
  -3   9   9   29.70    4.70
  -3   9   9   22.30    3.90
   2  -9  -9  221.98    9.30
   2  -9  -9  215.98    9.50
  -2   9   9  203.28    9.20
  -2   9   9  196.78    9.00
   1  -9  -9   16.20    4.40
   1  -9  -9   21.60    3.50
  -1   9   9   15.80    3.50
  -1   9   9   22.00    3.30
   0  -9  -9   -1.00    2.60
   0  -9  -9    3.40    2.60
   0   9   9    4.30    2.60
   0   9   9    0.70    3.00
  -1  -9  -9   18.40    3.50
   1   9   9   26.10    3.70
  -2  -9  -9  212.78    8.80
   2   9   9  224.38    9.30
  -3  -9  -9   33.00    3.40
   3   9   9   30.10    4.40
   3   9   9   17.70    3.70
   4   9   9    0.20    3.80
   4   9   9   -0.20    3.50
   5   9   9   53.79    5.90
   5   9   9   41.30    5.80
   6   9   9    2.40    5.80
   6   9   9   10.90    5.40
   7   9   9   18.50    7.90
   7   9   9   30.20    6.60
   8   9   9   23.30   10.40
   8 -10  -9   -7.20   12.00
   7 -10  -9    2.40   10.50
   7 -10  -9    0.80    9.30
   6 -10  -9   11.80    7.00
   6 -10  -9   10.40    8.10
  -6  10   9    1.10    8.40
   5 -10  -9   17.80    6.00
   5 -10  -9    8.50    6.30
  -5  10   9   12.60    3.60
  -5  10   9   17.60    6.70
   4 -10  -9   11.10    5.50
   4 -10  -9   12.10    5.10
  -4  10   9   13.60    5.40
  -4  10   9   14.30    4.00
   3 -10  -9  125.39    8.50
   3 -10  -9  119.89    7.30
  -3  10   9  121.99    7.80
  -3  10   9  116.59    8.20
   2 -10  -9   46.70    5.10
   2 -10  -9   53.89    5.60
  -2  10   9   49.70    5.00
  -2  10   9   42.50    5.00
   1 -10  -9   63.99    5.70
   1 -10  -9   76.79    5.40
  -1  10   9   60.89    5.80
  -1  10   9   70.29    5.70
   0 -10  -9    1.50    2.80
   0 -10  -9   -1.50    3.10
   0  10   9   -0.70    2.80
   0  10   9   -1.90    2.80
  -1 -10  -9   72.99    6.80
   1  10   9   67.49    6.10
   1  10   9   56.59    5.40
  -2 -10  -9   51.19    5.00
   2  10   9   44.70    4.90
   2  10   9   40.20    4.90
  -3 -10  -9  124.79    6.80
   3  10   9  116.89    7.40
   3  10   9  132.29    8.00
   4  10   9    9.40    4.30
   4  10   9   21.20    4.80
   5  10   9   12.80    5.20
   5  10   9   18.20    5.60
   6  10   9    8.50    6.90
   6  10   9   10.70    6.20
   7  10   9   10.10    7.20
   7  10   9   12.60    8.90
   7 -11  -9    7.50    9.70
   7 -11  -9    8.10   11.90
   6 -11  -9   46.90    9.80
   6 -11  -9   44.20    8.60
  -6  11   9   34.90    4.00
  -6  11   9   34.40   10.80
   5 -11  -9   27.70    7.70
   5 -11  -9   32.30    7.70
  -5  11   9   25.40    4.40
  -5  11   9   41.20    8.20
   4 -11  -9   15.00    5.30
   4 -11  -9    7.60    5.90
  -4  11   9   10.80    4.40
  -4  11   9    3.20    5.50
   3 -11  -9   32.60    5.60
   3 -11  -9   47.90    6.00
  -3  11   9   36.00    5.50
  -3  11   9   46.10    5.60
   2 -11  -9   71.19    6.60
   2 -11  -9   56.29    6.10
  -2  11   9   58.49    6.60
  -2  11   9   55.99    6.10
   1 -11  -9   55.99    5.80
   1 -11  -9   55.79    5.80
  -1  11   9   54.29    5.70
  -1  11   9   69.69    6.30
   0 -11  -9  169.98    8.80
   0 -11  -9  164.78    8.40
   0  11   9  162.68    8.20
   0  11   9  156.08    8.70
  -1 -11  -9   53.89    5.80
   1  11   9   53.39    5.30
   1  11   9   44.90    5.10
   2  11   9   56.29    6.00
   2  11   9   58.29    6.10
  -3 -11  -9   41.30    4.70
   3  11   9   33.80    5.20
   3  11   9   52.89    6.00
   4  11   9   10.80    5.40
   4  11   9   17.70    5.00
   5  11   9   29.00    6.00
   5  11   9    3.30    6.20
   6  11   9   35.50    7.30
   6  11   9   30.60    8.00
   7  11   9   19.30    8.10
   7  11   9   14.30   10.40
   7 -12  -9   20.30   10.60
   6 -12  -9   -2.60   10.50
   6 -12  -9   10.40    8.20
  -6  12   9    9.00    3.60
   5 -12  -9   11.80    6.80
   5 -12  -9   19.90    8.40
  -5  12   9    9.60    8.20
  -5  12   9    9.40    4.80
   4 -12  -9    3.30    6.30
   4 -12  -9   -4.60    5.50
  -4  12   9    7.40    6.70
  -4  12   9    1.40    4.60
   3 -12  -9   12.90    5.30
   3 -12  -9    8.00    5.00
  -3  12   9    3.20    5.10
  -3  12   9    7.20    4.40
   2 -12  -9  100.29    8.20
   2 -12  -9   94.09    7.40
  -2  12   9   84.19    7.70
  -2  12   9   87.49    7.70
   1 -12  -9  149.09    8.40
   1 -12  -9  155.48    9.10
  -1  12   9  130.19    8.50
  -1  12   9  139.59    8.50
   0 -12  -9   12.20    4.10
   0 -12  -9   13.20    4.50
   0  12   9    8.30    4.50
   0  12   9    5.30    4.10
  -1 -12  -9  154.48    8.80
   1  12   9  140.39    8.20
   1  12   9  144.69    8.60
  -2 -12  -9  101.19    7.80
   2  12   9   95.49    7.90
   2  12   9   89.79    7.70
  -3 -12  -9    7.90    4.10
   3  12   9    6.00    5.30
   3  12   9   12.30    5.20
   4  12   9    5.10    5.60
   4  12   9   -2.60    5.60
   5  12   9    5.30    6.40
   5  12   9   -2.90    6.80
   6  12   9   10.70    7.60
   6  12   9   16.10    8.90
   7  12   9    4.80   12.10
   7 -13  -9   25.20   11.20
   6 -13  -9    9.70    9.00
  -6  13   9   -1.50    4.30
   5 -13  -9    3.30    6.70
   5 -13  -9   13.60    9.90
  -5  13   9   -0.50    5.20
   4 -13  -9   40.30    8.70
   4 -13  -9   27.00    6.40
  -4  13   9   32.20    6.30
  -4  13   9   32.10    7.80
   3 -13  -9   42.90    6.60
   3 -13  -9   42.10    7.50
  -3  13   9   38.00    6.40
  -3  13   9   51.99    7.40
   2 -13  -9   12.90    4.80
   2 -13  -9   -0.90    5.20
  -2  13   9   -6.10    4.50
  -2  13   9    5.00    4.50
   1 -13  -9   68.99    7.10
   1 -13  -9   74.19    8.10
  -1  13   9   71.09    7.60
  -1  13   9   62.09    6.70
   0 -13  -9    5.40    5.00
   0  13   9    6.30    4.50
   0  13   9   12.30    5.10
  -1 -13  -9   75.69    7.40
   1  13   9   58.99    6.50
   1  13   9   68.49    6.90
  -2 -13  -9   11.60    4.60
   2  13   9    2.90    4.80
   2  13   9   -4.90    5.10
  -3 -13  -9   32.50    5.80
   3  13   9   48.40    6.50
   3  13   9   33.50    6.40
   4  13   9   41.90    7.20
   4  13   9   51.19    7.80
   5  13   9   -1.30    9.80
   5  13   9    5.60    8.20
   6  13   9    6.40    8.30
   6  13   9    3.40   10.10
   7  13   9    7.40   10.30
   7 -14  -9   -2.10   11.90
   6 -14  -9   15.70    9.90
  -6  14   9    8.00    5.70
   5 -14  -9    7.70    8.30
  -5  14   9   19.70    6.50
   4 -14  -9   11.90    7.00
   4 -14  -9   13.40    9.00
  -4  14   9   20.30    9.40
  -4  14   9   20.80    6.20
   3 -14  -9   40.00    6.80
   3 -14  -9   41.90    8.30
  -3  14   9   37.80    7.00
  -3  14   9   44.60    7.90
   2 -14  -9   29.30    6.90
  -2  14   9    7.40    5.50
  -2  14   9   16.40    5.90
   1 -14  -9  113.29   10.10
   1 -14  -9  127.09    8.90
  -1  14   9  100.89    9.20
  -1  14   9  132.09   10.90
   0 -14  -9    6.00    5.60
   0  14   9   16.40    6.40
   0  14   9    8.50    5.20
  -1 -14  -9  145.39   10.50
   1  14   9  123.79    8.70
   1  14   9  133.09   13.60
  -2 -14  -9    9.40    5.60
   2  14   9    8.50    6.30
  -3 -14  -9   46.50    6.90
   3  14   9   51.89    8.10
   3  14   9   41.90    8.90
   4  14   9   -4.30    7.50
   4  14   9    8.30    7.00
   5  14   9   -3.70    7.60
   5  14   9    5.30    9.50
   6  14   9    3.60    9.60
   6 -15  -9   27.90   11.40
   5 -15  -9   29.60    9.40
  -5  15   9   36.20    8.10
   4 -15  -9    0.30    7.30
  -4  15   9    4.20    6.60
   3 -15  -9   32.60    8.70
   3 -15  -9   15.80    6.30
  -3  15   9   26.80    6.70
   2 -15  -9   29.60    7.00
   2 -15  -9   20.50    6.40
  -2  15   9   26.50    7.10
  -2  15   9   20.20    6.60
   1 -15  -9   23.50    6.20
   1 -15  -9   12.50    6.80
  -1  15   9   15.60    6.40
  -1  15   9   12.10    5.90
   0 -15  -9   86.79    9.10
   0  15   9   72.49    8.10
   0  15   9   84.69    8.50
  -1 -15  -9   24.40    6.90
   1  15   9   30.50    6.60
   1  15   9   21.30    6.70
  -2 -15  -9   25.00    6.60
   2  15   9   22.90    7.60
   2  15   9   21.60    6.30
  -3 -15  -9   30.90    7.50
   3  15   9   20.20    7.20
   3  15   9   23.70    7.90
   4  15   9    4.10    8.00
   5  15   9   32.00    9.70
   6  15   9   18.50   11.30
   6 -16  -9   -2.60   12.40
   5 -16  -9   19.90   10.10
  -5  16   9   15.00    8.60
   4 -16  -9   13.30    8.30
  -4  16   9   -1.30    7.80
   3 -16  -9   -2.10    7.40
  -3  16   9   20.60    7.70
   2 -16  -9   17.70    7.20
  -2  16   9    0.60    7.10
   1 -16  -9    8.50    7.80
  -1  16   9   -8.60    6.50
  -1  16   9    5.90    8.90
   0 -16  -9   12.40    8.00
   0  16   9   -3.30    5.90
   0  16   9    3.40    6.40
  -1 -16  -9    7.60    7.10
   1  16   9    4.60    7.10
   1  16   9   15.60    6.70
  -2 -16  -9   19.00    7.20
   2  16   9   13.70    7.20
   2  16   9    0.90   13.40
  -3 -16  -9   14.60    7.90
   3  16   9   27.50    8.20
   4  16   9   -1.90    8.70
   5  16   9   33.00   10.60
   6  16   9   14.00   12.60
   5 -17  -9   14.70   10.80
  -5  17   9   -0.30   10.00
   4 -17  -9   -1.20    9.50
  -4  17   9    1.50    9.50
   3 -17  -9    4.10    7.90
  -3  17   9    9.00    8.30
  -2  17   9    7.90    7.90
  -1  17   9  -11.70    6.90
   0 -17  -9   -4.30    8.70
   0  17   9   -9.70    6.90
  -1 -17  -9   16.80    8.80
   1  17   9   11.70    7.70
  -2 -17  -9   16.40    8.80
   2  17   9   -5.10    7.30
  -3 -17  -9   25.60    9.40
   3  17   9   -2.20    9.00
   4  17   9    2.20   10.30
   5  17   9   13.20   11.80
   5 -18  -9    4.30   12.90
   4 -18  -9   14.70   10.30
  -4  18   9   14.00   11.50
   3 -18  -9  -13.70    8.40
  -3  18   9   12.80    9.90
  -2  18   9    3.80    8.90
  -1  18   9    5.80    8.40
   0  18   9   -3.20    8.40
   1  18   9   14.20    8.20
  -2 -18  -9   -8.10    9.90
   2  18   9    4.90    8.90
  -3 -18  -9   13.20   11.00
   3  18   9   -6.70    9.90
   4  18   9    6.60   11.90
   4 -19  -9    7.30   11.60
  -4  19   9    9.20   12.70
  -3  19   9    8.00   12.00
  -2  19   9   -9.00    9.50
  -1  19   9   20.80    9.80
   0  19   9    8.20    8.70
   1  19   9   19.90   10.40
   2  19   9   18.90   10.60
  -3 -19  -9    0.60   12.90
   3  19   9    3.00   11.70
   4  19   9   -9.30   13.50
  -3  20   9   14.90   13.00
  -2  20   9   -0.40   11.50
  -1  20   9  -15.00   10.90
   0  20   9    4.30   10.60
   1  20   9   -5.10   11.20
   2  20   9   -2.80   11.70
   3  20   9   13.00   14.10
  -1  21   9   -9.70   13.60
   0  21   9  -18.30   13.70
   0  21 -10   -6.30   14.60
  -1  21 -10   25.90   13.60
   3  20 -10   61.19   13.20
   2  20 -10   -6.10   11.80
   1  20 -10   -9.60    9.30
   0  20 -10    3.40   10.50
  -1  20 -10   -0.70   11.10
  -2  20 -10   -5.30   10.40
  -3  20 -10   12.80   12.00
   4  19 -10   -1.10   12.00
   3  19 -10   10.70   10.80
   2  19 -10   25.10   10.50
   1  19 -10    1.80    9.30
   0  19 -10    1.30    9.10
  -1  19 -10    3.50    9.20
  -2  19 -10    4.00    9.20
  -3  19 -10    3.80    9.40
  -4  19 -10    3.80   11.30
   4  18 -10    6.00   10.60
   3  18 -10    0.10    9.50
   2  18 -10   -0.40    8.30
   1  18 -10    0.60    7.60
   0  18 -10   14.40    7.80
  -1  18 -10   13.40    8.50
  -2  18 -10    5.50    8.80
  -3  18 -10    1.90    9.30
  -4  18 -10   17.30   11.50
   5  17 -10   24.00   11.40
   4  17 -10    4.50    9.40
   3  17 -10    4.10    8.50
   2  17 -10    2.20    7.50
   1  17 -10    4.70    6.60
   0  17 -10   18.90    7.00
  -1  17 -10    9.80    7.20
  -2  17 -10   -4.40    7.20
  -2  17 -10   -5.20    7.30
  -3  17 -10  -10.00    7.50
  -3  17 -10    5.30    8.30
  -4  17 -10    4.00    8.60
  -5  17 -10   18.50    9.90
   6  16 -10   10.00   11.80
   5  16 -10    4.60    9.90
   4  16 -10   18.60    8.40
   3  16 -10   18.70    7.70
   2  16 -10   -2.00    6.30
   1  16 -10    2.40    7.40
   1  16 -10   -1.90    5.30
   0  16 -10    2.10    5.90
   0  16 -10   -6.10    6.50
  -1  16 -10    2.00    6.30
  -1  16 -10    7.10    6.10
  -2  16 -10   13.30    6.50
  -2  16 -10   -5.60    6.20
  -3  16 -10   12.40    7.20
  -3  16 -10   15.20    6.90
  -4  16 -10    8.10    8.40
  -4  16 -10   21.60    7.30
  -5  16 -10    0.40    9.10
  -5  16 -10   21.90   10.50
   6  15 -10    7.80   10.90
   5  15 -10   -3.20    8.50
   4  15 -10   -4.60    6.80
   3  15 -10   10.00    6.80
   2  15 -10   13.10    6.10
   1  15 -10    8.00    6.00
   1  15 -10    5.40    5.40
   0  15 -10    4.70    5.40
   0  15 -10   -7.30    5.70
  -1  15 -10   10.70    5.80
  -1  15 -10    9.70    4.80
   1 -15  10   15.90    7.10
  -2  15 -10   11.60    5.20
  -2  15 -10    4.50    5.60
   2 -15  10   12.50    7.10
  -3  15 -10   20.30    6.30
  -3  15 -10   20.50    6.20
   3 -15  10   17.10    9.00
  -4  15 -10    2.80    6.30
  -4  15 -10   -5.90    6.60
  -5  15 -10    4.00    8.40
  -5  15 -10   16.40    9.30
  -5  15 -10    4.60    7.20
   6  14 -10   17.10    9.30
   5  14 -10    9.80    7.40
   4  14 -10    2.90    6.00
   3  14 -10    5.10    5.70
   2  14 -10   22.40    5.60
   1  14 -10   16.10    5.60
   1  14 -10    8.90    5.70
   0  14 -10   26.50    5.00
  -1  14 -10   17.40    4.80
  -1  14 -10   20.90    6.50
   1 -14  10   12.00    6.40
  -2  14 -10   31.70    5.80
  -2  14 -10   32.20    6.00
   2 -14  10   43.20    7.20
  -3  14 -10   11.70    5.00
  -3  14 -10    9.90    5.10
   3 -14  10   20.20    7.40
  -4  14 -10   -3.80    5.30
  -4  14 -10   -2.60    5.80
   4 -14  10    8.20    9.20
  -5  14 -10    1.40    7.80
  -5  14 -10    3.60    6.20
  -5  14 -10    7.90    7.30
  -6  14 -10    9.20    9.60
   7  13 -10   16.20    9.80
   6  13 -10   12.00    8.50
   5  13 -10   -5.80    6.30
   3  13 -10   -2.10    4.80
   2  13 -10   25.90    5.50
   1  13 -10   71.69    7.50
   0  13 -10   75.69    6.70
   0  13 -10   75.39    7.00
  -1  13 -10   71.29    6.60
  -1  13 -10   66.19    6.50
   1 -13  10   56.49    6.60
  -2  13 -10   31.60    5.30
  -2  13 -10   27.80    5.20
   2 -13  10   27.20    6.00
  -3  13 -10    1.40    4.30
  -3  13 -10   -1.50    4.40
   3 -13  10   14.60    6.20
  -4  13 -10   13.30    5.40
  -4  13 -10    7.50    5.10
   4 -13  10   14.80    7.80
  -5  13 -10   11.90    6.60
  -5  13 -10    6.20    5.40
  -5  13 -10    7.90    7.00
   5 -13  10    4.20    9.50
  -6  13 -10   11.90    8.20
  -6  13 -10    2.90    3.70
   7  12 -10   -1.20    8.50
   6  12 -10   13.30    8.20
   5  12 -10   10.10    5.90
   4  12 -10    6.20    4.90
   3  12 -10   10.70    4.70
   2  12 -10  132.39    8.70
   1  12 -10    1.70    3.40
   0  12 -10   63.69    6.10
   0  12 -10   57.09    6.40
  -1  12 -10    4.20    3.70
  -1  12 -10    8.10    3.80
   1 -12  10   10.60    4.80
  -2  12 -10  152.08    8.00
  -2  12 -10  147.69    8.60
   2 -12  10  148.49    9.70
  -3  12 -10   21.60    4.40
  -3  12 -10   16.30    4.80
   3 -12  10   23.00    5.80
  -4  12 -10    5.40    4.30
  -4  12 -10   12.50    4.60
   4 -12  10   22.10    7.10
  -5  12 -10    6.00    5.40
  -5  12 -10   15.10    5.40
  -5  12 -10   13.30    4.70
   5 -12  10    1.00    8.00
  -6  12 -10   25.10    7.30
   6 -12  10    5.00   10.90
   6  11 -10    8.80    6.50
   5  11 -10    8.60    5.40
   4  11 -10   76.19    7.50
   3  11 -10   67.79    6.70
   2  11 -10    2.20    3.60
   0  11 -10  103.39    7.10
  -1  11 -10   86.99    5.70
  -1  11 -10   91.09    6.30
   1 -11  10   92.89    7.50
  -2  11 -10    5.30    3.60
  -2  11 -10    5.80    3.20
   2 -11  10    3.00    4.40
  -3  11 -10   59.99    5.30
  -3  11 -10   63.29    6.30
   3 -11  10   61.19    6.80
  -4  11 -10   74.89    6.50
  -4  11 -10   72.49    6.40
   4 -11  10   89.69    9.60
  -5  11 -10   13.00    4.40
  -5  11 -10    6.80    3.90
  -5  11 -10    6.00    4.60
   5 -11  10    6.80    7.00
  -6  11 -10   11.50    6.20
   6 -11  10   15.60    9.50
   7 -11  10   -3.00   11.90
   8  10 -10    8.50   12.70
   7  10 -10   16.00    7.60
   6  10 -10   -1.60    5.60
   5  10 -10   44.40    6.00
   4  10 -10   91.19    7.30
   3  10 -10    8.10    3.60
   2  10 -10  188.68    8.90
   1  10 -10   14.90    3.60
   0  10 -10   24.70    3.90
  -1  10 -10   16.30    3.80
   1 -10  10   15.40    4.20
  -2  10 -10  199.58    8.30
  -2  10 -10  188.98    9.30
   2 -10  10  186.88    9.60
  -3  10 -10   12.70    3.60
  -3  10 -10   10.60    3.20
   3 -10  10    7.00    4.40
  -4  10 -10   91.79    6.70
  -4  10 -10  101.79    7.70
  -4  10 -10  104.19    6.30
   4 -10  10  110.69    9.20
  -5  10 -10   42.30    4.40
  -5  10 -10   41.60    4.50
  -5  10 -10   48.50    5.50
   5 -10  10   57.89    7.60
   6 -10  10    7.10    8.30
  -7  10 -10   14.60    8.00
   7 -10  10    9.40   10.70
   8   9 -10   11.90    8.60
   8   9 -10    7.10   11.70
   7   9 -10   35.20    9.80
   7   9 -10   30.50    7.10
   6   9 -10   14.30    5.40
   5   9 -10   15.50    4.90
   4   9 -10   51.29    5.50
   3   9 -10   63.09    5.80
   2   9 -10   78.99    5.60
   1   9 -10   49.10    4.90
   0   9 -10  137.99    7.20
  -1   9 -10   39.40    3.80
  -1   9 -10   44.20    4.60
   1  -9  10   50.69    5.40
  -2   9 -10   85.09    4.80
  -2   9 -10   70.69    5.40
   2  -9  10   72.79    6.50
  -3   9 -10   60.59    4.50
  -3   9 -10   64.59    5.10
   3  -9  10   50.29    5.40
  -4   9 -10   46.00    4.90
  -4   9 -10   35.10    4.30
  -4   9 -10   35.30    4.00
   4  -9  10   42.60    6.00
  -5   9 -10   13.40    3.80
  -5   9 -10   14.20    2.80
  -5   9 -10    9.70    2.80
   5  -9  10    7.80    5.90
  -6   9 -10    3.00    4.70
   6  -9  10   13.30    7.20
  -7   9 -10   27.10    6.70
   7  -9  10   20.80    9.70
   8   8 -10   12.00   11.80
   8   8 -10   16.20    7.70
   7   8 -10    4.70    6.10
   7   8 -10   10.40    8.80
   3   8 -10   68.19    5.40
   2   8 -10    0.30    2.50
   1   8 -10   55.19    4.70
   0   8 -10  236.78    9.20
  -1   8 -10   51.99    4.20
  -1   8 -10   59.09    4.00
  -2   8 -10    3.70    2.50
  -2   8 -10    2.10    1.80
   2  -8  10    2.50    3.10
  -3   8 -10   83.99    5.40
  -3   8 -10   87.19    4.70
   3  -8  10   81.89    7.50
  -4   8 -10  104.09    5.60
  -4   8 -10  104.09    6.20
  -4   8 -10  105.49    6.30
   4  -8  10  103.19    8.20
  -5   8 -10   34.70    4.30
   5  -8  10   34.80    5.90
  -6   8 -10    8.10    4.30
   6  -8  10    3.10    6.40
   7  -8  10    4.50    8.30
   8   7 -10   35.50   10.90
   8   7 -10    2.10    7.00
   7   7 -10    9.20    8.20
   6   7 -10   -2.40   11.00
   2   7 -10   80.79    5.10
   1   7 -10   40.30    3.50
   0   7 -10  129.39    6.20
  -1   7 -10   49.70    4.00
  -2   7 -10   70.49    3.80
  -2   7 -10   66.79    4.70
   2  -7  10   69.69    5.40
  -3   7 -10  200.48    8.20
  -3   7 -10  195.68    7.80
  -3   7 -10  187.78    7.00
   3  -7  10  195.78    8.60
  -4   7 -10   55.79    4.40
  -4   7 -10   47.60    4.00
  -4   7 -10   55.49    4.10
   4  -7  10   50.89    5.30
  -5   7 -10   41.40    4.50
   5  -7  10   47.00    5.90
  -6   7 -10   24.70    4.30
   6  -7  10   13.60    5.90
   7  -7  10    6.30    4.10
   7  -7  10    8.00    7.60
   8   6 -10   24.30   10.90
   7   6 -10   22.40    8.30
   6   6 -10   25.50    6.70
   1   6 -10    4.80    2.30
   0   6 -10 1161.68   31.60
  -1   6 -10    2.40    2.10
  -2   6 -10  330.87   10.20
  -2   6 -10  348.07   11.30
   2  -6  10  335.87   11.50
  -3   6 -10  100.49    5.50
  -3   6 -10  106.79    5.30
  -3   6 -10  103.09    4.40
   3  -6  10   97.59    6.00
  -4   6 -10   69.89    4.20
  -4   6 -10   73.89    4.00
  -4   6 -10   70.79    4.10
   4  -6  10   75.89    6.10
  -5   6 -10   76.09    4.80
   5  -6  10   72.39    6.30
   6  -6  10   21.60    3.30
   7  -6  10   23.80    4.00
   7  -6  10   19.90    7.00
   8   5 -10   -2.20    9.70
   7   5 -10  102.19   11.20
   6   5 -10   98.09    9.70
   5   5 -10   27.50    6.00
   0   5 -10    3.40    1.90
  -1   5 -10  148.89    6.10
  -2   5 -10  103.09    5.50
  -2   5 -10  114.79    5.20
  -2   5 -10  111.99    4.20
  -3   5 -10   33.50    3.10
  -3   5 -10   27.60    2.90
  -3   5 -10   27.10    2.30
   3  -5  10   30.90    3.50
  -4   5 -10   17.80    2.20
  -4   5 -10   16.00    1.70
   4  -5  10   14.30    3.30
  -5   5 -10   21.70    2.80
   5  -5  10   21.70    2.60
   5  -5  10   21.90    4.20
   6  -5  10   94.19    5.10
   6  -5  10  103.79    8.10
   7  -5  10  104.89    9.50
   7  -5  10  106.19    6.10
   8  -5  10    5.30    7.20
   9   4 -10    4.90   13.80
   8   4 -10   13.30    9.50
   7   4 -10   34.70    5.70
   7   4 -10   32.70    8.30
   6   4 -10   59.89    8.20
   5   4 -10   22.60    5.30
  -1   4 -10   39.50    3.10
  -1   4 -10   35.30    3.40
  -2   4 -10   50.49    3.70
  -2   4 -10   54.49    3.40
  -2   4 -10   55.99    2.50
  -3   4 -10   19.50    1.80
  -3   4 -10   17.10    2.20
  -3   4 -10   20.60    2.20
   3  -4  10   18.00    2.70
  -4   4 -10  125.19    4.60
   4  -4  10  127.69    6.30
   5  -4  10   22.30    3.90
   5  -4  10   26.10    2.90
   6  -4  10   66.89    4.20
   6  -4  10   58.59    6.70
   7  -4  10   43.00    3.90
   8  -4  10    0.40    4.40
   9   3 -10   10.50   13.30
   8   3 -10    5.00    9.90
   8   3 -10    2.80    7.70
   7   3 -10    7.40    4.90
   7   3 -10    2.20    7.70
   6   3 -10   27.90    4.20
   6   3 -10   18.90    6.10
   5   3 -10  100.99    8.00
   4   3 -10  128.59    7.40
  -1   3 -10  339.27   10.50
  -1   3 -10  334.07   10.40
  -2   3 -10   11.70    1.90
  -2   3 -10   12.90    2.10
  -2   3 -10   11.10    1.20
  -3   3 -10  169.88    5.50
  -3   3 -10  156.58    4.70
  -3   3 -10  156.08    5.50
   4  -3  10  142.69    6.30
   5  -3  10   92.79    5.90
   6  -3  10   29.00    2.80
   7  -3  10    4.80    3.10
   8  -3  10   -0.90    3.90
   9   2 -10   15.10   13.40
   8   2 -10   23.70    9.60
   8   2 -10   14.30    6.50
   7   2 -10   17.80    5.00
   6   2 -10   11.60    5.80
   6   2 -10   14.60    3.80
   5   2 -10   97.49    6.00
   5   2 -10  105.79    8.10
   4   2 -10   26.60    4.40
   3   2 -10  101.99    6.00
   2   2 -10  169.38    7.10
   1   2 -10   30.70    3.00
  -1   2 -10   30.80    3.00
   1  -2  10   33.10    3.00
  -2   2 -10  173.68    4.60
  -2   2 -10  169.78    6.00
  -2   2 -10  171.68    6.00
   2  -2  10  171.98    6.40
  -3   2 -10  114.09    3.90
   3  -2  10  104.59    5.10
   4  -2  10   27.50    3.10
   5  -2  10   93.99    3.60
   6  -2  10   19.50    2.60
   7  -2  10   32.70    3.60
   8  -2  10   13.30    4.00
   9   1 -10   22.00   12.80
   8   1 -10   13.80    6.50
   8   1 -10   17.10    9.30
   7   1 -10   18.30    9.20
   7   1 -10    4.90    4.70
   6   1 -10   13.70    3.80
   6   1 -10   23.00    6.50
   5   1 -10   92.29    7.60
   5   1 -10  102.59    5.90
   4   1 -10   13.20    3.80
   4   1 -10   14.20    2.60
   3   1 -10 1061.29   29.60
   3   1 -10 1029.80   28.00
   2   1 -10  734.33   20.20
   2   1 -10  729.93   21.00
   1   1 -10  237.18    8.00
   1   1 -10  240.98    8.20
   0   1 -10  173.28    5.80
   0   1 -10  164.58    6.10
   0  -1  10  164.88    6.20
  -1   1 -10  245.58    8.10
  -1   1 -10  245.08    7.20
   1  -1  10  270.47    8.30
  -2   1 -10  762.42   19.80
  -2   1 -10  715.13   19.80
   2  -1  10  744.23   20.30
   3  -1  10 1090.19   28.90
   4  -1  10   15.00    2.50
   5  -1  10   95.19    4.00
   5  -1  10  104.89    5.30
   6  -1  10   21.40    2.80
   6  -1  10   19.60    3.20
   7  -1  10    7.70    3.20
   8  -1  10   13.00    4.20
   9   0 -10   15.60   12.60
   8   0 -10    9.10    9.50
   8   0 -10   -6.40    6.50
   7   0 -10    6.10    7.40
   7   0 -10   -3.60    4.70
   6   0 -10   73.09    8.00
   6   0 -10   52.89    5.80
   5   0 -10   21.00    4.80
   5   0 -10   24.00    3.50
   4   0 -10   71.89    4.70
   4   0 -10   90.99    6.50
   3   0 -10   30.50    3.90
   3   0 -10   26.10    2.90
   2   0 -10  388.26   12.30
   2   0 -10  368.16   11.50
  -2   0  10  386.96   12.20
   1   0 -10  525.85   15.40
   1   0 -10  540.35   15.70
  -1   0  10  571.54   15.50
  -1   0  10  537.85   15.60
   0   0 -10    9.50    1.50
   0   0 -10   12.00    2.00
   0   0  10    9.60    1.60
   0   0  10   16.20    2.20
  -1   0 -10  554.14   14.40
  -1   0 -10  540.35   15.30
   1   0  10  551.94   15.40
   1   0  10  534.75   14.40
  -2   0 -10  386.86   11.10
   2   0  10  394.96   11.50
   3   0  10   31.00    3.00
   4   0  10   80.99    4.30
   4   0  10   86.49    3.00
   5   0  10   19.50    3.30
   5   0  10   19.90    2.70
   6   0  10   58.39    4.10
   6   0  10   52.69    4.90
   7   0  10    0.10    3.20
   7   0  10    2.60    3.40
   8   0  10    5.70    4.30
   9  -1 -10  -18.50   11.90
   8  -1 -10   25.90    7.20
   8  -1 -10   10.80    9.40
   7  -1 -10   12.00    7.60
   7  -1 -10    4.70    5.00
   6  -1 -10   23.60    6.10
   6  -1 -10   13.50    4.10
[truncated: 716,005 more chars]
