# Supplementary material for: Crystal structure of 3,4a,7,7,10a-penta­methyl-3-vinyl­dodeca­hydro-1H-benzo[f]chromen-9-ol isolated from Sideritis perfoliata
Source: Acta Crystallogr E Crystallogr Commun. 2016 Sep 5;72(Pt 10):1380–2. doi: 10.1107/S2056989016013864 (PMC5050758; doi:10.1107/S2056989016013864)
Supplement: Supplementary file 2 [file e-72-01380-Isup2.hkl]

data_I                                                                          
_shelx_title ' SP in P2(1)2(1)2(1)'                                             
_shelx_refln_list_code          4                                               
_shelx_F_calc_maximum      216.38                                               
_exptl_crystal_F_000      1360.00                                               
_reflns_d_resolution_high  0.7499                                               
                                                                                
loop_                                                                           
 _space_group_symop_operation_xyz                                               
 'x, y, z'                                                                      
 '-x+1/2, -y, z+1/2'                                                            
 '-x, y+1/2, -z+1/2'                                                            
 'x+1/2, -y+1/2, -z'                                                            
                                                                                
_cell_length_a     7.1114                                                       
_cell_length_b    16.3899                                                       
_cell_length_c    32.8125                                                       
_cell_angle_alpha  90.000                                                       
_cell_angle_beta   90.000                                                       
_cell_angle_gamma  90.000                                                       
                                                                                
_shelx_F_squared_multiplier     1.000                                           
                                                                                
loop_                                                                           
 _refln_index_h                                                                 
 _refln_index_k                                                                 
 _refln_index_l                                                                 
 _refln_F_squared_calc                                                          
 _refln_F_squared_meas                                                          
 _refln_F_squared_sigma                                                         
 _refln_observed_status                                                         
   2   0   0          1.22         -0.37         4.06 o                         
   4   0   0       2893.99       3162.02        88.56 o                         
   6   0   0         59.93         57.20        16.61 o                         
   8   0   0         46.61          0.00        26.57 o                         
   1   1   0        854.42        748.55        21.03 o                         
   2   1   0        998.12        949.78        20.09 o                         
   3   1   0         67.42         47.72         6.90 o                         
   4   1   0         75.69         61.40         7.51 o                         
   5   1   0          0.13         -2.72         3.59 o                         
   6   1   0        477.86        425.44        12.80 o                         
   7   1   0        107.76        118.81         9.35 o                         
   8   1   0         50.29         23.11        10.54 o                         
   9   1   0         18.47         22.01        28.35 o                         
   1   2   0       5070.93       4600.88        52.24 o                         
   2   2   0          0.64         -1.63         2.00 o                         
   3   2   0         15.28         18.60         5.27 o                         
   4   2   0         70.56         73.58         5.75 o                         
   5   2   0          2.34          2.92         4.81 o                         
   6   2   0         56.99         53.69        13.52 o                         
   7   2   0        167.12        149.99        10.97 o                         
   8   2   0         13.67         15.43        11.96 o                         
   9   2   0          4.35         17.71        36.53 o                         
   1   3   0       2871.35       2537.09        27.43 o                         
   2   3   0       2962.56       2910.88        56.91 o                         
   3   3   0        775.13        826.57        20.28 o                         
   4   3   0         23.36         19.68         4.50 o                         
   5   3   0        144.54        135.18         7.61 o                         
   6   3   0        119.61        109.21         9.02 o                         
   7   3   0          1.10        -16.05         9.41 o                         
   8   3   0          6.87         18.61        13.31 o                         
   9   3   0          0.55          4.79        26.34 o                         
   0   4   0        183.07        179.01         5.60 o                         
   1   4   0        813.24        890.99        11.07 o                         
   2   4   0       4466.33       4530.26        52.57 o                         
   3   4   0        108.17        107.82         4.20 o                         
   4   4   0        513.23        518.77        15.48 o                         
   5   4   0          2.96          8.60         6.02 o                         
   6   4   0         91.38         98.82         9.62 o                         
   7   4   0         44.37         53.61         7.74 o                         
   8   4   0          8.56         13.80         9.33 o                         
   9   4   0         10.38         51.70        28.31 o                         
   1   5   0       1430.52       1442.00        17.15 o                         
   2   5   0          0.28          4.66         2.78 o                         
   3   5   0       2046.38       2125.59        27.75 o                         
   4   5   0        884.24        831.23        15.45 o                         
   5   5   0         18.13          6.53         4.91 o                         
   6   5   0         16.25         26.75         6.42 o                         
   7   5   0         71.13         82.96         8.95 o                         
   8   5   0          1.06         18.83        10.73 o                         
   9   5   0         14.31        -12.18        42.07 o                         
   0   6   0       1350.60       1463.24        25.28 o                         
   1   6   0         11.80         10.83         2.50 o                         
   2   6   0      16630.10      16695.13       277.18 o                         
   3   6   0        892.16        975.84        14.77 o                         
   4   6   0        213.30        230.71         8.67 o                         
   5   6   0        275.00        261.35        15.87 o                         
   6   6   0        299.98        311.64        12.33 o                         
   7   6   0          3.59         -4.63         8.95 o                         
   8   6   0         15.31         14.64        13.28 o                         
   9   6   0          1.31        -21.61        44.65 o                         
   1   7   0        139.79        162.87         6.95 o                         
   2   7   0       6341.59       6434.26        79.98 o                         
   3   7   0        214.60        229.44        10.25 o                         
   4   7   0         19.53          9.21         4.15 o                         
   5   7   0          3.06         -6.38         7.27 o                         
   6   7   0         34.90         10.56         8.55 o                         
   7   7   0         47.85         66.93        10.16 o                         
   8   7   0          0.02          4.88        13.37 o                         
   0   8   0       1146.90       1150.92        22.22 o                         
   1   8   0        131.29        147.29         5.28 o                         
   2   8   0         17.90         20.03         3.61 o                         
   3   8   0        335.11        366.58         9.43 o                         
   4   8   0         63.23         64.15         7.72 o                         
   5   8   0         17.55          7.77         7.15 o                         
   6   8   0         30.12         35.51         8.90 o                         
   7   8   0          1.46          4.96        11.13 o                         
   8   8   0         57.89         63.62        15.63 o                         
   1   9   0        145.58        157.54         5.80 o                         
   2   9   0        294.69        261.20         7.53 o                         
   3   9   0         17.46         14.87         6.00 o                         
   4   9   0          0.64          4.92         5.46 o                         
   5   9   0        221.00        217.23         8.93 o                         
   6   9   0         68.57         89.93        10.36 o                         
   7   9   0         37.07         33.04        12.54 o                         
   8   9   0         71.25         52.27        25.77 o                         
   0  10   0       4195.37       4199.60        92.01 o                         
   1  10   0       1136.68       1181.95        27.33 o                         
   2  10   0        167.52        164.07        10.50 o                         
   3  10   0         78.10         86.08         6.74 o                         
   4  10   0         55.46         54.95         8.11 o                         
   5  10   0         82.20         78.58        16.71 o                         
   6  10   0          1.57         -2.66        11.74 o                         
   7  10   0          5.92         -2.24        13.54 o                         
   8  10   0         23.17          0.00        34.69 o                         
   1  11   0        146.18        173.71         8.75 o                         
   2  11   0        135.22        134.38         7.34 o                         
   3  11   0        106.76        113.19         7.72 o                         
   4  11   0        127.22        141.79         8.92 o                         
   5  11   0        144.54        152.03        11.69 o                         
   6  11   0         36.43         24.77        14.81 o                         
   7  11   0         12.37         -3.11        21.09 o                         
   8  11   0         38.00         80.07        38.38 o                         
   0  12   0        509.39        524.75        17.38 o                         
   1  12   0        104.14        128.47         6.99 o                         
   2  12   0        465.75        489.42        16.80 o                         
   3  12   0        305.52        320.32        11.06 o                         
   4  12   0         85.88         65.69         9.12 o                         
   5  12   0         20.23         10.11         8.56 o                         
   6  12   0        122.12        127.51        14.66 o                         
   7  12   0         41.18         80.44        31.74 o                         
   1  13   0        701.44        624.79        13.88 o                         
   2  13   0        235.46        227.86        10.45 o                         
   3  13   0        185.41        140.18        10.31 o                         
   4  13   0         39.17         48.26         9.11 o                         
   5  13   0         80.88         92.43        10.87 o                         
   6  13   0         11.72         15.95         8.17 o                         
   7  13   0         16.10         16.66        23.71 o                         
   0  14   0       1239.94       1260.85        29.52 o                         
   1  14   0          0.07         -6.77         6.77 o                         
   2  14   0        365.87        369.19        12.86 o                         
   3  14   0         60.38         47.03         9.44 o                         
   4  14   0          0.53         -5.76        11.77 o                         
   5  14   0          0.00          7.43        11.29 o                         
   6  14   0         25.38         17.96        12.59 o                         
   7  14   0         25.35          4.45        26.22 o                         
   1  15   0        240.00        236.92        13.35 o                         
   2  15   0          0.03         13.13         9.44 o                         
   3  15   0         79.90         91.20        11.05 o                         
   4  15   0          1.46         20.71        11.47 o                         
   5  15   0          0.00         -5.40        13.68 o                         
   6  15   0          4.88         13.75        17.43 o                         
   0  16   0        336.23        360.79        20.81 o                         
   1  16   0         51.69         30.84         9.23 o                         
   2  16   0        160.62        158.78        11.31 o                         
   3  16   0          3.32         25.29        14.48 o                         
   4  16   0          1.76         33.85        19.44 o                         
   5  16   0          3.46         45.79        21.58 o                         
   6  16   0          2.71         19.77        27.39 o                         
   1  17   0        166.96        152.32        18.00 o                         
   2  17   0          9.95         10.15        21.59 o                         
   3  17   0          0.00          5.68        19.30 o                         
   4  17   0         17.54         24.64        22.05 o                         
   5  17   0          5.73         -6.34        24.63 o                         
   0  18   0         46.11        -17.71        27.68 o                         
   1  18   0         29.73         42.72        32.98 o                         
   2  18   0         28.51         29.27        21.24 o                         
   3  18   0         60.51         53.74        28.60 o                         
   4  18   0         12.63         43.23        25.73 o                         
   5  18   0         10.54        -12.66        29.10 o                         
   1  19   0          0.03        -33.67        20.75 o                         
   2  19   0          0.08        -19.13        22.42 o                         
   3  19   0         14.80        -11.08        25.03 o                         
   4  19   0          3.70         -6.56        29.36 o                         
   0  20   0         15.87         28.41        37.64 o                         
   1  20   0          0.91        -14.06        25.95 o                         
   2  20   0          1.50        -11.49        28.18 o                         
   3  20   0         17.32        -31.83        34.87 o                         
   1  21   0         61.25         92.63        31.78 o                         
   2  21   0         16.79         -7.43        31.57 o                         
   1   0   1        160.04        152.03         9.59 o                         
   2   0   1         97.52         99.30         5.72 o                         
   3   0   1         13.11          4.60         4.30 o                         
   4   0   1         45.84         18.44         6.51 o                         
   5   0   1         13.00         12.89         7.95 o                         
   6   0   1        139.53        130.97        13.56 o                         
   7   0   1         75.40         63.51         7.95 o                         
   8   0   1          1.41         27.06        19.03 o                         
   9   0   1         35.49         23.25        35.06 o                         
  -9   1   1         54.97         70.64        27.26 o                         
  -8   1   1         17.23          7.98        10.43 o                         
  -7   1   1         99.82        106.52        10.55 o                         
  -6   1   1        115.54        120.91        10.49 o                         
  -5   1   1         66.27         58.10         9.26 o                         
  -4   1   1        455.32        373.99        13.54 o                         
  -3   1   1        227.65        245.22         7.77 o                         
  -2   1   1        464.74        443.73        18.63 o                         
  -1   1   1      17882.24      10017.29       343.69 o                         
   1   1   1      17883.57       9992.07       778.71 o                         
   2   1   1        465.03        475.98        10.70 o                         
   3   1   1        227.72        231.28         9.78 o                         
   4   1   1        455.16        369.49        13.70 o                         
   5   1   1         66.26         72.76         6.10 o                         
   6   1   1        115.47        120.31         8.91 o                         
   7   1   1         99.86        113.44        16.39 o                         
   8   1   1         17.23          1.79        20.69 o                         
   9   1   1         54.98         61.25        37.27 o                         
  -9   2   1         24.85         27.64        26.16 o                         
  -8   2   1         11.64         -2.71        11.95 o                         
  -7   2   1        124.87        117.34        10.39 o                         
  -6   2   1        306.71        317.28        12.79 o                         
  -5   2   1         13.08         11.80         7.83 o                         
  -4   2   1       1096.25       1018.64        18.59 o                         
  -3   2   1       1577.66       1639.63        26.93 o                         
  -2   2   1       3975.37       3681.33        47.67 o                         
  -1   2   1      10787.26       9629.54       107.99 o                         
   1   2   1      10785.54       9682.96       108.02 o                         
   2   2   1       3975.42       3754.90        55.67 o                         
   3   2   1       1578.28       1651.59        26.84 o                         
   4   2   1       1096.50       1015.49        16.91 o                         
   5   2   1         13.09         17.06         5.33 o                         
   6   2   1        306.78        287.09        12.20 o                         
   7   2   1        124.89        119.73        10.67 o                         
   8   2   1         11.63         21.71        12.05 o                         
   9   2   1         24.85         -6.27        38.01 o                         
  -9   3   1          7.13         36.75        26.37 o                         
  -8   3   1         25.68         17.78        13.11 o                         
  -7   3   1         23.77         26.17         9.83 o                         
  -6   3   1        173.16        179.93        11.24 o                         
  -5   3   1         78.10         85.89         6.23 o                         
  -4   3   1        702.82        774.30        15.80 o                         
  -3   3   1        207.23        191.36         7.15 o                         
  -2   3   1        804.62        762.77        12.29 o                         
  -1   3   1       1758.51       1761.83        23.62 o                         
   0   3   1       8516.95       7795.92        80.37 o                         
   1   3   1       1758.78       1776.42        24.77 o                         
   2   3   1        804.36        769.76        11.89 o                         
   3   3   1        207.45        186.40        11.57 o                         
   4   3   1        702.70        732.78        15.71 o                         
   5   3   1         78.08         81.44         7.12 o                         
   6   3   1        173.15        170.32        12.04 o                         
   7   3   1         23.77         24.58        10.20 o                         
   8   3   1         25.68          8.33        13.28 o                         
  -9   4   1         60.11         64.11        27.85 o                         
  -8   4   1          4.87         -3.66        11.66 o                         
  -7   4   1         21.63         28.82        10.78 o                         
  -6   4   1         45.09         47.01         8.62 o                         
  -5   4   1        208.55        195.96        10.47 o                         
  -4   4   1        427.42        458.04        12.09 o                         
  -3   4   1       2460.23       2692.73        43.24 o                         
  -2   4   1      11189.64      11247.80       169.47 o                         
  -1   4   1       5308.17       5243.81        55.23 o                         
   0   4   1       3550.76       3585.69        35.44 o                         
   1   4   1       5309.47       5288.12        55.26 o                         
   2   4   1      11189.00      11183.24       126.49 o                         
   3   4   1       2460.49       2761.05        33.07 o                         
   4   4   1        427.43        460.01        10.30 o                         
   5   4   1        208.52        214.63        10.49 o                         
   6   4   1         45.12         52.66         5.92 o                         
   7   4   1         21.63         22.82         7.26 o                         
   8   4   1          4.87        -11.82        14.09 o                         
   9   4   1         60.11         98.49        30.63 o                         
  -9   5   1          8.56         55.44        28.44 o                         
  -8   5   1         11.33         21.26        11.68 o                         
  -7   5   1         68.83         66.50         8.95 o                         
  -6   5   1        282.55        287.22        10.94 o                         
  -5   5   1        187.32        189.87        10.43 o                         
  -4   5   1        403.06        386.88        13.85 o                         
  -3   5   1        582.73        631.91        10.45 o                         
  -2   5   1        123.44        112.21         4.61 o                         
  -1   5   1       1888.11       1877.90        21.66 o                         
   0   5   1        891.59        772.25        10.39 o                         
   1   5   1       1888.72       1894.04        21.69 o                         
   2   5   1        123.33        119.98         4.63 o                         
   3   5   1        582.62        639.77        10.51 o                         
   4   5   1        402.96        375.48         9.57 o                         
   5   5   1        187.16        180.70         8.43 o                         
   6   5   1        282.42        295.52        15.13 o                         
   7   5   1         68.85         79.84         8.85 o                         
   8   5   1         11.32          7.24        10.66 o                         
   9   5   1          8.56          2.45        28.24 o                         
  -9   6   1          4.86         -5.40        32.47 o                         
  -8   6   1         30.06         34.09        12.25 o                         
  -7   6   1         66.82         75.68         9.78 o                         
  -6   6   1         23.02         24.34         8.63 o                         
  -5   6   1        129.61        134.80         9.16 o                         
  -4   6   1        845.19        790.51        12.72 o                         
  -3   6   1        242.72        240.81         6.75 o                         
  -2   6   1       1321.64       1371.32        18.98 o                         
  -1   6   1       1630.83       1680.63        20.06 o                         
   0   6   1       3956.65       3945.97        42.96 o                         
   1   6   1       1630.44       1667.70        20.06 o                         
   2   6   1       1321.21       1396.19        23.80 o                         
   3   6   1        242.66        239.67         6.84 o                         
   4   6   1        845.27        764.62        12.67 o                         
   5   6   1        129.64        128.37         7.64 o                         
   6   6   1         23.02         29.38         9.85 o                         
   7   6   1         66.82         85.47        12.57 o                         
   8   6   1         30.05         16.66        12.34 o                         
   9   6   1          4.86         -1.04        29.07 o                         
  -8   7   1          2.00          2.02        13.27 o                         
  -7   7   1         95.78        106.16        10.55 o                         
  -6   7   1         19.48         16.21         8.22 o                         
  -5   7   1        317.17        283.05        11.32 o                         
  -4   7   1        330.16        302.72         8.44 o                         
  -3   7   1        478.05        525.99        10.61 o                         
  -2   7   1        930.54       1083.16        14.73 o                         
  -1   7   1       5687.68       5873.67        62.83 o                         
   0   7   1        207.26        212.58         5.66 o                         
   1   7   1       5687.81       5842.21        58.19 o                         
   2   7   1        930.64       1076.01        17.85 o                         
   3   7   1        478.21        551.74        12.70 o                         
   4   7   1        330.20        303.64         8.40 o                         
   5   7   1        317.23        278.07        19.89 o                         
   6   7   1         19.50          8.18         9.04 o                         
   7   7   1         95.80         99.59        11.29 o                         
   8   7   1          2.00          2.05        13.29 o                         
  -8   8   1          2.61        -11.21        14.96 o                         
  -7   8   1         14.18         13.08        12.20 o                         
  -6   8   1         41.40         44.80         9.13 o                         
  -5   8   1        208.49        189.91        11.17 o                         
  -4   8   1        124.27        121.73         6.61 o                         
  -3   8   1         54.79         56.37         5.03 o                         
  -2   8   1         45.07         45.30         4.10 o                         
  -1   8   1       3874.22       4040.23        49.34 o                         
   0   8   1        210.30        165.48         6.28 o                         
   1   8   1       3875.24       4027.75        41.58 o                         
   2   8   1         45.11         33.10         6.04 o                         
   3   8   1         54.83         58.32         5.05 o                         
   4   8   1        124.14        110.57         6.41 o                         
   5   8   1        208.49        196.80        10.14 o                         
   6   8   1         41.42         48.58         9.18 o                         
   7   8   1         14.17         24.80        11.39 o                         
   8   8   1          2.61         42.62        17.63 o                         
  -8   9   1         24.20         21.10        18.04 o                         
  -7   9   1          1.43          2.97        12.26 o                         
  -6   9   1        122.63        116.84        11.03 o                         
  -5   9   1        369.25        354.11        10.76 o                         
  -4   9   1        238.37        214.74         9.03 o                         
  -3   9   1         80.99         99.79         9.75 o                         
  -2   9   1        988.92        923.45        14.33 o                         
  -1   9   1       1102.65       1086.92        15.84 o                         
   0   9   1        277.96        280.35         7.33 o                         
   1   9   1       1102.60       1117.75        14.76 o                         
   2   9   1        988.75        942.66        15.83 o                         
   3   9   1         81.04        111.28         6.96 o                         
   4   9   1        238.36        234.64         9.96 o                         
   5   9   1        369.26        331.48         9.82 o                         
   6   9   1        122.65        112.87        10.94 o                         
   7   9   1          1.43         23.56        12.59 o                         
   8   9   1         24.18         31.84        20.74 o                         
  -8  10   1          5.15         11.10        26.23 o                         
  -7  10   1          2.00          8.92        13.57 o                         
  -6  10   1         12.66          6.40        10.64 o                         
  -5  10   1          6.17         19.79         6.66 o                         
  -4  10   1         98.23        100.67         7.53 o                         
  -3  10   1         19.77         22.01         6.03 o                         
  -2  10   1        422.31        416.61         9.86 o                         
  -1  10   1         36.33         43.10         5.69 o                         
   0  10   1        675.73        608.89        12.98 o                         
   1  10   1         36.27         41.81         4.90 o                         
   2  10   1        422.50        400.53         8.91 o                         
   3  10   1         19.76         24.68         5.43 o                         
   4  10   1         98.14        115.56         7.62 o                         
   5  10   1          6.18          9.99         6.53 o                         
   6  10   1         12.65         20.87        10.84 o                         
   7  10   1          2.00          7.81        13.70 o                         
   8  10   1          5.15        -40.22        33.95 o                         
  -8  11   1         22.73         40.22        36.53 o                         
  -7  11   1          0.14        -16.27        23.91 o                         
  -6  11   1          0.06          9.00        11.63 o                         
  -5  11   1         85.49         74.84         8.59 o                         
  -4  11   1        100.24        120.62         8.54 o                         
  -3  11   1          2.96         -5.69         6.02 o                         
  -2  11   1        750.26        728.79        12.60 o                         
  -1  11   1        166.07        144.97         7.26 o                         
   0  11   1          5.02         10.96         4.58 o                         
   1  11   1        166.05        171.40         8.19 o                         
   2  11   1        750.21        750.64        12.69 o                         
   3  11   1          2.96         -7.09         5.88 o                         
   4  11   1        100.19        114.07         8.21 o                         
   5  11   1         85.55         79.00        11.63 o                         
   6  11   1          0.05         -0.97        11.62 o                         
   7  11   1          0.14          6.97        15.24 o                         
   8  11   1         22.73        -29.15        37.64 o                         
  -7  12   1          2.23        -20.28        16.92 o                         
  -6  12   1         20.18         20.34        13.06 o                         
  -5  12   1         47.39         40.92         8.98 o                         
  -4  12   1         84.03         80.87         8.91 o                         
  -3  12   1         15.91         13.39         6.81 o                         
  -2  12   1        226.61        228.23        10.97 o                         
  -1  12   1        601.51        608.61        12.83 o                         
   0  12   1        168.79        208.44         8.45 o                         
   1  12   1        601.40        619.79        12.98 o                         
   2  12   1        226.57        242.67        12.39 o                         
   3  12   1         15.90         25.87         7.48 o                         
   4  12   1         84.01         96.20         9.09 o                         
   5  12   1         47.41         36.17        12.88 o                         
   6  12   1         20.18         34.92        16.21 o                         
   7  12   1          2.24         -8.04        17.10 o                         
  -7  13   1         10.54         37.00        41.14 o                         
  -6  13   1          1.55         -0.41        10.15 o                         
  -5  13   1          2.16          0.13        10.17 o                         
  -4  13   1         61.10         81.94        13.99 o                         
  -3  13   1        243.20        240.52        10.27 o                         
  -2  13   1        173.45        178.50         8.78 o                         
  -1  13   1        384.56        386.00        11.12 o                         
   0  13   1         12.06         12.45         6.06 o                         
   1  13   1        384.49        358.36        11.54 o                         
   2  13   1        173.41        165.32         8.93 o                         
   3  13   1        243.17        241.85        10.59 o                         
   4  13   1         61.08         80.84         8.80 o                         
   5  13   1          2.16         18.93        10.11 o                         
   6  13   1          1.55         -0.67         8.04 o                         
   7  13   1         10.54          0.23        21.03 o                         
  -7  14   1          7.32        -10.11        26.09 o                         
  -6  14   1         15.61         39.69        36.06 o                         
  -5  14   1          2.25         -5.92        11.54 o                         
  -4  14   1          2.54         15.98        11.31 o                         
  -3  14   1         39.84         52.80         9.54 o                         
  -2  14   1        134.84        155.42         9.19 o                         
  -1  14   1        162.03        168.06         9.18 o                         
   0  14   1         65.69         78.43         7.56 o                         
   1  14   1        161.91        165.28         9.03 o                         
   2  14   1        134.89        138.00         8.87 o                         
   3  14   1         39.84         48.19         8.51 o                         
   4  14   1          2.54         18.31         9.88 o                         
   5  14   1          2.25          3.01        14.13 o                         
   6  14   1         15.63         18.95        12.71 o                         
   7  14   1          7.32         17.42        26.74 o                         
  -6  15   1          6.57         -0.82        16.69 o                         
  -5  15   1         24.26         41.90        15.47 o                         
  -4  15   1          8.28         32.26        13.32 o                         
  -3  15   1        164.95        159.47        12.65 o                         
  -2  15   1         55.81         51.23         9.72 o                         
  -1  15   1        349.13        352.98        13.68 o                         
   0  15   1         44.89         39.66        16.36 o                         
   1  15   1        349.17        340.22        14.30 o                         
   2  15   1         55.78         69.60        11.22 o                         
   3  15   1        164.93        184.80        13.98 o                         
   4  15   1          8.29         12.52        11.29 o                         
   5  15   1         24.27         16.56        13.99 o                         
   6  15   1          6.56        -16.60        62.18 o                         
  -6  16   1          7.33        -36.53        38.75 o                         
  -5  16   1          2.14          8.76        21.59 o                         
  -4  16   1         47.00         73.93        19.56 o                         
  -3  16   1         94.25         59.25        14.86 o                         
  -2  16   1          5.72         22.10         9.99 o                         
  -1  16   1          3.31         -5.61         8.80 o                         
   0  16   1         42.99         48.09         9.03 o                         
   1  16   1          3.32         -8.08        13.01 o                         
   2  16   1          5.72        -18.10        10.04 o                         
   3  16   1         94.28         93.57        14.87 o                         
   4  16   1         47.03         56.42        24.60 o                         
   5  16   1          2.14         24.10        17.96 o                         
   6  16   1          7.32         30.44        28.70 o                         
  -5  17   1          0.30          2.73        24.61 o                         
  -4  17   1          0.20         36.64        25.28 o                         
  -3  17   1          0.53         11.94        33.03 o                         
  -2  17   1         14.55         18.84        15.43 o                         
  -1  17   1          9.24         -8.57        12.95 o                         
   0  17   1        144.59        107.40        14.19 o                         
   1  17   1          9.25        -13.10        12.77 o                         
   2  17   1         14.55          6.91        16.97 o                         
   3  17   1          0.52        -23.67        18.88 o                         
   4  17   1          0.21         13.71        21.50 o                         
   5  17   1          0.30         15.98        24.61 o                         
  -5  18   1          3.90        -34.51        28.61 o                         
  -4  18   1          9.05          3.66        79.15 o                         
  -3  18   1         28.64         27.49        22.18 o                         
  -2  18   1          3.13         -3.86        17.88 o                         
  -1  18   1         62.51         40.38        17.07 o                         
   0  18   1         16.96        -37.56        18.90 o                         
   1  18   1         62.49         69.11        18.29 o                         
   2  18   1          3.13          6.09        29.70 o                         
   3  18   1         28.65         15.62        28.60 o                         
   4  18   1          9.05         26.27        26.21 o                         
   5  18   1          3.91         25.86        28.95 o                         
  -4  19   1         11.81        -29.41        36.72 o                         
  -3  19   1          9.85         10.54        26.44 o                         
  -2  19   1          7.13         -4.45        22.30 o                         
  -1  19   1          6.09        -13.13        20.80 o                         
   0  19   1          1.97        -21.34        22.17 o                         
   1  19   1          6.09          7.50        22.02 o                         
   2  19   1          7.14         -8.66        22.96 o                         
   3  19   1          9.85        -32.68        31.37 o                         
   4  19   1         11.80          8.43        29.35 o                         
  -3  20   1         20.53         35.18        29.88 o                         
  -2  20   1         46.66         29.69        40.96 o                         
  -1  20   1         10.65         -5.42        31.73 o                         
   0  20   1         39.57         -8.61        25.31 o                         
   1  20   1         10.65        -34.51        25.15 o                         
   2  20   1         46.68         31.39        28.15 o                         
   3  20   1         20.53         -5.69        31.14 o                         
  -2  21   1         10.25         49.46        46.31 o                         
  -1  21   1          4.92         22.69        31.83 o                         
   0  21   1          0.32         29.64        30.51 o                         
   1  21   1          4.92          7.00        32.48 o                         
   2  21   1         10.24        -34.01        32.97 o                         
   1   0   2      33316.46      23802.68      3446.32 o                         
   2   0   2        281.66        302.21        12.73 o                         
   3   0   2         90.34         92.77         6.72 o                         
   4   0   2       1652.89       1631.57        49.06 o                         
   5   0   2        232.03        214.63        13.39 o                         
   6   0   2        129.53         97.54         9.36 o                         
   7   0   2         15.82         16.40         9.09 o                         
   8   0   2         11.82          4.29        10.64 o                         
   9   0   2         28.03          6.40        25.91 o                         
  -9   1   2         22.67         51.61        25.74 o                         
  -8   1   2         12.11          1.03        10.38 o                         
  -7   1   2        410.52        336.63        13.51 o                         
  -6   1   2         20.09          8.69         6.22 o                         
  -5   1   2        134.99        129.11        10.81 o                         
  -4   1   2          3.35         12.15         5.90 o                         
  -3   1   2         77.88         98.19         5.69 o                         
  -2   1   2          3.90          4.67         1.17 o                         
  -1   1   2      34948.47      24000.87       597.71 o                         
   2   1   2          3.91          4.19         2.47 o                         
   3   1   2         77.84         97.33         4.92 o                         
   4   1   2          3.36          2.16         3.16 o                         
   5   1   2        134.98        134.84        10.14 o                         
   6   1   2         20.08          9.11         6.67 o                         
   7   1   2        410.50        347.67        18.41 o                         
   8   1   2         12.11         -0.31        11.38 o                         
   9   1   2         22.67         74.72        27.00 o                         
  -9   2   2          7.95         -2.30        25.68 o                         
  -8   2   2          1.78         -9.37        11.68 o                         
  -7   2   2         50.16         67.27         9.38 o                         
  -6   2   2        128.70        120.85         8.31 o                         
  -5   2   2         54.35         32.74         7.28 o                         
  -4   2   2         52.72         39.38         3.98 o                         
  -3   2   2       1470.54       1466.70        24.35 o                         
  -2   2   2        589.80        535.68        17.05 o                         
  -1   2   2       8497.80       7644.07        86.65 o                         
   1   2   2       8497.95       7830.24       154.01 o                         
   2   2   2        590.06        554.89         9.31 o                         
   3   2   2       1469.84       1463.19        24.49 o                         
   4   2   2         52.79         55.60        10.89 o                         
   5   2   2         54.41         38.09         5.90 o                         
   6   2   2        128.69        109.85         8.99 o                         
   7   2   2         50.17         63.05        10.45 o                         
   8   2   2          1.77          3.86        12.34 o                         
   9   2   2          7.95         -9.45        26.44 o                         
  -9   3   2         17.60          2.64        25.94 o                         
  -8   3   2          6.70         26.06        12.85 o                         
  -7   3   2         23.51         18.00         9.72 o                         
  -6   3   2         60.95         77.73        10.06 o                         
  -5   3   2          5.00         -0.18         5.09 o                         
  -4   3   2        316.81        313.28         9.65 o                         
  -3   3   2        899.26        892.44        16.48 o                         
  -2   3   2       1174.31       1142.36        16.47 o                         
  -1   3   2       3585.32       3447.19        39.80 o                         
   0   3   2      25444.03      21960.32       312.44 o                         
   1   3   2       3584.78       3398.47        41.30 o                         
   2   3   2       1173.91       1091.60        32.06 o                         
   3   3   2        899.26        883.32        13.83 o                         
   4   3   2        316.62        323.99         9.95 o                         
   5   3   2          4.99         -6.33         5.73 o                         
   6   3   2         61.00         79.37        14.97 o                         
   7   3   2         23.55         21.06        11.74 o                         
   8   3   2          6.71         18.97        13.32 o                         
   9   3   2         17.59         37.78        27.27 o                         
  -9   4   2          8.43         36.63        47.60 o                         
  -8   4   2         14.05         11.97        14.39 o                         
  -7   4   2         30.94         42.53        10.77 o                         
  -6   4   2        164.55        163.02        12.98 o                         
  -5   4   2        426.54        402.68        12.84 o                         
  -4   4   2          7.26          9.47         4.82 o                         
  -3   4   2       1555.57       1550.31        26.58 o                         
  -2   4   2       1891.79       1904.87        28.97 o                         
  -1   4   2        851.68        892.49        11.07 o                         
   0   4   2        282.28        263.09         5.20 o                         
   1   4   2        851.47        876.30        12.14 o                         
   2   4   2       1892.06       1909.18        23.78 o                         
   3   4   2       1555.23       1583.13        18.20 o                         
   4   4   2          7.27          4.61         3.48 o                         
   5   4   2        426.49        400.64         9.97 o                         
   6   4   2        164.58        165.42         8.46 o                         
   7   4   2         30.92         31.92         7.22 o                         
   8   4   2         14.05         27.41        14.82 o                         
   9   4   2          8.42         71.75        68.45 o                         
  -9   5   2         24.79         31.49        31.70 o                         
  -8   5   2         44.77         32.52        11.21 o                         
  -7   5   2          2.83         -3.40         8.34 o                         
  -6   5   2         83.37         95.34         9.01 o                         
  -5   5   2        162.08        157.32        11.60 o                         
  -4   5   2         13.09         14.59         5.43 o                         
  -3   5   2       2971.31       3362.63        40.47 o                         
  -2   5   2       2390.86       2628.10        29.30 o                         
  -1   5   2        986.74        918.97        11.99 o                         
   0   5   2        895.86        920.26        10.99 o                         
   1   5   2        986.82        935.84        11.15 o                         
   2   5   2       2390.65       2636.36        38.51 o                         
   3   5   2       2971.75       3337.35        40.33 o                         
   4   5   2         13.08         13.35         4.07 o                         
   5   5   2        162.14        155.95         7.89 o                         
   6   5   2         83.33         87.74         7.39 o                         
   7   5   2          2.84         -3.31         8.03 o                         
   8   5   2         44.76         76.45        11.49 o                         
   9   5   2         24.79         71.21        29.61 o                         
  -9   6   2          6.30         64.94        46.13 o                         
  -8   6   2          5.04          0.57        12.02 o                         
  -7   6   2         14.70         10.63         9.19 o                         
  -6   6   2        140.28        139.84         9.64 o                         
  -5   6   2        424.57        419.71        15.18 o                         
  -4   6   2         90.69        101.73         6.03 o                         
  -3   6   2        990.88        946.06        22.57 o                         
  -2   6   2       1133.02       1199.20        15.51 o                         
  -1   6   2       2048.91       2144.78        24.63 o                         
   0   6   2         34.07         29.77         2.66 o                         
   1   6   2       2048.54       2111.75        22.77 o                         
   2   6   2       1133.46       1215.37        17.06 o                         
   3   6   2        990.96        966.49        22.41 o                         
   4   6   2         90.64         98.38         8.44 o                         
   5   6   2        424.50        387.41        11.64 o                         
   6   6   2        140.27        154.75         9.37 o                         
   7   6   2         14.71         29.09        10.63 o                         
   8   6   2          5.04         14.49        11.80 o                         
   9   6   2          6.31        -38.97        29.48 o                         
  -8   7   2         49.10         46.59        13.44 o                         
  -7   7   2         12.25          4.25        10.57 o                         
  -6   7   2         19.80         26.32        11.15 o                         
  -5   7   2        244.86        234.57        11.13 o                         
  -4   7   2        251.52        239.14         7.87 o                         
  -3   7   2        279.81        272.52         7.78 o                         
  -2   7   2       4058.48       4440.21        48.73 o                         
  -1   7   2       1016.43       1029.20        15.51 o                         
   0   7   2        280.37        257.80         8.10 o                         
   1   7   2       1016.64       1035.61        13.06 o                         
   2   7   2       4058.10       4438.49        53.30 o                         
   3   7   2        279.88        294.14         7.94 o                         
   4   7   2        251.43        234.01         7.83 o                         
   5   7   2        244.92        249.61        13.69 o                         
   6   7   2         19.81         11.92         8.99 o                         
   7   7   2         12.25         26.76        10.29 o                         
   8   7   2         49.10         62.11        16.25 o                         
  -8   8   2         12.59         16.97        15.50 o                         
  -7   8   2         33.40         24.41        11.21 o                         
  -6   8   2          2.83         13.67         8.63 o                         
  -5   8   2         84.48         76.00         8.53 o                         
  -4   8   2         41.68         55.93         5.51 o                         
  -3   8   2        402.05        392.73        10.09 o                         
  -2   8   2        230.42        295.18         7.32 o                         
  -1   8   2       1369.82       1437.07        20.68 o                         
   0   8   2        113.84        128.93         5.52 o                         
   1   8   2       1369.69       1444.25        20.20 o                         
   2   8   2        230.36        289.22        12.17 o                         
   3   8   2        402.02        403.45        13.00 o                         
   4   8   2         41.67         51.00         5.45 o                         
   5   8   2         84.44         87.01         8.14 o                         
   6   8   2          2.84         11.95         8.89 o                         
   7   8   2         33.41         32.61        11.35 o                         
   8   8   2         12.59         31.75        19.17 o                         
  -8   9   2         34.98         71.05        18.08 o                         
  -7   9   2          9.73         19.01        12.48 o                         
  -6   9   2         45.74         37.82         9.94 o                         
  -5   9   2        240.29        261.07         9.80 o                         
  -4   9   2        288.96        275.73         9.73 o                         
  -3   9   2         41.55         35.18         5.52 o                         
  -2   9   2        577.59        525.54        10.20 o                         
  -1   9   2        311.52        318.60         8.86 o                         
   0   9   2        739.70        826.26        14.41 o                         
   1   9   2        311.60        331.13         7.38 o                         
   2   9   2        577.76        502.00        11.07 o                         
   3   9   2         41.55         39.71         5.68 o                         
   4   9   2        288.77        271.86        11.89 o                         
   5   9   2        240.24        248.96        10.84 o                         
   6   9   2         45.72         46.93         9.97 o                         
   7   9   2          9.72         33.12        12.59 o                         
   8   9   2         35.00          7.53        25.36 o                         
  -8  10   2          4.03          5.14        25.54 o                         
  -7  10   2          3.06          1.06        13.51 o                         
  -6  10   2         25.73         16.57        10.68 o                         
  -5  10   2         94.49        109.80         8.18 o                         
  -4  10   2         57.68         43.26         6.48 o                         
  -3  10   2        125.62        124.58         7.21 o                         
  -2  10   2       1215.72       1163.10        17.21 o                         
  -1  10   2         99.13        105.83         6.22 o                         
   0  10   2          1.37          2.17         4.06 o                         
   1  10   2         99.16        105.71         8.00 o                         
   2  10   2       1215.97       1162.87        30.41 o                         
   3  10   2        125.63        132.99         8.70 o                         
   4  10   2         57.71         56.69         6.53 o                         
   5  10   2         94.39         97.97         7.78 o                         
   6  10   2         25.75         17.09        10.94 o                         
   7  10   2          3.06         -5.16        17.22 o                         
   8  10   2          4.04        -13.65        35.79 o                         
  -8  11   2          3.89         30.63        35.79 o                         
  -7  11   2          7.22         11.37        16.58 o                         
  -6  11   2          6.58         -5.86        11.62 o                         
  -5  11   2         15.15         14.31         7.69 o                         
  -4  11   2         40.58         38.30         7.20 o                         
  -3  11   2         48.88         49.00         6.43 o                         
  -2  11   2        474.55        473.71        12.96 o                         
  -1  11   2        941.63        990.39        17.47 o                         
   0  11   2        263.26        280.41         8.42 o                         
   1  11   2        941.72        989.00        20.95 o                         
   2  11   2        474.60        464.88        14.69 o                         
   3  11   2         48.93         52.32         6.05 o                         
   4  11   2         40.55         28.70         8.09 o                         
   5  11   2         15.15         11.41         7.62 o                         
   6  11   2          6.58          6.01        11.77 o                         
   7  11   2          7.22         25.52        20.98 o                         
   8  11   2          3.89         47.60        39.48 o                         
  -7  12   2          7.67         -3.53        17.45 o                         
  -6  12   2         35.95         28.67        13.42 o                         
  -5  12   2         59.72         66.68         9.94 o                         
  -4  12   2         54.29         89.95         8.88 o                         
  -3  12   2        332.26        305.10        12.20 o                         
  -2  12   2         34.65         16.03         9.57 o                         
  -1  12   2          5.89         -0.73         5.17 o                         
   0  12   2        366.23        390.53        11.03 o                         
   1  12   2          5.92         12.22         7.43 o                         
   2  12   2         34.62         16.70         5.61 o                         
   3  12   2        332.17        309.65        10.96 o                         
   4  12   2         54.32         84.18         8.04 o                         
   5  12   2         59.75         50.44         9.33 o                         
   6  12   2         35.97         47.94        15.18 o                         
   7  12   2          7.67         -8.89        17.22 o                         
  -7  13   2          5.29        -45.14        22.57 o                         
  -6  13   2          6.14         -1.44        11.24 o                         
  -5  13   2          7.58          8.83        10.06 o                         
  -4  13   2          4.72         -6.69         8.75 o                         
  -3  13   2        124.27        136.41        19.17 o                         
  -2  13   2        107.84        107.75         7.62 o                         
  -1  13   2       1016.34       1003.91        17.51 o                         
   0  13   2       1280.79       1240.80        19.90 o                         
   1  13   2       1016.18        994.19        17.46 o                         
   2  13   2        107.83        130.34         7.91 o                         
   3  13   2        124.26        131.15         9.29 o                         
   4  13   2          4.71          4.48         8.01 o                         
   5  13   2          7.58        -10.32         9.94 o                         
   6  13   2          6.15          1.66         7.92 o                         
   7  13   2          5.30         30.00        21.73 o                         
  -7  14   2          3.96         21.50        92.25 o                         
  -6  14   2         34.01         47.51        13.70 o                         
  -5  14   2          6.11         15.62        12.89 o                         
  -4  14   2         25.24         27.32        12.97 o                         
  -3  14   2         38.19         40.42         9.45 o                         
  -2  14   2         25.43         36.48         9.87 o                         
  -1  14   2        151.06        166.61         8.88 o                         
   0  14   2        100.42         92.36         7.86 o                         
   1  14   2        151.05        161.82         8.99 o                         
   2  14   2         25.42         46.68         8.08 o                         
   3  14   2         38.16         33.80         8.28 o                         
   4  14   2         25.22         24.30        10.71 o                         
   5  14   2          6.11          2.39        12.53 o                         
   6  14   2         34.00         16.98        12.76 o                         
   7  14   2          3.96         14.29        27.52 o                         
  -6  15   2         13.68         25.39        26.34 o                         
  -5  15   2         25.98         36.97        18.36 o                         
  -4  15   2         30.42         38.91        13.29 o                         
  -3  15   2         18.53         54.68        22.00 o                         
  -2  15   2         13.04         10.37        11.55 o                         
  -1  15   2          1.07         -3.57        11.61 o                         
   0  15   2        715.25        656.44        16.41 o                         
   1  15   2          1.07         -1.59         7.75 o                         
   2  15   2         13.03          7.06        11.03 o                         
   3  15   2         18.55         17.51         9.17 o                         
   4  15   2         30.42         14.07        11.46 o                         
   5  15   2         26.00         56.80        14.18 o                         
   6  15   2         13.68          0.37        24.27 o                         
  -6  16   2         14.28        -27.31        38.75 o                         
  -5  16   2          9.57        -11.88        21.38 o                         
  -4  16   2         78.74         74.79        20.07 o                         
  -3  16   2        140.48        172.98        17.00 o                         
  -2  16   2          8.75         -6.14         9.57 o                         
  -1  16   2         71.34         63.16         9.77 o                         
   0  16   2         19.50         20.29         9.34 o                         
   1  16   2         71.30         82.94         9.99 o                         
   2  16   2          8.78          7.92        12.19 o                         
   3  16   2        140.45        188.91        17.73 o                         
   4  16   2         78.77        125.49        17.68 o                         
   5  16   2          9.58         42.54        21.46 o                         
   6  16   2         14.28         32.84        28.35 o                         
  -5  17   2          2.75        -20.11        34.87 o                         
  -4  17   2         49.17         37.04        22.04 o                         
  -3  17   2         27.39         20.83        48.34 o                         
  -2  17   2          1.16        -10.27        14.37 o                         
  -1  17   2          1.99         -2.47        12.77 o                         
   0  17   2          2.61        -11.88        13.32 o                         
   1  17   2          1.98         -8.96        15.62 o                         
   2  17   2          1.16          3.83        16.97 o                         
   3  17   2         27.39         80.27        19.95 o                         
   4  17   2         49.17         29.64        21.54 o                         
   5  17   2          2.75        -13.87        25.39 o                         
  -5  18   2          9.53        -32.53        32.10 o                         
  -4  18   2         38.06         56.89        45.57 o                         
  -3  18   2          1.82          4.03        22.17 o                         
  -2  18   2         29.92         44.36        23.81 o                         
  -1  18   2          3.43        -11.90        16.26 o                         
   0  18   2          1.26          0.41        19.70 o                         
   1  18   2          3.43         41.91        17.59 o                         
   2  18   2         29.92         65.33        27.49 o                         
   3  18   2          1.81         -5.90        21.40 o                         
   4  18   2         38.05         55.06        25.94 o                         
   5  18   2          9.53        -11.75        29.28 o                         
  -4  19   2         10.19         33.74        30.00 o                         
  -3  19   2         11.70         26.57        25.83 o                         
  -2  19   2         19.33         -3.97        23.06 o                         
  -1  19   2         19.52         -4.96        36.16 o                         
   0  19   2          2.76        -42.99        21.50 o                         
   1  19   2         19.54         34.46        39.11 o                         
   2  19   2         19.35         14.76        23.74 o                         
   3  19   2         11.70         22.04        25.65 o                         
   4  19   2         10.20        -32.88        30.47 o                         
  -3  20   2          2.28         19.13        30.12 o                         
  -2  20   2         16.28         32.08        26.44 o                         
  -1  20   2          0.20        -50.36        25.18 o                         
   0  20   2          2.63        -48.86        39.11 o                         
   1  20   2          0.20        -30.69        27.00 o                         
   2  20   2         16.28         21.96        28.44 o                         
   3  20   2          2.28         56.95        30.47 o                         
  -2  21   2          4.84         22.55        33.37 o                         
  -1  21   2          0.90        -16.61        30.53 o                         
   0  21   2         54.59         25.15        30.26 o                         
   1  21   2          0.90        -12.79        32.34 o                         
   2  21   2          4.84        -11.51        46.31 o                         
   1   0   3      15825.96      11895.71       932.28 o                         
   2   0   3       3917.03       3709.51        68.34 o                         
   3   0   3        334.02        366.86        11.60 o                         
   4   0   3        382.28        383.49        14.08 o                         
   5   0   3          0.77          0.72         8.18 o                         
   6   0   3        625.94        547.04        14.74 o                         
   7   0   3         14.14         13.36         8.50 o                         
   8   0   3          3.51         10.28        11.52 o                         
   9   0   3          0.94        -48.37        24.79 o                         
  -9   1   3         17.10         19.17        25.44 o                         
  -8   1   3          0.22          1.39         8.06 o                         
  -7   1   3         22.72          5.62        10.41 o                         
  -6   1   3         18.18         23.69         5.68 o                         
  -5   1   3          0.05          4.48         3.59 o                         
  -4   1   3        132.96        120.35         9.41 o                         
  -3   1   3       2152.70       2151.91        29.66 o                         
  -2   1   3       2787.21       2733.62        35.34 o                         
  -1   1   3       1395.89       1283.29        24.19 o                         
   1   1   3       1396.06       1274.39        24.97 o                         
   2   1   3       2786.91       2712.45        41.29 o                         
   3   1   3       2153.17       2105.97        41.18 o                         
   4   1   3        132.84        127.85         9.09 o                         
   5   1   3          0.05         -2.25         4.70 o                         
   6   1   3         18.18         11.03        10.97 o                         
   7   1   3         22.71         25.11        13.92 o                         
   8   1   3          0.22        -17.25        11.48 o                         
   9   1   3         17.11        -31.83        25.53 o                         
  -9   2   3         36.47         56.89        25.89 o                         
  -8   2   3         18.13         11.60         8.82 o                         
  -7   2   3        212.52        202.48        13.06 o                         
  -6   2   3         66.97         65.62         7.34 o                         
  -5   2   3         44.78         42.29         5.48 o                         
  -4   2   3        553.23        580.31        11.41 o                         
  -3   2   3       1202.02       1311.47        21.99 o                         
  -2   2   3        275.93        286.15         5.44 o                         
  -1   2   3        762.12        671.86         9.03 o                         
   0   2   3       2956.07       3011.34       139.72 o                         
   1   2   3        762.23        679.56        10.07 o                         
   2   2   3        276.25        288.41         5.72 o                         
   3   2   3       1202.16       1297.09        22.35 o                         
   4   2   3        553.20        561.36        15.69 o                         
   5   2   3         44.75         53.15         6.29 o                         
   6   2   3         67.00         75.00         8.47 o                         
   7   2   3        212.59        205.21        12.44 o                         
   8   2   3         18.13         -4.90        12.58 o                         
   9   2   3         36.47          0.03        26.69 o                         
  -9   3   3         36.21         10.55        26.40 o                         
  -8   3   3         17.02         14.98         9.21 o                         
  -7   3   3        142.74        131.20        11.63 o                         
  -6   3   3        610.28        557.43        16.41 o                         
  -5   3   3         61.48         65.40         5.99 o                         
  -4   3   3          5.41          4.51         4.28 o                         
  -3   3   3        950.51       1005.64        18.26 o                         
  -2   3   3        623.80        620.15        10.12 o                         
  -1   3   3        874.26        812.45        10.91 o                         
   0   3   3         73.87         80.26         2.72 o                         
   1   3   3        874.68        806.64         9.91 o                         
   2   3   3        623.59        597.74        10.16 o                         
   3   3   3        950.27       1005.13        15.41 o                         
   4   3   3          5.42          6.93         4.10 o                         
   5   3   3         61.55         62.14         7.05 o                         
   6   3   3        610.43        552.58        28.31 o                         
   7   3   3        142.72        133.77        12.22 o                         
   8   3   3         17.02         23.06        14.15 o                         
   9   3   3         36.20         24.71        27.50 o                         
  -9   4   3          3.09        -16.73        64.21 o                         
  -8   4   3         33.77         24.60        16.02 o                         
  -7   4   3         62.56         63.49        11.34 o                         
  -6   4   3         14.27         23.88        10.24 o                         
  -5   4   3        131.03        130.11        14.32 o                         
  -4   4   3        687.41        709.72        15.69 o                         
  -3   4   3        704.33        727.05        12.28 o                         
  -2   4   3       1261.88       1288.41        18.84 o                         
  -1   4   3       4024.98       4089.14        43.48 o                         
   0   4   3       7012.92       6739.82       120.85 o                         
   1   4   3       4025.87       4073.64        46.12 o                         
   2   4   3       1262.12       1300.39        24.91 o                         
   3   4   3        704.10        712.56        10.70 o                         
   4   4   3        687.20        741.50        14.13 o                         
   5   4   3        131.07        132.40         6.65 o                         
   6   4   3         14.25         17.96         5.76 o                         
   7   4   3         62.63         75.06         8.14 o                         
   8   4   3         33.78         31.97        14.91 o                         
   9   4   3          3.09        -28.38        27.08 o                         
  -9   5   3         20.74         -2.21        44.28 o                         
  -8   5   3         27.80         28.83        11.00 o                         
  -7   5   3         63.08         61.95        19.91 o                         
  -6   5   3         96.08         97.48         9.23 o                         
  -5   5   3        682.99        618.51        16.78 o                         
  -4   5   3        585.04        573.81        14.08 o                         
  -3   5   3        434.81        469.82         9.98 o                         
  -2   5   3        164.04        145.45         4.42 o                         
  -1   5   3       4902.48       4869.87        56.91 o                         
   0   5   3        292.61        320.35         8.25 o                         
   1   5   3       4902.32       4839.68        51.57 o                         
   2   5   3        163.82        151.78         5.06 o                         
   3   5   3        434.80        485.30         8.81 o                         
   4   5   3        585.20        542.37        15.65 o                         
   5   5   3        682.80        657.05        13.87 o                         
   6   5   3         96.03        101.45         7.71 o                         
   7   5   3         63.04         71.50        10.95 o                         
   8   5   3         27.80         31.16        12.12 o                         
   9   5   3         20.73          6.96        30.93 o                         
  -9   6   3         42.75         37.64        46.86 o                         
  -8   6   3          3.52          0.56        12.19 o                         
  -7   6   3         30.07         38.47         9.53 o                         
  -6   6   3         21.29          5.42         7.37 o                         
  -5   6   3          4.85          2.47         7.24 o                         
  -4   6   3         19.26         15.63         5.14 o                         
  -3   6   3        217.46        212.48         6.62 o                         
  -2   6   3       2624.77       2714.96        33.63 o                         
  -1   6   3       1310.83       1386.76        21.57 o                         
   0   6   3        114.42        104.09         4.09 o                         
   1   6   3       1310.38       1389.96        17.17 o                         
   2   6   3       2624.66       2715.32        38.70 o                         
   3   6   3        217.40        206.01         6.59 o                         
   4   6   3         19.29          4.90         4.80 o                         
   5   6   3          4.84          4.01         7.92 o                         
   6   6   3         21.30         28.69         7.70 o                         
   7   6   3         30.06         20.02        16.11 o                         
   8   6   3          3.52         -2.50        14.04 o                         
   9   6   3         42.73          8.86        30.27 o                         
  -8   7   3          5.37          9.91        13.05 o                         
  -7   7   3          2.31          1.56         9.61 o                         
  -6   7   3        110.62         97.09         9.26 o                         
  -5   7   3        129.50        118.92        11.93 o                         
  -4   7   3        641.72        663.10        13.52 o                         
  -3   7   3         47.11         44.10         4.40 o                         
  -2   7   3       2032.85       2256.02        26.66 o                         
  -1   7   3       2091.63       2296.52        29.52 o                         
   0   7   3       1541.56       1603.97        18.49 o                         
   1   7   3       2090.99       2286.92        24.84 o                         
   2   7   3       2032.70       2253.47        36.25 o                         
   3   7   3         47.13         55.65         4.50 o                         
   4   7   3        641.85        669.01        12.39 o                         
   5   7   3        129.61        119.51         9.75 o                         
   6   7   3        110.63         97.50         9.50 o                         
   7   7   3          2.31          4.85        10.29 o                         
   8   7   3          5.37          6.47        23.97 o                         
  -8   8   3         22.50         27.78        18.20 o                         
  -7   8   3         21.85          5.91        11.20 o                         
  -6   8   3         83.04         70.19         9.40 o                         
  -5   8   3         98.92        122.02        11.84 o                         
  -4   8   3         60.72         68.42         5.70 o                         
  -3   8   3        108.48        119.09         6.31 o                         
  -2   8   3       2453.13       2680.53        31.42 o                         
  -1   8   3       1302.04       1390.69        20.03 o                         
   0   8   3         67.60         68.34         3.99 o                         
   1   8   3       1302.13       1358.05        16.72 o                         
   2   8   3       2453.15       2643.75        31.26 o                         
   3   8   3        108.46        110.33         6.86 o                         
   4   8   3         60.72         70.56         5.66 o                         
   5   8   3         98.87         98.82         9.94 o                         
   6   8   3         83.08         64.73         9.59 o                         
   7   8   3         21.87          6.85        15.13 o                         
   8   8   3         22.50         32.86        16.60 o                         
  -8   9   3         11.85         11.32        17.07 o                         
  -7   9   3         12.80         19.02        12.40 o                         
  -6   9   3         12.44          8.95         9.50 o                         
  -5   9   3        486.04        441.03        11.84 o                         
  -4   9   3         67.73         74.43         6.55 o                         
  -3   9   3        105.86        113.52         7.19 o                         
  -2   9   3        662.35        675.69        16.52 o                         
  -1   9   3        744.77        761.86        13.85 o                         
   0   9   3          6.33          7.72         4.07 o                         
   1   9   3        744.63        776.80        11.89 o                         
   2   9   3        662.16        685.56        13.10 o                         
   3   9   3        105.78        105.78         6.51 o                         
   4   9   3         67.79         59.70         6.98 o                         
   5   9   3        485.96        438.87        10.07 o                         
   6   9   3         12.43         13.24         9.86 o                         
   7   9   3         12.80         -0.74        12.56 o                         
   8   9   3         11.86         18.73        31.55 o                         
  -8  10   3          4.33        -15.88        52.95 o                         
  -7  10   3         27.36         31.92        13.98 o                         
  -6  10   3         38.18         23.71        10.81 o                         
  -5  10   3        158.32        169.00         9.04 o                         
  -4  10   3          4.82         10.19         6.11 o                         
  -3  10   3         73.66         74.80         6.59 o                         
  -2  10   3        535.72        491.31        11.73 o                         
  -1  10   3         15.50          7.92         4.26 o                         
   0  10   3        302.90        318.34        10.55 o                         
   1  10   3         15.49         14.33         4.33 o                         
   2  10   3        535.72        504.40        11.88 o                         
   3  10   3         73.70         92.04         6.17 o                         
   4  10   3          4.79          2.53         5.85 o                         
   5  10   3        158.33        170.90         9.58 o                         
   6  10   3         38.21         32.69        11.30 o                         
   7  10   3         27.38         28.34        14.08 o                         
   8  10   3          4.33         49.45        38.01 o                         
  -8  11   3         13.65        -13.65        36.90 o                         
  -7  11   3         10.49         -5.54        15.12 o                         
  -6  11   3         33.21         29.34        12.14 o                         
  -5  11   3        128.08        139.65         9.38 o                         
  -4  11   3         77.11         80.78         7.93 o                         
  -3  11   3        352.18        320.96        11.48 o                         
  -2  11   3        915.21        900.57        17.04 o                         
  -1  11   3        581.46        523.52        12.14 o                         
   0  11   3        184.15        179.76         9.84 o                         
   1  11   3        581.49        540.03        11.06 o                         
   2  11   3        915.22        893.32        15.27 o                         
   3  11   3        352.02        326.81        10.38 o                         
   4  11   3         77.13         71.66         7.72 o                         
   5  11   3        128.07        129.66         9.35 o                         
   6  11   3         33.20         38.87        12.19 o                         
   7  11   3         10.50         13.79        17.15 o                         
   8  11   3         13.65          3.32        40.22 o                         
  -7  12   3          8.87        -27.21        24.24 o                         
  -6  12   3          1.29          6.99        13.07 o                         
  -5  12   3          6.97         12.17         8.79 o                         
  -4  12   3         32.02         34.17         8.23 o                         
  -3  12   3         38.36         53.82        15.91 o                         
  -2  12   3         13.53          9.49         6.51 o                         
  -1  12   3         38.17         41.76         5.79 o                         
   0  12   3         42.66         45.17         6.93 o                         
   1  12   3         38.16         39.67         6.00 o                         
   2  12   3         13.54         23.49         5.63 o                         
   3  12   3         38.34         38.83         6.78 o                         
   4  12   3         32.01         42.38         7.64 o                         
   5  12   3          6.97          3.52         8.73 o                         
   6  12   3          1.29        -11.03        13.27 o                         
   7  12   3          8.85          6.30        23.43 o                         
  -7  13   3         31.52         50.55        23.48 o                         
  -6  13   3         13.42         -2.29        11.02 o                         
  -5  13   3          8.67         -5.83         9.99 o                         
  -4  13   3         58.00         71.26        16.90 o                         
  -3  13   3         48.67         37.46         9.06 o                         
  -2  13   3        646.36        629.61        14.41 o                         
  -1  13   3        239.51        247.30        10.19 o                         
   0  13   3        661.56        637.85        14.05 o                         
   1  13   3        239.59        282.92        10.50 o                         
   2  13   3        646.36        623.04        14.20 o                         
   3  13   3         48.66         46.22         7.55 o                         
   4  13   3         58.02         71.62        10.12 o                         
   5  13   3          8.67         18.43         9.60 o                         
   6  13   3         13.44         15.03         8.40 o                         
   7  13   3         31.53         63.61        22.10 o                         
  -7  14   3          6.56         26.24        26.61 o                         
  -6  14   3         23.54         26.88        14.42 o                         
  -5  14   3         22.17         36.39        13.43 o                         
  -4  14   3          0.70         -1.07        13.82 o                         
  -3  14   3         46.09         34.74         9.30 o                         
  -2  14   3         74.34         99.73        10.38 o                         
  -1  14   3        327.68        306.68        11.91 o                         
   0  14   3        176.82        176.46         9.13 o                         
   1  14   3        327.57        327.91        12.21 o                         
   2  14   3         74.29         72.65         8.33 o                         
   3  14   3         46.06         43.66         8.49 o                         
   4  14   3          0.70         18.95        10.45 o                         
   5  14   3         22.20         48.27        11.84 o                         
   6  14   3         23.55         31.72        12.88 o                         
   7  14   3          6.55         23.68        27.53 o                         
  -6  15   3          4.04         29.12        19.59 o                         
  -5  15   3         13.21         41.10        19.22 o                         
  -4  15   3         86.80         94.30        17.52 o                         
  -3  15   3         43.09         46.43        12.44 o                         
  -2  15   3         25.38         26.37        10.04 o                         
  -1  15   3         50.04         41.78         8.16 o                         
   0  15   3        901.28        854.04        18.35 o                         
   1  15   3         50.06         46.38         8.72 o                         
   2  15   3         25.35         41.79        11.40 o                         
   3  15   3         43.08         42.21         9.92 o                         
   4  15   3         86.78         86.89        15.44 o                         
   5  15   3         13.20         26.50        14.32 o                         
   6  15   3          4.03         45.84        25.03 o                         
  -6  16   3         15.98         91.88        39.48 o                         
  -5  16   3          7.41         42.59        27.86 o                         
  -4  16   3         35.21         47.29        33.21 o                         
  -3  16   3         67.15         90.33        25.42 o                         
  -2  16   3         20.00          3.72        10.13 o                         
  -1  16   3         53.92         41.98         9.31 o                         
   0  16   3        106.51         77.10         9.65 o                         
   1  16   3         53.95         47.36         9.56 o                         
   2  16   3         20.04         18.51        10.67 o                         
   3  16   3         67.14         85.89        15.30 o                         
   4  16   3         35.24         47.28        14.31 o                         
   5  16   3          7.41         31.68        18.09 o                         
   6  16   3         15.98         45.81        28.44 o                         
  -5  17   3          1.65        -15.37        24.77 o                         
  -4  17   3          2.90        -19.85        21.79 o                         
  -3  17   3        107.90        112.60        21.25 o                         
  -2  17   3         43.63         55.36        20.35 o                         
  -1  17   3          1.10         -5.90        12.77 o                         
   0  17   3          0.53        -24.67        12.33 o                         
   1  17   3          1.10         -9.40        11.48 o                         
   2  17   3         43.57         25.82        19.93 o                         
   3  17   3        107.89        178.53        46.11 o                         
   4  17   3          2.91         -3.01        21.13 o                         
   5  17   3          1.65         -8.78        20.29 o                         
  -5  18   3          4.24         26.11        39.48 o                         
  -4  18   3          2.17        -36.23        32.29 o                         
  -3  18   3         17.85        -11.35        21.53 o                         
  -2  18   3          4.72          2.28        25.21 o                         
  -1  18   3         27.15         35.49        17.03 o                         
   0  18   3         45.42          3.51        23.06 o                         
   1  18   3         27.15         32.28        20.39 o                         
   2  18   3          4.71        -23.24        20.83 o                         
   3  18   3         17.85         23.97        35.79 o                         
   4  18   3          2.17         34.96        25.95 o                         
   5  18   3          4.24        -13.62        29.95 o                         
  -4  19   3         28.52         13.40        30.21 o                         
  -3  19   3         19.69         40.79        25.43 o                         
  -2  19   3          2.95        -44.65        22.33 o                         
  -1  19   3          4.64        -26.77        31.92 o                         
   0  19   3          0.76         -0.13        20.30 o                         
   1  19   3          4.63          7.43        22.80 o                         
   2  19   3          2.95         37.79        23.56 o                         
   3  19   3         19.69         46.39        26.06 o                         
   4  19   3         28.53         19.80        57.93 o                         
  -3  20   3          2.74         -2.12        30.15 o                         
  -2  20   3         13.92         34.85        28.81 o                         
  -1  20   3         54.43          3.92        34.32 o                         
   0  20   3          0.34        -46.93        23.47 o                         
   1  20   3         54.43        109.06        29.09 o                         
   2  20   3         13.92         49.25        29.61 o                         
   3  20   3          2.73        -12.14        30.03 o                         
  -2  21   3          9.21         27.54        34.57 o                         
  -1  21   3         13.98        -29.07        31.17 o                         
   0  21   3         30.59         40.67        30.71 o                         
   1  21   3         13.97         60.82        33.26 o                         
   2  21   3          9.21         13.08        35.24 o                         
   1   0   4       5208.36       4947.42        56.39 o                         
   2   0   4         35.73         31.22         2.20 o                         
   3   0   4         32.75         47.22         5.19 o                         
   4   0   4          0.83         -2.66         3.50 o                         
   5   0   4         16.60         14.19         6.40 o                         
   6   0   4         69.44         59.39         7.20 o                         
   7   0   4        368.82        323.88        14.96 o                         
   8   0   4         46.80         16.24        12.08 o                         
   9   0   4         17.39         31.86        25.80 o                         
  -9   1   4         20.45         45.79        25.97 o                         
  -8   1   4          4.61          7.10        13.40 o                         
  -7   1   4         68.67         73.30        11.34 o                         
  -6   1   4         78.20         93.32         6.39 o                         
  -5   1   4         31.49         27.87         3.84 o                         
  -4   1   4        800.77        786.09        12.55 o                         
  -3   1   4        647.23        689.99        10.00 o                         
  -2   1   4        236.31        229.22         6.00 o                         
  -1   1   4       4300.74       4120.51        62.90 o                         
   1   1   4       4300.82       4134.34        42.87 o                         
   2   1   4        236.35        225.94         4.50 o                         
   3   1   4        646.97        692.80        16.76 o                         
   4   1   4        800.61        768.47        15.72 o                         
   5   1   4         31.49         21.02         8.26 o                         
   6   1   4         78.20        105.03         8.61 o                         
   7   1   4         68.63         81.08        13.20 o                         
   8   1   4          4.61          3.85        12.38 o                         
   9   1   4         20.45          3.86        25.58 o                         
  -9   2   4         33.92         66.57        30.64 o                         
  -8   2   4          0.08         -6.34         9.16 o                         
  -7   2   4         52.87         46.13         7.12 o                         
  -6   2   4        371.77        357.86        13.12 o                         
  -5   2   4        120.15        131.96         7.70 o                         
  -4   2   4        248.20        293.05         8.06 o                         
  -3   2   4       6704.80       6748.10        99.34 o                         
  -2   2   4       1067.93       1038.07        44.36 o                         
  -1   2   4      38850.72      31980.48       817.64 o                         
   0   2   4      46821.00      36896.60       917.27 o                         
   1   2   4      38850.94      32711.79       624.95 o                         
   2   2   4       1067.93       1105.13        12.90 o                         
   3   2   4       6705.01       6765.68       118.69 o                         
   4   2   4        248.23        309.50        11.94 o                         
   5   2   4        120.14        139.61         8.78 o                         
   6   2   4        371.80        382.16        14.43 o                         
   7   2   4         52.88         45.23        11.43 o                         
   8   2   4          0.08          5.33        12.84 o                         
   9   2   4         33.92         41.73        26.68 o                         
  -9   3   4         66.66         47.97        42.44 o                         
  -8   3   4         28.70         29.24        10.37 o                         
  -7   3   4         17.61         11.89        10.03 o                         
  -6   3   4         98.51        110.94         9.15 o                         
  -5   3   4         10.55          7.21         5.58 o                         
  -4   3   4       1754.48       1772.89        30.01 o                         
  -3   3   4        653.43        710.92        11.54 o                         
  -2   3   4        305.87        331.98         8.11 o                         
  -1   3   4       3946.07       3895.99        50.83 o                         
   0   3   4       7222.06       6831.45        83.38 o                         
   1   3   4       3947.22       3933.04        41.43 o                         
   2   3   4        305.80        336.14         6.49 o                         
   3   3   4        653.04        721.03        14.43 o                         
   4   3   4       1754.34       1764.55        32.75 o                         
   5   3   4         10.56          6.81         4.03 o                         
   6   3   4         98.56        120.15        14.30 o                         
   7   3   4         17.63         26.58        10.82 o                         
   8   3   4         28.70         26.86        14.16 o                         
   9   3   4         66.65        115.39        31.37 o                         
  -9   4   4          5.25         51.66        44.65 o                         
  -8   4   4          2.86        -27.42        13.71 o                         
  -7   4   4          3.29          6.87        12.30 o                         
  -6   4   4        151.93        185.99        14.33 o                         
  -5   4   4        718.13        734.04        17.64 o                         
  -4   4   4        587.91        585.68        13.83 o                         
  -3   4   4       1164.22       1138.96        17.44 o                         
  -2   4   4         93.42         83.25         3.47 o                         
  -1   4   4        186.13        194.86         4.76 o                         
   0   4   4         84.60         86.25         3.28 o                         
   1   4   4        186.07        183.46         4.11 o                         
   2   4   4         93.49         84.70         4.63 o                         
   3   4   4       1164.34       1152.53        20.98 o                         
   4   4   4        587.87        614.67        18.32 o                         
   5   4   4        718.07        757.83        18.47 o                         
   6   4   4        152.00        165.44         8.91 o                         
   7   4   4          3.30         -0.95         7.51 o                         
   8   4   4          2.86         14.00        14.93 o                         
   9   4   4          5.24          2.62        50.37 o                         
  -9   5   4         76.44        139.85        47.60 o                         
  -8   5   4         26.95         19.07        11.51 o                         
  -7   5   4         26.23         27.46        11.46 o                         
  -6   5   4          6.08         13.15         7.88 o                         
  -5   5   4        137.32        152.19         9.71 o                         
  -4   5   4        102.46        103.24         8.72 o                         
  -3   5   4        314.12        345.56         8.38 o                         
  -2   5   4       1006.55       1134.90        15.18 o                         
  -1   5   4        304.94        278.71         6.95 o                         
   0   5   4        149.26        144.52         4.23 o                         
   1   5   4        304.82        281.77         5.53 o                         
   2   5   4       1006.62       1142.47        15.83 o                         
   3   5   4        313.92        352.77         9.52 o                         
   4   5   4        102.50         93.92         5.63 o                         
   5   5   4        137.34        132.28        10.81 o                         
   6   5   4          6.08         -1.41         7.84 o                         
   7   5   4         26.24          9.02        12.62 o                         
   8   5   4         26.95         36.12        11.79 o                         
   9   5   4         76.42        153.59        34.03 o                         
  -9   6   4          0.06          5.90        45.39 o                         
  -8   6   4         47.63         48.03        12.57 o                         
  -7   6   4         62.38         80.17        10.19 o                         
  -6   6   4         59.32         54.74        10.09 o                         
  -5   6   4        550.08        540.96        17.31 o                         
  -4   6   4          1.83         -2.75         5.05 o                         
  -3   6   4        353.51        370.12         8.30 o                         
  -2   6   4        156.17        177.19         7.67 o                         
  -1   6   4         20.54         15.63         2.92 o                         
   0   6   4        161.01        162.24         4.85 o                         
   1   6   4         20.51         20.66         3.00 o                         
   2   6   4        156.23        185.29         6.92 o                         
   3   6   4        353.27        367.92         8.27 o                         
   4   6   4          1.82         -3.68         3.44 o                         
   5   6   4        550.14        568.27        13.91 o                         
   6   6   4         59.33         72.03         8.04 o                         
   7   6   4         62.39         65.91        11.78 o                         
   8   6   4         47.65         53.00        12.96 o                         
   9   6   4          0.06        -44.48        30.21 o                         
  -8   7   4          3.02         17.50        13.42 o                         
  -7   7   4         14.59         21.39        10.21 o                         
  -6   7   4         88.84         94.14        10.16 o                         
  -5   7   4        615.28        575.99        14.59 o                         
  -4   7   4        196.94        190.58         7.43 o                         
  -3   7   4        132.87        143.60         6.19 o                         
  -2   7   4        888.91        847.71        12.69 o                         
  -1   7   4        732.03        738.70        13.76 o                         
   0   7   4         54.07         52.49         3.73 o                         
   1   7   4        732.37        750.26        12.98 o                         
   2   7   4        889.06        872.68        12.83 o                         
   3   7   4        132.79        147.62         6.29 o                         
   4   7   4        196.95        192.34         7.13 o                         
   5   7   4        615.16        604.88        16.03 o                         
   6   7   4         88.82         98.27        10.60 o                         
   7   7   4         14.60          7.36        12.00 o                         
   8   7   4          3.02         -3.66        18.22 o                         
  -8   8   4          2.34         -3.04        15.66 o                         
  -7   8   4          6.32          5.50        11.14 o                         
  -6   8   4         10.64         12.55         8.75 o                         
  -5   8   4         12.04         17.20         7.02 o                         
  -4   8   4        200.05        196.70         8.40 o                         
  -3   8   4        158.22        156.10         7.91 o                         
  -2   8   4        695.24        708.26        12.86 o                         
  -1   8   4        668.21        730.41        12.93 o                         
   0   8   4        374.30        387.51         7.53 o                         
   1   8   4        668.33        734.65        10.81 o                         
   2   8   4        695.02        713.69        11.73 o                         
   3   8   4        158.21        168.08         7.24 o                         
   4   8   4        199.99        187.30         8.20 o                         
   5   8   4         12.03         17.85         9.27 o                         
   6   8   4         10.66         14.69         8.92 o                         
   7   8   4          6.31         12.58        11.41 o                         
   8   8   4          2.34          9.46        17.11 o                         
  -8   9   4          5.51          7.46        23.99 o                         
  -7   9   4         54.46         44.00        12.84 o                         
  -6   9   4        127.57        127.45        11.07 o                         
  -5   9   4        236.44        235.14        12.24 o                         
  -4   9   4         74.24         86.69         8.19 o                         
  -3   9   4        129.46        135.08         8.82 o                         
  -2   9   4          0.51         -3.94         4.24 o                         
  -1   9   4       3747.17       3942.11        48.84 o                         
   0   9   4          1.60         -0.02         3.13 o                         
   1   9   4       3746.80       3889.18        41.04 o                         
   2   9   4          0.50         -1.89         3.92 o                         
   3   9   4        129.47        143.08         8.76 o                         
   4   9   4         74.28         63.89         6.48 o                         
   5   9   4        236.47        205.88         8.85 o                         
   6   9   4        127.60        123.37        11.27 o                         
   7   9   4         54.46         50.25        15.24 o                         
   8   9   4          5.51         13.84        32.66 o                         
  -8  10   4         69.19         66.07        25.94 o                         
  -7  10   4          1.60          5.77        13.79 o                         
  -6  10   4         83.63         81.70        11.60 o                         
  -5  10   4         30.35         50.67         7.35 o                         
  -4  10   4         49.85         58.32         6.99 o                         
  -3  10   4        309.78        282.36        10.14 o                         
  -2  10   4         55.39         60.86         7.01 o                         
  -1  10   4        838.65        828.69        15.37 o                         
   0  10   4        691.37        683.66        16.12 o                         
   1  10   4        838.82        854.08        14.66 o                         
   2  10   4         55.37         64.35         5.87 o                         
   3  10   4        309.73        285.60         9.43 o                         
   4  10   4         49.86         55.94         6.57 o                         
   5  10   4         30.32         38.71         6.19 o                         
   6  10   4         83.63         93.89        11.79 o                         
   7  10   4          1.60         15.41        13.97 o                         
   8  10   4         69.22         42.80        38.75 o                         
  -8  11   4          2.75         -1.11        36.53 o                         
  -7  11   4          2.55         -0.02        15.54 o                         
  -6  11   4         23.38         37.11        15.34 o                         
  -5  11   4         25.01         14.00         7.78 o                         
  -4  11   4        427.95        398.16        13.10 o                         
  -3  11   4        238.94        241.48        10.51 o                         
  -2  11   4         14.65          9.38         5.72 o                         
  -1  11   4        176.79        192.71         8.24 o                         
   0  11   4        710.03        772.38        13.66 o                         
   1  11   4        176.81        197.48         7.33 o                         
   2  11   4         14.68         24.11         9.68 o                         
   3  11   4        238.93        228.04         9.29 o                         
   4  11   4        427.89        385.37        11.96 o                         
   5  11   4         25.01         36.54         8.05 o                         
   6  11   4         23.39         27.68        13.94 o                         
   7  11   4          2.55          4.84        15.73 o                         
   8  11   4          2.75         11.44        41.70 o                         
  -7  12   4          5.64          7.22        18.68 o                         
  -6  12   4          3.27          0.58        11.17 o                         
  -5  12   4        208.06        205.22        11.49 o                         
  -4  12   4         43.91         44.92         8.10 o                         
  -3  12   4         81.35         82.79         7.92 o                         
  -2  12   4        475.61        451.07        13.16 o                         
  -1  12   4        305.43        331.39        13.81 o                         
   0  12   4       1066.17       1016.66        16.92 o                         
   1  12   4        305.52        325.89        10.18 o                         
   2  12   4        475.51        469.06        12.02 o                         
   3  12   4         81.35         86.42         7.34 o                         
   4  12   4         43.83         58.22         7.99 o                         
   5  12   4        208.10        198.78        10.48 o                         
   6  12   4          3.28         -4.31        12.24 o                         
   7  12   4          5.63         32.46        18.29 o                         
  -7  13   4         32.64         38.43        24.13 o                         
  -6  13   4          5.85          4.09        11.52 o                         
  -5  13   4          5.36          3.78         9.97 o                         
  -4  13   4         85.75         90.42        11.68 o                         
  -3  13   4        310.17        308.01        15.53 o                         
  -2  13   4        353.97        362.35        19.17 o                         
  -1  13   4        215.17        188.36         8.83 o                         
   0  13   4          5.78          3.41         6.07 o                         
   1  13   4        215.16        222.34        12.30 o                         
   2  13   4        354.03        361.07        17.55 o                         
   3  13   4        310.12        299.46        11.94 o                         
   4  13   4         85.75         72.83         9.06 o                         
   5  13   4          5.36         22.11         9.61 o                         
   6  13   4          5.86          6.37         9.23 o                         
   7  13   4         32.65         66.39        25.69 o                         
  -7  14   4         14.82        -18.45        36.16 o                         
  -6  14   4         11.22         13.12        15.37 o                         
  -5  14   4         15.04         25.01        13.24 o                         
  -4  14   4         10.52          3.01        14.18 o                         
  -3  14   4         69.03         78.45        11.24 o                         
  -2  14   4         30.47         36.45        11.04 o                         
  -1  14   4        247.51        246.42        11.00 o                         
   0  14   4         13.67         12.17         8.31 o                         
   1  14   4        247.46        240.78        10.60 o                         
   2  14   4         30.43         38.90         7.65 o                         
   3  14   4         69.10         73.34         8.80 o                         
   4  14   4         10.52         25.12        10.51 o                         
   5  14   4         15.05         46.94        12.12 o                         
   6  14   4         11.23         14.35        12.77 o                         
   7  14   4         14.81         53.43        38.56 o                         
  -6  15   4          0.26         11.28        19.79 o                         
  -5  15   4          2.19         -8.68        18.21 o                         
  -4  15   4          5.23          7.56        13.34 o                         
  -3  15   4         49.44         35.50        12.50 o                         
  -2  15   4        138.89        146.91        10.30 o                         
  -1  15   4        424.81        426.58        14.26 o                         
   0  15   4         95.71        102.77         8.90 o                         
   1  15   4        424.80        435.38        14.24 o                         
   2  15   4        138.84        161.24        13.01 o                         
   3  15   4         49.40         63.43        12.24 o                         
   4  15   4          5.24         -6.87        11.31 o                         
   5  15   4          2.20         -6.07        14.03 o                         
   6  15   4          0.26        -10.63        21.40 o                         
  -6  16   4         11.00         41.70        40.22 o                         
  -5  16   4          5.88         45.37        22.06 o                         
  -4  16   4          1.74        -19.60        18.38 o                         
  -3  16   4         51.50         50.46        18.39 o                         
  -2  16   4          1.72          1.51        13.14 o                         
  -1  16   4         15.52        -16.75         9.14 o                         
   0  16   4         10.74         14.08        10.29 o                         
   1  16   4         15.51         21.44         9.41 o                         
   2  16   4          1.72          2.74        12.04 o                         
   3  16   4         51.46         51.88        13.21 o                         
   4  16   4          1.74        -22.64        13.27 o                         
   5  16   4          5.89          1.26        17.95 o                         
   6  16   4         11.01        -14.54        28.43 o                         
  -5  17   4         38.05         94.54        35.79 o                         
  -4  17   4         28.64         49.82        31.92 o                         
  -3  17   4         22.86         13.16        19.78 o                         
  -2  17   4          9.76          6.88        22.12 o                         
  -1  17   4          5.64          6.46        13.15 o                         
   0  17   4          8.87         13.17        12.52 o                         
   1  17   4          5.64        -21.46        16.56 o                         
   2  17   4          9.77          2.73        14.69 o                         
   3  17   4         22.86         19.51        20.21 o                         
   4  17   4         28.63         59.27        18.59 o                         
   5  17   4         38.04         58.73        21.86 o                         
  -5  18   4          3.50         -1.86        55.35 o                         
  -4  18   4          9.01        -29.49        29.52 o                         
  -3  18   4         13.77         -2.76        71.22 o                         
  -2  18   4         39.99         31.95        19.36 o                         
  -1  18   4         11.05         18.45        19.57 o                         
   0  18   4          0.12        -31.54        19.56 o                         
   1  18   4         11.05         12.07        19.78 o                         
   2  18   4         39.98         28.10        21.84 o                         
   3  18   4         13.76         24.19        23.35 o                         
   4  18   4          8.99         -5.71        25.83 o                         
   5  18   4          3.49         13.38        31.11 o                         
  -4  19   4         19.63          0.08        29.95 o                         
  -3  19   4          9.43         61.07        32.29 o                         
  -2  19   4         29.41         -7.02        23.33 o                         
  -1  19   4          0.44        -30.73        20.71 o                         
   0  19   4         31.34         61.81        21.91 o                         
   1  19   4          0.43        -13.74        22.54 o                         
   2  19   4         29.42         29.27        27.68 o                         
   3  19   4          9.44         -3.29        26.98 o                         
   4  19   4         19.63          9.07        69.56 o                         
  -3  20   4          6.36         51.90        31.78 o                         
  -2  20   4          4.68        -25.44        28.43 o                         
  -1  20   4          9.70        -47.11        26.03 o                         
   0  20   4         10.98        -50.09        25.04 o                         
   1  20   4          9.71         44.86        60.89 o                         
   2  20   4          4.68         37.64        28.41 o                         
   3  20   4          6.35        -10.39        31.04 o                         
  -2  21   4         16.24         16.96        35.64 o                         
  -1  21   4         10.17         19.95        31.16 o                         
   0  21   4         21.91         29.31        38.56 o                         
   1  21   4         10.17         -1.54        31.54 o                         
   2  21   4         16.23        -13.14        35.41 o                         
   1   0   5         12.65          8.55         1.54 o                         
   2   0   5       4822.73       4716.21        60.27 o                         
   3   0   5       2524.30       2686.08        35.45 o                         
   4   0   5        575.17        550.70        14.99 o                         
   5   0   5         98.95         95.22         7.66 o                         
   6   0   5         36.63         30.44         7.70 o                         
   7   0   5        105.54        113.52        10.84 o                         
   8   0   5         34.34         47.46        13.34 o                         
   9   0   5         22.37         18.95        35.79 o                         
  -9   1   5         24.24         -2.95        41.70 o                         
  -8   1   5         36.57         29.96         9.38 o                         
  -7   1   5         12.41         23.49         6.75 o                         
  -6   1   5        598.90        529.84        18.63 o                         
  -5   1   5         44.74         45.08         4.98 o                         
  -4   1   5        256.07        258.13         6.34 o                         
  -3   1   5        466.47        518.24         8.29 o                         
  -2   1   5        819.49        785.02        10.78 o                         
  -1   1   5      12725.32      11433.41       143.11 o                         
   0   1   5        852.93        900.39        12.86 o                         
   1   1   5      12723.15      11514.17       169.25 o                         
   2   1   5        819.80        798.76        14.16 o                         
   3   1   5        466.49        523.29        15.55 o                         
   4   1   5        255.94        261.27         8.78 o                         
   5   1   5         44.66         38.63         5.96 o                         
   6   1   5        598.85        567.53        16.38 o                         
   7   1   5         12.42          5.05        10.12 o                         
   8   1   5         36.58         52.49        13.16 o                         
   9   1   5         24.25         58.90        29.21 o                         
  -9   2   5         89.28        133.21        44.65 o                         
  -8   2   5         26.79         27.07         9.64 o                         
  -7   2   5        143.23        143.14         8.67 o                         
  -6   2   5        127.13        140.25         9.02 o                         
  -5   2   5          9.60          9.62         5.10 o                         
  -4   2   5       2938.54       2967.10        41.36 o                         
  -3   2   5         27.86         20.93        19.56 o                         
  -2   2   5        403.59        402.75         7.19 o                         
  -1   2   5       1422.21       1278.14        20.33 o                         
   0   2   5        816.81        731.26        22.88 o                         
   1   2   5       1421.51       1276.41        13.40 o                         
   2   2   5        403.73        420.05         6.47 o                         
   3   2   5         27.87         22.06         2.62 o                         
   4   2   5       2938.83       2898.13        57.26 o                         
   5   2   5          9.63         19.74         6.04 o                         
   6   2   5        127.12        121.60        12.14 o                         
   7   2   5        143.15        140.19        12.07 o                         
   8   2   5         26.81         21.36        13.77 o                         
   9   2   5         89.28        130.30        47.60 o                         
  -9   3   5          7.65         -7.75        42.44 o                         
  -8   3   5          5.84          8.19        10.05 o                         
  -7   3   5         72.21         65.25        10.48 o                         
  -6   3   5        157.12        159.07        10.69 o                         
  -5   3   5        218.73        241.91         9.31 o                         
  -4   3   5        402.67        389.51        20.55 o                         
  -3   3   5       2879.23       2957.42        84.63 o                         
  -2   3   5        366.87        387.61         6.41 o                         
  -1   3   5       2826.55       2778.64        37.17 o                         
   0   3   5        703.66        675.88         9.73 o                         
   1   3   5       2826.12       2802.52        30.12 o                         
   2   3   5        366.73        401.41         6.16 o                         
   3   3   5       2878.97       3017.90        42.39 o                         
   4   3   5        402.66        357.71        10.68 o                         
   5   3   5        218.82        211.24         9.98 o                         
   6   3   5        157.12        140.24        10.55 o                         
   7   3   5         72.21         74.44        11.85 o                         
   8   3   5          5.84          4.36        14.99 o                         
   9   3   5          7.64        -48.39        27.63 o                         
  -9   4   5         15.07          6.64        44.65 o                         
  -8   4   5         32.04         42.51        14.26 o                         
  -7   4   5         85.66         83.80        11.60 o                         
  -6   4   5        139.28        141.03        13.93 o                         
  -5   4   5        602.71        569.24        13.83 o                         
  -4   4   5        473.35        473.21        12.25 o                         
  -3   4   5        487.59        484.35        16.51 o                         
  -2   4   5       1777.88       1959.81        24.38 o                         
  -1   4   5       4507.66       4542.95        59.55 o                         
   0   4   5         73.88         80.22         3.55 o                         
   1   4   5       4507.62       4576.92        48.48 o                         
   2   4   5       1777.63       1962.63        30.32 o                         
   3   4   5        487.60        462.71         8.47 o                         
   4   4   5        473.36        472.11        16.08 o                         
   5   4   5        602.98        611.85        25.40 o                         
   6   4   5        139.31        146.27         8.85 o                         
   7   4   5         85.68         82.43         8.54 o                         
   8   4   5         32.02         54.55        10.52 o                         
   9   4   5         15.09         33.06        28.57 o                         
  -9   5   5         41.71         -8.86        45.39 o                         
  -8   5   5          4.56         -7.20        16.48 o                         
  -7   5   5         91.61         88.82        12.37 o                         
  -6   5   5        113.42        119.45        10.23 o                         
  -5   5   5         92.39        105.75         8.56 o                         
  -4   5   5        405.85        400.44        11.91 o                         
  -3   5   5        103.69        111.49         8.31 o                         
  -2   5   5       4104.78       4332.18        51.12 o                         
  -1   5   5       3921.60       3809.87        46.37 o                         
   0   5   5       2581.04       2525.45        28.49 o                         
   1   5   5       3921.11       3888.03        41.95 o                         
   2   5   5       4105.31       4328.29        46.77 o                         
   3   5   5        103.79        113.03         4.50 o                         
   4   5   5        405.75        393.43        10.03 o                         
   5   5   5         92.31         99.41         7.18 o                         
   6   5   5        113.41        120.49         9.34 o                         
   7   5   5         91.62         91.06         9.73 o                         
   8   5   5          4.56          7.94        11.44 o                         
   9   5   5         41.70         55.06        31.28 o                         
  -9   6   5         42.25          5.90        47.23 o                         
  -8   6   5          8.97         12.12        12.13 o                         
  -7   6   5         17.72         29.26        11.83 o                         
  -6   6   5          3.26         -0.38         9.27 o                         
  -5   6   5         65.07         68.82         8.30 o                         
  -4   6   5        273.88        260.93         9.10 o                         
  -3   6   5        519.87        539.73        11.50 o                         
  -2   6   5        748.51        803.67        13.31 o                         
  -1   6   5       1019.45       1084.53        15.89 o                         
   0   6   5       2104.05       2101.75        24.62 o                         
   1   6   5       1019.30       1084.39        14.27 o                         
   2   6   5        748.35        812.95        11.75 o                         
   3   6   5        519.80        548.20        10.32 o                         
   4   6   5        273.99        264.15         6.58 o                         
   5   6   5         65.12         63.58         6.81 o                         
   6   6   5          3.24          9.54         7.48 o                         
   7   6   5         17.71         14.95         9.80 o                         
   8   6   5          8.97          1.04        12.75 o                         
   9   6   5         42.24         93.73        47.23 o                         
  -8   7   5          8.42         10.60        13.72 o                         
  -7   7   5          5.47          7.69         9.62 o                         
  -6   7   5          1.52          6.97         9.66 o                         
  -5   7   5         34.64         32.05         6.81 o                         
  -4   7   5          5.28         10.87         4.40 o                         
  -3   7   5         99.34         87.66         5.26 o                         
  -2   7   5        545.48        551.33        10.73 o                         
  -1   7   5        946.38        942.73        14.95 o                         
   0   7   5         27.27         27.91         3.41 o                         
   1   7   5        946.32        965.64        13.54 o                         
   2   7   5        545.40        573.27         9.80 o                         
   3   7   5         99.25         99.50         6.95 o                         
   4   7   5          5.29          2.83         3.69 o                         
   5   7   5         34.62         31.52         6.98 o                         
   6   7   5          1.53         -3.14         8.27 o                         
   7   7   5          5.47         15.01        12.04 o                         
   8   7   5          8.42         28.65        14.36 o                         
  -8   8   5          5.63         13.39        15.62 o                         
  -7   8   5         97.68         98.11        11.49 o                         
  -6   8   5        124.31        140.14        10.49 o                         
  -5   8   5        202.18        180.29        10.34 o                         
  -4   8   5        147.26        143.30         7.10 o                         
  -3   8   5         27.38         31.41         4.70 o                         
  -2   8   5        219.23        212.33         9.17 o                         
  -1   8   5        321.91        345.82        17.36 o                         
   0   8   5         63.36         61.19         4.30 o                         
   1   8   5        321.77        330.91         7.59 o                         
   2   8   5        219.37        225.64         6.69 o                         
   3   8   5         27.44         33.71         4.86 o                         
   4   8   5        147.28        150.93         8.07 o                         
   5   8   5        202.13        178.73        12.83 o                         
   6   8   5        124.32        128.06        10.63 o                         
   7   8   5         97.73        112.20        12.89 o                         
   8   8   5          5.64         40.22        21.22 o                         
  -8   9   5          4.75         13.64        17.63 o                         
  -7   9   5         15.88         30.49        12.66 o                         
  -6   9   5         46.20         36.72        14.65 o                         
  -5   9   5        300.29        289.11        10.62 o                         
  -4   9   5        215.39        198.50         9.29 o                         
  -3   9   5          5.19          4.07         4.16 o                         
  -2   9   5        107.16         93.01         5.87 o                         
  -1   9   5        339.72        355.85         9.68 o                         
   0   9   5        133.41        130.00         5.23 o                         
   1   9   5        339.76        371.63         8.45 o                         
   2   9   5        107.20         93.06         5.98 o                         
   3   9   5          5.19          7.17         4.36 o                         
   4   9   5        215.33        202.09         9.07 o                         
   5   9   5        300.32        281.83         9.46 o                         
   6   9   5         46.21         59.81        10.66 o                         
   7   9   5         15.87         37.64        15.45 o                         
   8   9   5          4.76        -13.27        26.34 o                         
  -8  10   5         10.67         42.52        25.39 o                         
  -7  10   5         86.82         83.34        14.39 o                         
  -6  10   5         25.40         19.80        10.76 o                         
  -5  10   5         89.46         85.63         7.93 o                         
  -4  10   5        154.92        172.29         8.90 o                         
  -3  10   5        303.84        297.38        15.42 o                         
  -2  10   5         23.70         21.74         5.02 o                         
  -1  10   5        415.30        406.81        10.79 o                         
   0  10   5         61.62         65.45         5.39 o                         
   1  10   5        415.38        411.35         9.64 o                         
   2  10   5         23.67         19.88         4.71 o                         
   3  10   5        303.84        285.34        10.37 o                         
   4  10   5        155.02        163.32         7.83 o                         
   5  10   5         89.49         84.08         7.45 o                         
   6  10   5         25.43         22.84        11.07 o                         
   7  10   5         86.85         49.36        18.08 o                         
   8  10   5         10.67        -18.45        39.85 o                         
  -8  11   5          9.97         66.05        49.08 o                         
  -7  11   5         36.05         34.83        25.36 o                         
  -6  11   5         19.80          2.03        11.97 o                         
  -5  11   5         63.63         65.10         9.61 o                         
  -4  11   5        176.18        157.57         9.28 o                         
  -3  11   5        275.93        247.02        10.96 o                         
  -2  11   5        281.56        291.89        14.76 o                         
  -1  11   5        258.16        244.58        14.02 o                         
   0  11   5       2156.03       2062.92        26.93 o                         
   1  11   5        258.24        266.27         9.00 o                         
   2  11   5        281.48        287.06         9.40 o                         
   3  11   5        275.88        252.59        12.49 o                         
   4  11   5        176.13        157.90         8.54 o                         
   5  11   5         63.62         63.84         7.15 o                         
   6  11   5         19.82          5.05        19.33 o                         
   7  11   5         36.06         23.75        16.09 o                         
   8  11   5          9.97          6.27        42.80 o                         
  -7  12   5          3.22          6.65        23.66 o                         
  -6  12   5         57.99         63.49        11.74 o                         
  -5  12   5         27.71         22.76         9.01 o                         
  -4  12   5        228.08        244.33        13.06 o                         
  -3  12   5         40.12         35.85         7.49 o                         
  -2  12   5        611.37        607.35        14.79 o                         
  -1  12   5         66.58         67.56         6.34 o                         
   0  12   5        144.76        151.02        11.66 o                         
   1  12   5         66.56         77.83         5.84 o                         
   2  12   5        611.31        600.70        13.33 o                         
   3  12   5         40.11         36.53         6.84 o                         
   4  12   5        228.09        229.37        10.47 o                         
   5  12   5         27.72         31.21         8.76 o                         
   6  12   5         57.97         69.81        12.97 o                         
   7  12   5          3.22         22.24        18.62 o                         
  -7  13   5         15.76         54.98        32.84 o                         
  -6  13   5         17.44         13.88        12.44 o                         
  -5  13   5          2.85        -15.84        11.61 o                         
  -4  13   5         24.76         28.79        11.13 o                         
  -3  13   5        180.95        162.02        11.56 o                         
  -2  13   5         86.43         86.80        10.73 o                         
  -1  13   5        300.07        291.95        15.53 o                         
   0  13   5        244.59        256.06        10.12 o                         
   1  13   5        300.19        297.91         9.88 o                         
   2  13   5         86.47         90.93        12.35 o                         
   3  13   5        181.08        186.24         9.81 o                         
   4  13   5         24.75         35.71         8.56 o                         
   5  13   5          2.86         12.63         9.54 o                         
   6  13   5         17.45         22.94        12.16 o                         
   7  13   5         15.77         53.00        26.38 o                         
  -7  14   5         21.35         -7.38        37.27 o                         
  -6  14   5          5.24          3.80        35.06 o                         
  -5  14   5         39.04         41.90        14.19 o                         
  -4  14   5         41.06         36.86        12.71 o                         
  -3  14   5         80.78         88.78        10.45 o                         
  -2  14   5        100.50         96.01         8.80 o                         
  -1  14   5        102.85        112.88         8.57 o                         
   0  14   5        362.75        353.28        12.40 o                         
   1  14   5        102.86        111.50         9.77 o                         
   2  14   5        100.50        101.52         8.61 o                         
   3  14   5         80.76        106.25         9.68 o                         
   4  14   5         41.05         41.63        10.52 o                         
   5  14   5         39.06         41.65        11.38 o                         
   6  14   5          5.25         14.88        12.81 o                         
   7  14   5         21.32         22.02        29.61 o                         
  -6  15   5         15.64         27.47        21.63 o                         
  -5  15   5          0.56         -9.22        17.70 o                         
  -4  15   5          2.53         15.48        14.07 o                         
  -3  15   5         15.21          5.53         9.91 o                         
  -2  15   5         62.16         44.71         9.18 o                         
  -1  15   5         61.08         71.49        10.73 o                         
   0  15   5        133.33        133.06         9.48 o                         
   1  15   5         61.10         65.75         9.46 o                         
   2  15   5         62.11         54.45         9.43 o                         
   3  15   5         15.19          4.37        10.46 o                         
   4  15   5          2.53         -1.63        12.27 o                         
   5  15   5          0.56         -0.04        13.94 o                         
   6  15   5         15.64         90.24        22.73 o                         
  -6  16   5          0.14         45.39        40.22 o                         
  -5  16   5          8.88         18.82        33.21 o                         
  -4  16   5         21.53         23.36        19.70 o                         
  -3  16   5         71.96         80.50        15.34 o                         
  -2  16   5         35.29         23.37        13.74 o                         
  -1  16   5         14.39         23.14        13.78 o                         
   0  16   5         43.86         57.74         9.82 o                         
   1  16   5         14.36         35.67        10.65 o                         
   2  16   5         35.30         18.87        11.03 o                         
   3  16   5         71.99         83.70        13.14 o                         
   4  16   5         21.54         27.25        14.65 o                         
   5  16   5          8.88         13.07        17.23 o                         
   6  16   5          0.14          0.20        43.73 o                         
  -5  17   5          5.15         -3.86        24.77 o                         
  -4  17   5         63.91        104.92        24.11 o                         
  -3  17   5         34.08         53.81        20.48 o                         
  -2  17   5         51.94         68.86        16.80 o                         
  -1  17   5          3.89         15.70        15.00 o                         
   0  17   5          7.05         -6.38        14.27 o                         
   1  17   5          3.90          4.35        14.71 o                         
   2  17   5         51.96         80.39        15.80 o                         
   3  17   5         34.07         40.43        20.27 o                         
   4  17   5         63.94        106.72        20.09 o                         
   5  17   5          5.15        -21.61        21.10 o                         
  -5  18   5         11.59         -6.11        29.71 o                         
  -4  18   5         35.41         45.58        27.68 o                         
  -3  18   5         12.73        -20.85        31.00 o                         
  -2  18   5         13.01          7.19        27.70 o                         
  -1  18   5          3.08        -18.05        15.53 o                         
   0  18   5          0.03        -13.09        20.53 o                         
   1  18   5          3.08          8.62        24.54 o                         
   2  18   5         13.00         30.02        21.35 o                         
   3  18   5         12.72          6.63        23.73 o                         
   4  18   5         35.42         42.01        27.65 o                         
   5  18   5         11.59         17.79        40.55 o                         
  -4  19   5         28.39         68.26        31.18 o                         
  -3  19   5         31.45         -6.09        26.01 o                         
  -2  19   5         42.07         63.28        25.31 o                         
  -1  19   5         13.63         18.14        68.08 o                         
   0  19   5          5.04         21.51        45.20 o                         
   1  19   5         13.62         23.12        22.43 o                         
   2  19   5         42.09         85.96        34.32 o                         
   3  19   5         31.44         61.61        26.04 o                         
   4  19   5         28.38         19.09        31.82 o                         
  -3  20   5          4.01         10.43        36.90 o                         
  -2  20   5         11.14         -4.05        27.65 o                         
  -1  20   5          4.90        -44.94        25.82 o                         
   0  20   5         32.11         24.54        25.51 o                         
   1  20   5          4.89        -27.61        27.78 o                         
   2  20   5         11.13         18.53        29.85 o                         
   3  20   5          4.01          1.77        31.05 o                         
  -1  21   5          7.40          9.38        31.30 o                         
   0  21   5          0.03        -41.03        29.22 o                         
   1  21   5          7.40         45.01        30.94 o                         
   2  21   5         28.72         25.26        73.25 o                         
   0   0   6      13989.70      12475.20       156.21 o                         
   1   0   6         74.94         64.89         1.84 o                         
   2   0   6        189.28        188.65         5.03 o                         
   3   0   6        370.87        323.48         5.83 o                         
   4   0   6        225.10        278.99         5.80 o                         
   5   0   6        250.63        258.63         6.83 o                         
   6   0   6        121.85        121.89        10.30 o                         
   7   0   6         95.25         92.92        11.99 o                         
   8   0   6          1.53         -9.89        12.89 o                         
   9   0   6         13.70         28.04        41.33 o                         
  -9   1   6         12.45         59.78        43.91 o                         
  -8   1   6         10.62          1.54        12.40 o                         
  -7   1   6         40.45         45.49         7.33 o                         
  -6   1   6         87.57         78.00         6.66 o                         
  -5   1   6         26.72         27.83         3.47 o                         
  -4   1   6        270.96        284.67         6.89 o                         
  -3   1   6       1096.06       1139.94        15.33 o                         
  -2   1   6        725.77        743.57        10.33 o                         
  -1   1   6       2752.00       2682.51        31.59 o                         
   0   1   6      25164.68      22054.90       290.38 o                         
   1   1   6       2752.41       2708.68        31.87 o                         
   2   1   6        725.99        756.85        11.28 o                         
   3   1   6       1095.92       1136.49        22.11 o                         
   4   1   6        271.15        281.92         6.99 o                         
   5   1   6         26.72         20.85         5.11 o                         
   6   1   6         87.54        103.12         9.14 o                         
   7   1   6         40.40         41.24        18.28 o                         
   8   1   6         10.62         15.15        13.56 o                         
   9   1   6         12.45         15.50        42.80 o                         
  -9   2   6         57.74         76.01        45.39 o                         
  -8   2   6          3.08         12.60         9.78 o                         
  -7   2   6         91.77        102.24        11.71 o                         
  -6   2   6        286.31        256.97        11.91 o                         
  -5   2   6        237.90        234.67         9.60 o                         
  -4   2   6        249.62        245.41         7.58 o                         
  -3   2   6       2196.62       2367.28        33.09 o                         
  -2   2   6       1354.63       1338.47        16.56 o                         
  -1   2   6        891.57        894.72        13.36 o                         
   0   2   6        578.21        586.40         9.68 o                         
   1   2   6        891.76        904.28        11.03 o                         
   2   2   6       1355.09       1321.16        16.74 o                         
   3   2   6       2196.92       2397.07        38.06 o                         
   4   2   6        249.61        239.88         7.69 o                         
   5   2   6        237.83        259.08         7.94 o                         
   6   2   6        286.24        271.59        13.40 o                         
   7   2   6         91.79         84.46        11.74 o                         
   8   2   6          3.08         -6.34        13.94 o                         
   9   2   6         57.73         46.13        44.28 o                         
  -9   3   6          3.91         36.53        43.91 o                         
  -8   3   6        117.71        122.45        11.18 o                         
  -7   3   6         98.97        102.14        11.05 o                         
  -6   3   6        356.87        352.80        20.46 o                         
  -5   3   6         56.12         66.93         6.08 o                         
  -4   3   6        172.49        154.08        11.00 o                         
  -3   3   6       1830.14       2044.47        28.32 o                         
  -2   3   6        455.44        505.38         7.77 o                         
  -1   3   6        451.72        417.57         7.90 o                         
   0   3   6          1.43          5.02         3.20 o                         
   1   3   6        451.37        432.36         7.19 o                         
   2   3   6        455.45        494.73         6.66 o                         
   3   3   6       1830.23       2034.20        28.68 o                         
   4   3   6        172.47        169.43         8.80 o                         
   5   3   6         56.12         80.31         7.45 o                         
   6   3   6        356.86        342.41        18.11 o                         
   7   3   6         98.97         87.95        12.21 o                         
   8   3   6        117.67        123.55        15.91 o                         
   9   3   6          3.92          6.27        42.80 o                         
  -9   4   6          3.17         36.90        45.76 o                         
  -8   4   6          8.27         -1.91        13.07 o                         
  -7   4   6         65.24         75.08        11.26 o                         
  -6   4   6         45.11         41.10         7.96 o                         
  -5   4   6        501.79        471.56        12.59 o                         
  -4   4   6        182.65        190.94        11.60 o                         
  -3   4   6        162.85        158.57         5.81 o                         
  -2   4   6       1217.87       1324.09        19.67 o                         
  -1   4   6        739.62        781.67        11.51 o                         
   0   4   6         79.79         82.42         3.63 o                         
   1   4   6        739.35        774.57        10.29 o                         
   2   4   6       1217.94       1301.08        16.16 o                         
   3   4   6        162.98        176.22         5.50 o                         
   4   4   6        182.59        193.32         8.51 o                         
   5   4   6        501.52        481.23        15.50 o                         
   6   4   6         45.13         39.04         6.65 o                         
   7   4   6         65.23         78.52         8.77 o                         
   8   4   6          8.27         21.28        17.03 o                         
   9   4   6          3.17          0.00        45.02 o                         
  -9   5   6          0.47         10.33        46.13 o                         
  -8   5   6         23.45         15.28        15.14 o                         
  -7   5   6         63.29         90.48        12.68 o                         
  -6   5   6         59.54         67.08         8.83 o                         
  -5   5   6        205.40        200.68        10.72 o                         
  -4   5   6        419.61        411.69        17.79 o                         
  -3   5   6        256.17        288.86         7.82 o                         
  -2   5   6        471.87        404.22         9.00 o                         
  -1   5   6        479.72        473.52         7.84 o                         
   0   5   6       2919.68       2986.61        36.37 o                         
   1   5   6        479.81        468.20         7.62 o                         
   2   5   6        471.96        411.93         7.33 o                         
   3   5   6        256.20        288.60         6.31 o                         
   4   5   6        419.83        427.48        10.66 o                         
   5   5   6        205.33        200.00         9.59 o                         
   6   5   6         59.51         64.09         8.64 o                         
   7   5   6         63.29         72.39         9.71 o                         
   8   5   6         23.45         16.72        11.70 o                         
   9   5   6          0.48        -33.95        45.39 o                         
  -9   6   6         14.92         36.90        47.23 o                         
  -8   6   6         10.64         16.15        12.62 o                         
  -7   6   6         89.00         83.31        14.21 o                         
  -6   6   6         31.28         21.89         8.67 o                         
  -5   6   6       1068.89        944.01        21.76 o                         
  -4   6   6         70.63         62.76         5.39 o                         
  -3   6   6        584.53        584.67        12.07 o                         
  -2   6   6         57.34         74.02         4.35 o                         
  -1   6   6        953.45        965.57        14.65 o                         
   0   6   6       4087.84       4363.95        47.59 o                         
   1   6   6        953.30        966.76        13.30 o                         
   2   6   6         57.34         69.60         3.91 o                         
   3   6   6        584.54        602.36        10.99 o                         
   4   6   6         70.53         77.80         6.16 o                         
   5   6   6       1069.17        978.38        20.98 o                         
   6   6   6         31.32         41.37         7.97 o                         
   7   6   6         89.00         98.07        11.01 o                         
   8   6   6         10.63          8.70        12.97 o                         
   9   6   6         14.92         58.30        47.97 o                         
  -8   7   6          5.55         12.66        13.91 o                         
  -7   7   6         70.57         73.37        10.29 o                         
  -6   7   6         26.52         27.74         8.51 o                         
  -5   7   6        315.13        299.90        12.02 o                         
  -4   7   6        116.42        100.41         6.34 o                         
  -3   7   6        283.55        304.70         7.43 o                         
  -2   7   6        174.80        176.19         7.76 o                         
  -1   7   6        532.18        529.98        11.83 o                         
   0   7   6       2546.19       2811.50        32.41 o                         
   1   7   6        531.65        540.09        10.15 o                         
   2   7   6        174.91        182.44         5.87 o                         
   3   7   6        283.52        305.91        11.37 o                         
   4   7   6        116.38        109.21         5.22 o                         
   5   7   6        315.14        296.78        12.61 o                         
   6   7   6         26.55         34.44         8.58 o                         
   7   7   6         70.55         79.15        13.70 o                         
   8   7   6          5.54         25.00        14.83 o                         
  -8   8   6         57.61         58.48        16.59 o                         
  -7   8   6         78.89         94.50        11.64 o                         
  -6   8   6         37.95         62.08         9.69 o                         
  -5   8   6          1.86          0.60         5.01 o                         
  -4   8   6        333.31        314.80        11.96 o                         
  -3   8   6        787.35        798.29        12.74 o                         
  -2   8   6         28.06         29.58         4.37 o                         
  -1   8   6        797.46        843.30        15.00 o                         
   0   8   6       2106.87       2111.50        25.81 o                         
   1   8   6        797.38        837.43        12.87 o                         
   2   8   6         28.07         30.93         3.96 o                         
   3   8   6        787.46        797.82        13.11 o                         
   4   8   6        333.35        323.04        10.51 o                         
   5   8   6          1.87         -2.76        10.17 o                         
   6   8   6         37.93         27.57        10.87 o                         
   7   8   6         78.87         99.53        12.88 o                         
   8   8   6         57.62         75.00        23.12 o                         
  -8   9   6          0.47         10.13        17.62 o                         
  -7   9   6         16.00         11.97        14.76 o                         
  -6   9   6        291.94        275.13        19.23 o                         
  -5   9   6        291.62        279.89        13.48 o                         
  -4   9   6         21.25          7.03         5.68 o                         
  -3   9   6        152.74        160.20         7.54 o                         
  -2   9   6         44.27         38.56         5.06 o                         
  -1   9   6        302.21        283.14        17.09 o                         
   0   9   6        314.33        302.63         9.11 o                         
   1   9   6        302.02        284.20         9.04 o                         
   2   9   6         44.30         39.23         5.24 o                         
   3   9   6        152.63        170.16         7.36 o                         
   4   9   6         21.21         16.60         5.35 o                         
   5   9   6        291.65        276.94         9.14 o                         
   6   9   6        291.90        293.90        15.45 o                         
   7   9   6         15.99         48.47        13.32 o                         
   8   9   6          0.47         -1.79        26.03 o                         
  -8  10   6         12.34         45.39        44.65 o                         
  -7  10   6         32.04         27.08        14.11 o                         
  -6  10   6          5.90          9.43        10.88 o                         
  -5  10   6        287.81        253.66        12.31 o                         
  -4  10   6         50.59         63.25         7.01 o                         
  -3  10   6         56.38         57.37         6.33 o                         
  -2  10   6        235.01        241.39        12.54 o                         
  -1  10   6        405.35        409.20        10.69 o                         
   0  10   6         38.63         45.89         5.08 o                         
   1  10   6        405.26        441.93        10.23 o                         
   2  10   6        235.14        262.14         8.52 o                         
   3  10   6         56.35         60.65         7.87 o                         
   4  10   6         50.59         51.47         6.24 o                         
   5  10   6        287.85        262.70        10.01 o                         
   6  10   6          5.90          3.66        11.61 o                         
   7  10   6         32.07         40.98        14.81 o                         
   8  10   6         12.34         -6.27        40.59 o                         
  -8  11   6          1.99         40.96        47.97 o                         
  -7  11   6         38.34         35.01        17.04 o                         
  -6  11   6         28.19         44.30        14.91 o                         
  -5  11   6         27.92         37.63         8.04 o                         
  -4  11   6         15.82         15.87         8.33 o                         
  -3  11   6         22.09         20.23         6.52 o                         
  -2  11   6         72.94         75.12         6.67 o                         
  -1  11   6         28.60         17.43         5.33 o                         
   0  11   6       1425.20       1477.18        21.14 o                         
   1  11   6         28.62         30.32         4.93 o                         
   2  11   6         72.93         82.88         6.39 o                         
   3  11   6         22.06         23.84         6.01 o                         
   4  11   6         15.80         26.71         6.76 o                         
   5  11   6         27.92         21.22         6.77 o                         
   6  11   6         28.22         40.21        11.49 o                         
   7  11   6         38.31         35.70        14.95 o                         
   8  11   6          1.99          7.38        43.91 o                         
  -7  12   6          9.13         60.52        46.13 o                         
  -6  12   6          5.09         17.24        12.86 o                         
  -5  12   6         49.97         47.66        10.78 o                         
  -4  12   6        136.50        136.48        12.00 o                         
  -3  12   6         31.31         21.13         8.11 o                         
  -2  12   6        243.87        239.00        11.83 o                         
  -1  12   6        160.77        167.10         8.10 o                         
   0  12   6          0.16          4.01         5.41 o                         
   1  12   6        160.71        149.81         7.67 o                         
   2  12   6        243.91        247.11         9.86 o                         
   3  12   6         31.28         26.94         6.69 o                         
   4  12   6        136.49        146.00         9.02 o                         
   5  12   6         49.93         54.51         9.57 o                         
   6  12   6          5.09         -6.31        14.83 o                         
   7  12   6          9.14         11.50        21.76 o                         
  -7  13   6         60.87         67.16        34.32 o                         
  -6  13   6          1.41        -26.29        19.68 o                         
  -5  13   6          5.06          8.34        11.86 o                         
  -4  13   6          0.85          7.84        10.35 o                         
  -3  13   6         26.79         26.97        13.63 o                         
  -2  13   6        138.31        138.37        13.40 o                         
  -1  13   6        273.68        262.40        10.45 o                         
   0  13   6         22.28         17.58         6.39 o                         
   1  13   6        273.81        272.50        10.32 o                         
   2  13   6        138.35        150.85         9.03 o                         
   3  13   6         26.78         28.91         7.44 o                         
   4  13   6          0.85          7.17         9.90 o                         
   5  13   6          5.06         12.91         9.70 o                         
   6  13   6          1.41         -2.36         9.43 o                         
   7  13   6         60.88         86.80        27.00 o                         
  -7  14   6          0.05        -18.08        38.75 o                         
  -6  14   6         21.28         33.98        15.98 o                         
  -5  14   6         16.02         11.99        14.52 o                         
  -4  14   6         18.22         36.04        12.39 o                         
  -3  14   6         62.24         52.61        10.94 o                         
  -2  14   6         55.08         60.11         8.88 o                         
  -1  14   6        166.56        182.06         9.34 o                         
   0  14   6        149.22        201.21         9.93 o                         
   1  14   6        166.54        180.61        10.25 o                         
   2  14   6         55.13         41.09         7.90 o                         
   3  14   6         62.29         90.09        12.92 o                         
   4  14   6         18.21         10.13        16.88 o                         
   5  14   6         16.05         14.22        13.53 o                         
   6  14   6         21.30         28.98        17.26 o                         
   7  14   6          0.05         24.54        29.48 o                         
  -6  15   6        100.03        136.16        24.19 o                         
  -5  15   6          4.66         -0.48        18.55 o                         
  -4  15   6         21.82         36.10        18.10 o                         
  -3  15   6          9.82          2.02        10.51 o                         
  -2  15   6        214.67        209.96        11.07 o                         
  -1  15   6          7.76         13.17         8.43 o                         
   0  15   6        362.20        349.18        13.32 o                         
   1  15   6          7.78         -2.70         8.41 o                         
   2  15   6        214.61        205.36        11.06 o                         
   3  15   6          9.82          0.59        10.68 o                         
   4  15   6         21.80         12.44        12.72 o                         
   5  15   6          4.66         -3.13        14.03 o                         
   6  15   6        100.01        117.35        23.96 o                         
  -6  16   6          8.05        -23.25        36.90 o                         
  -5  16   6          6.29        -32.84        31.00 o                         
  -4  16   6         19.36        -17.97        19.67 o                         
  -3  16   6         14.85         23.31        30.25 o                         
  -2  16   6         12.14         12.41        10.73 o                         
  -1  16   6         82.62        107.84        10.52 o                         
   0  16   6        107.73        113.07        10.73 o                         
   1  16   6         82.64         62.53        11.01 o                         
   2  16   6         12.15         29.92        11.15 o                         
   3  16   6         14.84          9.89        19.19 o                         
   4  16   6         19.35         -0.89        15.35 o                         
   5  16   6          6.29         20.15        25.51 o                         
   6  16   6          8.06          7.48        52.03 o                         
  -5  17   6         33.23         36.71        25.58 o                         
  -4  17   6          3.25          5.41        25.28 o                         
  -3  17   6         15.83          6.99        17.39 o                         
  -2  17   6         39.24         50.87        18.51 o                         
  -1  17   6         26.64          9.55        14.99 o                         
   0  17   6          3.38         25.68        14.02 o                         
   1  17   6         26.62         27.42        16.50 o                         
   2  17   6         39.23         35.93        15.31 o                         
   3  17   6         15.83         35.43        16.49 o                         
   4  17   6          3.25        -14.74        17.92 o                         
   5  17   6         33.24         35.99        21.77 o                         
  -5  18   6         21.72         -0.18        30.12 o                         
  -4  18   6         11.44        -10.30        39.11 o                         
  -3  18   6          8.52         59.38        22.80 o                         
  -2  18   6          2.24         -5.05        17.94 o                         
  -1  18   6         24.39         14.36        17.61 o                         
   0  18   6         15.40          4.88        19.33 o                         
   1  18   6         24.37         37.57        25.28 o                         
   2  18   6          2.24        -19.65        21.16 o                         
   3  18   6          8.52         49.98        23.06 o                         
   4  18   6         11.43         31.29        21.67 o                         
   5  18   6         21.69         29.11        26.05 o                         
  -4  19   6          5.48        -59.21        29.61 o                         
  -3  19   6         37.07         -2.03        56.27 o                         
  -2  19   6         15.00         36.31        25.28 o                         
  -1  19   6          7.91        -43.84        21.92 o                         
   0  19   6         17.75         51.41        44.28 o                         
   1  19   6          7.90          6.46        52.95 o                         
   2  19   6         14.99        -12.57        24.72 o                         
   3  19   6         37.06         24.52        27.12 o                         
   4  19   6          5.48        -12.23        31.15 o                         
  -3  20   6          0.44        -14.12        37.45 o                         
  -2  20   6         20.15        -33.87        27.49 o                         
  -1  20   6         28.00         55.78        27.39 o                         
   0  20   6          8.49          8.98        26.35 o                         
   1  20   6         28.00         13.91        26.53 o                         
   2  20   6         20.15         60.01        30.26 o                         
   3  20   6          0.44        -31.17        59.96 o                         
  -1  21   6         51.32        127.40        33.40 o                         
   0  21   6         50.19         61.21        31.40 o                         
   1  21   6         51.33         33.94        32.85 o                         
   2  21   6         16.65          8.08        40.06 o                         
   1   0   7       1524.17       1544.67        15.02 o                         
   2   0   7       6355.51       6212.29        64.89 o                         
   3   0   7        452.93        544.92        13.64 o                         
   4   0   7         11.47         22.47         5.33 o                         
   5   0   7         70.44         68.66         4.90 o                         
   6   0   7         41.83         37.66         6.57 o                         
   7   0   7          0.18         -5.61        15.41 o                         
   8   0   7          3.23          6.08        12.92 o                         
   9   0   7         12.15         15.13        42.80 o                         
  -9   1   7         50.25         29.52        43.91 o                         
  -8   1   7          9.03         32.01        18.59 o                         
  -7   1   7         98.73         93.65        15.03 o                         
  -6   1   7         58.64         47.68         5.96 o                         
  -5   1   7        115.85        106.58         5.18 o                         
  -4   1   7        218.58        248.73         6.74 o                         
  -3   1   7        895.98       1008.91        14.08 o                         
  -2   1   7        862.41        896.26        10.97 o                         
  -1   1   7       2834.07       2805.31        28.09 o                         
   0   1   7        311.83        289.42         5.44 o                         
   1   1   7       2835.49       2820.15        30.22 o                         
   2   1   7        862.09        874.92        10.70 o                         
   3   1   7        896.40       1043.00        28.02 o                         
   4   1   7        218.63        225.89         8.68 o                         
   5   1   7        115.83        119.13         7.82 o                         
   6   1   7         58.62         61.23         6.33 o                         
   7   1   7         98.75         85.60         8.95 o                         
   8   1   7          9.03          0.00        13.49 o                         
   9   1   7         50.25         23.25        44.28 o                         
  -9   2   7         29.66         63.47        46.13 o                         
  -8   2   7          0.99          3.60        12.45 o                         
  -7   2   7         72.84         58.76         8.17 o                         
  -6   2   7        112.32        106.10        10.01 o                         
  -5   2   7         61.27         70.39         6.13 o                         
  -4   2   7        306.53        293.04         8.11 o                         
  -3   2   7        921.39       1016.27        14.43 o                         
  -2   2   7       2367.51       2481.71        29.75 o                         
  -1   2   7       1765.29       1777.61        24.84 o                         
   0   2   7       9858.39       9317.81       131.92 o                         
   1   2   7       1764.90       1818.43        20.35 o                         
   2   2   7       2367.39       2456.55        24.86 o                         
   3   2   7        921.69       1024.35        18.97 o                         
   4   2   7        306.44        297.90         9.08 o                         
   5   2   7         61.23         68.21         9.31 o                         
   6   2   7        112.23        112.81         7.64 o                         
   7   2   7         72.82         68.84         7.86 o                         
   8   2   7          0.99         -1.19        14.42 o                         
   9   2   7         29.64         17.34        45.02 o                         
  -9   3   7          5.07          3.32        43.91 o                         
  -8   3   7          7.24          3.45        10.57 o                         
  -7   3   7         77.19         84.14         8.78 o                         
  -6   3   7         95.57        100.44         8.65 o                         
  -5   3   7         66.55         66.13         6.08 o                         
  -4   3   7        519.68        517.52        11.16 o                         
  -3   3   7        339.19        353.07         7.64 o                         
  -2   3   7        147.47        190.14         5.47 o                         
  -1   3   7        325.55        328.96         7.02 o                         
   0   3   7       1531.08       1566.01        22.23 o                         
   1   3   7        325.77        326.99         6.26 o                         
   2   3   7        147.45        184.33         3.87 o                         
   3   3   7        339.12        348.78         5.63 o                         
   4   3   7        519.72        500.40        11.29 o                         
   5   3   7         66.58         62.66         6.60 o                         
   6   3   7         95.57        100.52        10.70 o                         
   7   3   7         77.18         95.62         8.67 o                         
   8   3   7          7.25         34.74        15.10 o                         
   9   3   7          5.07         22.88        45.02 o                         
  -9   4   7         83.02        106.64        47.97 o                         
  -8   4   7         17.90         18.08        11.67 o                         
  -7   4   7         18.72         31.95        10.76 o                         
  -6   4   7        119.61        125.25        16.08 o                         
  -5   4   7        414.17        408.65        11.90 o                         
  -4   4   7        715.53        684.55        19.25 o                         
  -3   4   7        241.80        234.48         6.63 o                         
  -2   4   7        183.55        201.69         6.21 o                         
  -1   4   7       6230.64       6377.05        73.76 o                         
   0   4   7       2406.67       2396.47        29.52 o                         
   1   4   7       6230.83       6398.33        73.76 o                         
   2   4   7        183.66        190.67         4.38 o                         
   3   4   7        241.78        233.08         5.32 o                         
   4   4   7        715.62        702.76        13.34 o                         
   5   4   7        414.09        383.34        15.13 o                         
   6   4   7        119.71        123.99         8.13 o                         
   7   4   7         18.70         26.93         8.95 o                         
   8   4   7         17.90         19.65        13.37 o                         
   9   4   7         83.03         43.17        45.76 o                         
  -9   5   7          6.20         86.72        47.97 o                         
  -8   5   7         43.83         62.36        18.04 o                         
  -7   5   7          2.93         -5.08        11.97 o                         
  -6   5   7        638.65        546.45        16.02 o                         
  -5   5   7         51.38         53.92         7.48 o                         
  -4   5   7        827.32        744.46        13.75 o                         
  -3   5   7        266.16        264.60         7.69 o                         
  -2   5   7         67.80         75.95         8.04 o                         
  -1   5   7         57.64         49.12         3.43 o                         
   0   5   7        411.12        413.85         7.90 o                         
   1   5   7         57.61         54.02         3.12 o                         
   2   5   7         67.86         69.02         3.61 o                         
   3   5   7        266.00        260.29         6.93 o                         
   4   5   7        827.30        767.47        18.43 o                         
   5   5   7         51.37         57.55         6.97 o                         
   6   5   7        638.61        574.60        17.70 o                         
   7   5   7          2.93          2.53         9.97 o                         
   8   5   7         43.80         38.62        13.63 o                         
   9   5   7          6.19         11.44        49.08 o                         
  -8   6   7         23.57         40.38        16.27 o                         
  -7   6   7         43.26         55.88        13.28 o                         
  -6   6   7          0.42         11.11         8.65 o                         
  -5   6   7        190.20        204.67        13.07 o                         
  -4   6   7        477.50        481.09        11.27 o                         
  -3   6   7         50.33         51.07         4.82 o                         
  -2   6   7       1826.71       1773.67        27.16 o                         
  -1   6   7       1607.00       1715.46        23.10 o                         
   0   6   7         39.10         39.94         5.75 o                         
   1   6   7       1606.61       1727.62        20.96 o                         
   2   6   7       1826.86       1825.66        21.98 o                         
   3   6   7         50.34         52.55         3.59 o                         
   4   6   7        477.65        481.04         8.68 o                         
   5   6   7        190.19        191.82        13.88 o                         
   6   6   7          0.42         -3.65         8.74 o                         
   7   6   7         43.21         59.97        10.69 o                         
   8   6   7         23.56         31.02        13.54 o                         
  -8   7   7         10.01         16.96        14.78 o                         
  -7   7   7          4.11          0.14         9.79 o                         
  -6   7   7         42.11         23.36        11.77 o                         
  -5   7   7         15.14         15.18        12.16 o                         
  -4   7   7        175.98        175.96         8.56 o                         
  -3   7   7        581.14        567.13        11.40 o                         
  -2   7   7       1119.12       1119.75        17.32 o                         
  -1   7   7        504.53        500.28        10.15 o                         
   0   7   7        127.82        126.92         5.87 o                         
   1   7   7        504.28        509.54         9.18 o                         
   2   7   7       1118.84       1146.71        15.70 o                         
   3   7   7        581.12        564.90        10.26 o                         
   4   7   7        176.08        181.62         6.73 o                         
   5   7   7         15.14         14.00         8.47 o                         
   6   7   7         42.11         47.18        13.73 o                         
   7   7   7          4.12         -6.80        14.27 o                         
   8   7   7         10.00          5.07        15.86 o                         
  -8   8   7          0.97         10.73        15.86 o                         
  -7   8   7          1.11         10.14        10.70 o                         
  -6   8   7        160.70        152.22        10.76 o                         
  -5   8   7        230.02        198.13        13.72 o                         
  -4   8   7        254.67        239.31        16.76 o                         
  -3   8   7         65.26         66.40         6.38 o                         
  -2   8   7        547.26        544.18        12.52 o                         
  -1   8   7        157.33        159.93         6.85 o                         
   0   8   7        259.26        261.70         7.29 o                         
   1   8   7        157.40        162.28         7.20 o                         
   2   8   7        547.41        542.13        10.18 o                         
   3   8   7         65.20         66.99         6.19 o                         
   4   8   7        254.77        233.88         7.59 o                         
   5   8   7        229.91        220.38        11.61 o                         
   6   8   7        160.69        135.49        10.92 o                         
   7   8   7          1.10         -7.32        11.89 o                         
   8   8   7          0.97         -4.28        22.37 o                         
  -8   9   7         18.25         59.20        23.88 o                         
  -7   9   7          0.76         -7.16        12.73 o                         
  -6   9   7         31.28         28.15        10.19 o                         
  -5   9   7         30.12         25.03         7.83 o                         
  -4   9   7        158.84        154.43         7.90 o                         
  -3   9   7        399.82        387.45        10.49 o                         
  -2   9   7        303.27        297.30        17.68 o                         
  -1   9   7         75.47         80.90         5.81 o                         
   0   9   7        520.09        553.06        10.93 o                         
   1   9   7         75.53         77.60         6.75 o                         
   2   9   7        303.31        309.53         9.10 o                         
   3   9   7        399.78        390.77         9.65 o                         
   4   9   7        158.82        167.68         8.11 o                         
   5   9   7         30.16         32.73         4.74 o                         
   6   9   7         31.30         37.89        10.60 o                         
   7   9   7          0.77          6.93        13.20 o                         
   8   9   7         18.26         -0.62        27.08 o                         
  -8  10   7         20.65         56.46        45.02 o                         
  -7  10   7         79.82         99.38        15.98 o                         
  -6  10   7         18.04          5.57        15.29 o                         
  -5  10   7         15.97         20.52         7.31 o                         
  -4  10   7        143.65        146.67         9.92 o                         
  -3  10   7        305.34        299.13        10.37 o                         
  -2  10   7        491.61        470.61        12.02 o                         
  -1  10   7       1219.62       1265.12        20.42 o                         
   0  10   7         50.62         40.71         4.61 o                         
   1  10   7       1219.40       1242.77        25.93 o                         
   2  10   7        491.50        484.28        10.71 o                         
   3  10   7        305.40        284.14         9.43 o                         
   4  10   7        143.55        130.69         8.42 o                         
   5  10   7         15.98         14.57         5.85 o                         
   6  10   7         18.05         21.10        10.14 o                         
   7  10   7         79.83         81.90        20.72 o                         
   8  10   7         20.66         90.41        43.17 o                         
  -8  11   7         94.53        153.14        51.29 o                         
  -7  11   7         16.05         29.52        22.90 o                         
  -6  11   7        120.47        128.14        17.38 o                         
  -5  11   7        137.01        129.53        10.77 o                         
  -4  11   7        174.40        180.05        11.35 o                         
  -3  11   7         84.13         89.77         7.63 o                         
  -2  11   7         31.73         38.13         6.19 o                         
  -1  11   7        319.86        320.98        16.20 o                         
   0  11   7        583.36        520.18        10.61 o                         
   1  11   7        319.86        308.04         9.51 o                         
   2  11   7         31.73         24.59         5.48 o                         
   3  11   7         84.10         80.79         6.78 o                         
   4  11   7        174.37        181.42         8.97 o                         
   5  11   7        136.97        128.49         8.09 o                         
   6  11   7        120.43        121.54        14.18 o                         
   7  11   7         16.05         15.03        15.27 o                         
   8  11   7         94.54        152.77        47.60 o                         
  -7  12   7          9.20         -0.76        27.71 o                         
  -6  12   7        151.63        139.33        12.08 o                         
  -5  12   7         10.88          6.67        10.49 o                         
  -4  12   7        183.07        210.41        14.00 o                         
  -3  12   7         24.79         14.70        10.08 o                         
  -2  12   7        565.16        538.27        14.32 o                         
  -1  12   7          8.28         -5.61         6.01 o                         
   0  12   7        211.83        226.30         9.21 o                         
   1  12   7          8.26          4.72         6.44 o                         
   2  12   7        565.26        553.17        12.81 o                         
   3  12   7         24.76         30.02         6.78 o                         
   4  12   7        183.08        190.52         9.78 o                         
   5  12   7         10.90         16.20         7.72 o                         
   6  12   7        151.60        144.26        14.42 o                         
   7  12   7          9.20         34.49        24.68 o                         
  -7  13   7          4.28         42.80        35.79 o                         
  -6  13   7          6.92         -0.46        13.02 o                         
  -5  13   7         20.18         12.19        14.42 o                         
  -4  13   7        203.56        242.42        14.30 o                         
  -3  13   7        119.30        122.91        10.08 o                         
  -2  13   7         60.25         60.75         8.36 o                         
  -1  13   7         40.37         46.58         6.97 o                         
   0  13   7         10.34          2.27         6.23 o                         
   1  13   7         40.34         37.60         6.79 o                         
   2  13   7         60.27         50.51         7.03 o                         
   3  13   7        119.33        119.97         8.69 o                         
   4  13   7        203.57        225.23        16.58 o                         
   5  13   7         20.15          4.53        11.34 o                         
   6  13   7          6.92          3.72         8.36 o                         
   7  13   7          4.28         -4.48        27.10 o                         
  -7  14   7         49.14         34.32        40.22 o                         
  -6  14   7          8.34         11.75        16.37 o                         
  -5  14   7         35.18         44.50        15.66 o                         
  -4  14   7        109.85        134.90        13.92 o                         
  -3  14   7         62.52         52.98        11.27 o                         
  -2  14   7         30.26         17.97         8.89 o                         
  -1  14   7         62.59         55.97         8.99 o                         
   0  14   7        110.66        110.44        12.49 o                         
   1  14   7         62.66         47.55         7.72 o                         
   2  14   7         30.24         36.34         8.08 o                         
   3  14   7         62.52         58.24         9.90 o                         
   4  14   7        109.88        112.63        10.49 o                         
   5  14   7         35.18         25.83        20.00 o                         
   6  14   7          8.35         12.18        14.14 o                         
   7  14   7         49.13         56.69        30.24 o                         
  -6  15   7         22.94         48.82        40.22 o                         
  -5  15   7         13.43         -8.64        18.39 o                         
  -4  15   7         17.93         16.24        23.99 o                         
  -3  15   7          2.98         -0.44        10.84 o                         
  -2  15   7         53.96         41.38         9.36 o                         
  -1  15   7        201.61        199.34        10.62 o                         
   0  15   7        570.15        561.13        18.25 o                         
   1  15   7        201.52        204.20        11.43 o                         
   2  15   7         53.97         41.37         8.78 o                         
   3  15   7          2.97          0.50        12.46 o                         
   4  15   7         17.94         18.42        12.13 o                         
   5  15   7         13.42         17.24        18.32 o                         
   6  15   7         22.94         15.82        23.11 o                         
  -6  16   7         29.71         43.17        39.85 o                         
  -5  16   7         12.84         36.90        33.58 o                         
  -4  16   7         12.23         36.71        37.64 o                         
  -3  16   7          8.41         -4.14        14.94 o                         
  -2  16   7         33.60         28.06        12.64 o                         
  -1  16   7         11.75          9.66         9.71 o                         
   0  16   7          1.97         -3.30        12.35 o                         
   1  16   7         11.76         28.18        10.68 o                         
   2  16   7         33.60         50.56        10.30 o                         
   3  16   7          8.41         15.55        12.65 o                         
   4  16   7         12.24          8.27        14.59 o                         
   5  16   7         12.84         46.82        30.29 o                         
   6  16   7         29.70         65.51        57.56 o                         
  -5  17   7         17.06         23.96        40.77 o                         
  -4  17   7         13.43          6.79        25.83 o                         
  -3  17   7         41.32         64.57        34.61 o                         
  -2  17   7         69.49         76.63        17.20 o                         
  -1  17   7         12.25          5.73        14.41 o                         
   0  17   7         28.03          2.87        13.75 o                         
   1  17   7         12.24         23.10        15.67 o                         
   2  17   7         69.48        123.64        21.14 o                         
   3  17   7         41.34         45.76        15.65 o                         
   4  17   7         13.41         20.69        19.13 o                         
   5  17   7         17.06         43.78        22.28 o                         
  -5  18   7         23.50         50.18        45.76 o                         
  -4  18   7        119.56         74.86        28.17 o                         
  -3  18   7         19.23         64.08        20.44 o                         
  -2  18   7         16.24         19.71        19.53 o                         
  -1  18   7          7.65         16.93        19.91 o                         
   0  18   7         14.35        -13.52        17.71 o                         
   1  18   7          7.66          4.72        20.59 o                         
   2  18   7         16.23         -8.04        21.24 o                         
   3  18   7         19.22         18.46        24.39 o                         
   4  18   7        119.54        146.73        23.59 o                         
   5  18   7         23.51         14.43        25.82 o                         
  -4  19   7         55.40         99.56        32.83 o                         
  -3  19   7         17.28         14.15        27.62 o                         
  -2  19   7          8.62          0.10        30.81 o                         
  -1  19   7         37.77         53.97        23.97 o                         
   0  19   7         76.19         85.38        32.84 o                         
   1  19   7         37.79         73.77        22.38 o                         
   2  19   7          8.63         -4.05        54.80 o                         
   3  19   7         17.28         46.90        26.93 o                         
   4  19   7         55.38         83.73        32.99 o                         
  -3  20   7          2.58        -77.54        42.07 o                         
  -2  20   7          4.28         25.20        29.61 o                         
  -1  20   7          1.38         35.70        26.60 o                         
   0  20   7         13.87         47.11        27.08 o                         
   1  20   7          1.39        -11.76        27.24 o                         
   2  20   7          4.29         12.60        30.62 o                         
   3  20   7          2.58         -8.47        31.01 o                         
  -1  21   7          3.50         -9.63        33.91 o                         
   0  21   7          9.36         42.75        31.64 o                         
   1  21   7          3.50         45.71        35.61 o                         
   0   0   8        231.03        226.76         6.22 o                         
   1   0   8        525.22        559.65         6.60 o                         
   2   0   8       3452.91       3680.01        43.69 o                         
   3   0   8        106.27        113.75         5.65 o                         
   4   0   8        651.96        676.57        19.02 o                         
   5   0   8         30.93         26.92         4.52 o                         
   6   0   8        106.94        107.43         6.83 o                         
   7   0   8         86.97         81.39        10.86 o                         
   8   0   8          1.31         11.49        19.04 o                         
   9   0   8          6.56        119.56        45.76 o                         
  -9   1   8         11.74         42.44        46.13 o                         
  -8   1   8         20.35         12.76        16.04 o                         
  -7   1   8         17.62         20.06         9.64 o                         
  -6   1   8         69.77         78.54         8.24 o                         
  -5   1   8        134.12        115.95         5.70 o                         
  -4   1   8        763.58        806.03        14.96 o                         
  -3   1   8       1506.46       1533.73        20.06 o                         
  -2   1   8       5386.94       5490.38        61.61 o                         
  -1   1   8       3796.89       3800.90        37.63 o                         
   0   1   8         24.37         25.08         1.96 o                         
   1   1   8       3796.29       3820.31        40.61 o                         
   2   1   8       5386.44       5508.38        57.80 o                         
   3   1   8       1506.22       1581.73        26.98 o                         
   4   1   8        763.66        824.50        14.34 o                         
   5   1   8        134.14        127.94        10.25 o                         
   6   1   8         69.73         77.83         6.76 o                         
   7   1   8         17.59         22.55         7.51 o                         
   8   1   8         20.35         23.36        14.17 o                         
   9   1   8         11.73         10.33        43.17 o                         
  -9   2   8         48.12         53.87        46.49 o                         
  -8   2   8         16.31          1.56        17.94 o                         
  -7   2   8         12.61         15.75         9.19 o                         
  -6   2   8        120.88        133.28         9.11 o                         
  -5   2   8       1218.34       1212.41        23.05 o                         
  -4   2   8        291.79        284.32        12.62 o                         
  -3   2   8       1451.01       1436.18        19.19 o                         
  -2   2   8        310.45        314.70         6.96 o                         
  -1   2   8        120.94        118.69         5.42 o                         
   0   2   8        781.89        731.92        10.72 o                         
   1   2   8        121.05        116.87         3.93 o                         
   2   2   8        310.28        319.20         4.86 o                         
   3   2   8       1450.91       1426.26        28.93 o                         
   4   2   8        291.82        290.69         9.65 o                         
   5   2   8       1218.38       1211.98        26.31 o                         
   6   2   8        120.84        137.14         8.41 o                         
   7   2   8         12.63          1.82         7.65 o                         
   8   2   8         16.30         21.88         9.50 o                         
   9   2   8         48.13         69.00        46.13 o                         
  -9   3   8         24.20         22.51        46.13 o                         
  -8   3   8         29.90         40.68        13.20 o                         
  -7   3   8        104.72        113.88         9.20 o                         
  -6   3   8        114.38        121.56        21.00 o                         
  -5   3   8        808.17        776.20        15.83 o                         
  -4   3   8        777.04        746.46        14.23 o                         
  -3   3   8         65.14         68.39         4.31 o                         
  -2   3   8       1360.40       1466.20        21.49 o                         
  -1   3   8       4535.95       4706.44        84.11 o                         
   0   3   8        967.84       1062.73        16.36 o                         
   1   3   8       4536.02       4623.40        49.71 o                         
   2   3   8       1360.45       1465.16        16.04 o                         
   3   3   8         65.19         71.68         3.51 o                         
   4   3   8        777.01        759.45        19.34 o                         
   5   3   8        808.00        800.51        19.87 o                         
   6   3   8        114.38        120.32         7.88 o                         
   7   3   8        104.73        130.25        13.48 o                         
   8   3   8         29.89         25.94        10.55 o                         
   9   3   8         24.19         54.61        47.60 o                         
  -9   4   8          2.30         21.77        47.97 o                         
  -8   4   8          0.35          6.76        16.46 o                         
  -7   4   8          6.53          6.33        11.25 o                         
  -6   4   8          9.54          6.26         7.13 o                         
  -5   4   8       1853.73       1788.80        28.70 o                         
  -4   4   8        451.07        453.96        28.76 o                         
  -3   4   8        163.82        171.19         5.99 o                         
  -2   4   8       1396.63       1457.27        21.83 o                         
  -1   4   8       2314.61       2291.12        31.96 o                         
   0   4   8      10731.08      10034.77       117.52 o                         
   1   4   8       2314.61       2296.66        28.64 o                         
   2   4   8       1396.45       1439.32        16.17 o                         
   3   4   8        163.80        170.37         4.35 o                         
   4   4   8        451.14        452.17        18.48 o                         
   5   4   8       1853.72       1788.26        35.60 o                         
   6   4   8          9.55         20.23         7.14 o                         
   7   4   8          6.54         -8.65         8.76 o                         
   8   4   8          0.35         18.12        11.65 o                         
   9   4   8          2.30         29.52        45.39 o                         
  -9   5   8         20.48         39.48        48.34 o                         
  -8   5   8          2.39          4.79        15.13 o                         
  -7   5   8         55.47         86.99        18.50 o                         
  -6   5   8         84.12         99.11         8.97 o                         
  -5   5   8        251.76        224.66        11.26 o                         
  -4   5   8        283.98        285.72        14.81 o                         
  -3   5   8        303.06        303.96         7.47 o                         
  -2   5   8       1140.41       1235.14        19.81 o                         
  -1   5   8       1301.17       1346.38        18.67 o                         
   0   5   8        175.39        175.86         5.56 o                         
   1   5   8       1300.69       1357.52        18.60 o                         
   2   5   8       1140.71       1260.57        15.94 o                         
   3   5   8        303.14        306.71         6.10 o                         
   4   5   8        284.25        283.39         9.22 o                         
   5   5   8        251.80        254.70        12.68 o                         
   6   5   8         84.08         83.69        14.94 o                         
   7   5   8         55.46         65.29        10.02 o                         
   8   5   8          2.38          8.09        12.59 o                         
   9   5   8         20.46         46.49        49.45 o                         
  -8   6   8          9.99         16.27        17.12 o                         
  -7   6   8         16.27         26.07        10.86 o                         
  -6   6   8        174.61        164.67        13.32 o                         
  -5   6   8        711.07        711.07        18.57 o                         
  -4   6   8         59.78         66.08         5.92 o                         
  -3   6   8         97.03        100.70         5.65 o                         
  -2   6   8        179.28        213.59         7.70 o                         
  -1   6   8       1569.72       1632.68        20.36 o                         
   0   6   8       2395.55       2433.27        37.56 o                         
   1   6   8       1569.36       1634.50        20.20 o                         
   2   6   8        179.39        203.19         5.88 o                         
   3   6   8         97.01         99.05         4.35 o                         
   4   6   8         59.81         60.41         7.35 o                         
   5   6   8        711.37        718.71        16.21 o                         
   6   6   8        174.59        191.20        10.21 o                         
   7   6   8         16.28         21.98        13.18 o                         
   8   6   8          9.98         22.64        13.95 o                         
  -8   7   8         54.94         98.32        15.99 o                         
  -7   7   8         56.71         68.02        12.33 o                         
  -6   7   8        212.52        198.42        13.90 o                         
  -5   7   8        305.90        303.67        14.36 o                         
  -4   7   8        511.32        490.88        12.44 o                         
  -3   7   8        315.71        296.15         9.28 o                         
  -2   7   8         75.53         80.56         6.41 o                         
  -1   7   8       1175.82       1274.30        17.17 o                         
   0   7   8        513.52        532.66        11.80 o                         
   1   7   8       1175.82       1255.13        16.80 o                         
   2   7   8         75.58         73.71         4.70 o                         
   3   7   8        315.83        288.57         7.61 o                         
   4   7   8        511.11        503.79         9.26 o                         
   5   7   8        306.00        331.34        12.29 o                         
   6   7   8        212.53        209.99        11.45 o                         
   7   7   8         56.67         59.43        13.79 o                         
   8   7   8         54.95         67.37        18.43 o                         
  -8   8   8          1.10         13.22        19.26 o                         
  -7   8   8         66.14         80.91        11.48 o                         
  -6   8   8        112.83        103.07        10.25 o                         
  -5   8   8          4.42         -4.97         8.65 o                         
  -4   8   8        319.29        326.05        12.15 o                         
  -3   8   8        554.43        602.92        12.27 o                         
  -2   8   8        333.20        323.75         9.16 o                         
  -1   8   8         13.67         21.94         6.48 o                         
   0   8   8       1380.50       1456.73        21.21 o                         
   1   8   8         13.64         30.85         3.92 o                         
   2   8   8        333.15        339.85         8.13 o                         
   3   8   8        554.38        600.56        12.17 o                         
   4   8   8        319.30        331.29        12.23 o                         
   5   8   8          4.41          5.41         6.51 o                         
   6   8   8        112.83        122.13        10.90 o                         
   7   8   8         66.15        116.47        15.48 o                         
   8   8   8          1.10        -22.42        23.00 o                         
  -8   9   8         35.57         64.48        24.92 o                         
  -7   9   8         67.20         74.20        13.33 o                         
  -6   9   8        106.30        112.60        11.38 o                         
  -5   9   8        227.99        224.07        10.13 o                         
  -4   9   8        103.53         82.19         7.99 o                         
  -3   9   8        134.80        133.20        10.70 o                         
  -2   9   8        102.12        102.22         7.38 o                         
  -1   9   8        277.97        261.51         8.85 o                         
   0   9   8          9.83          1.66         5.59 o                         
   1   9   8        278.06        255.06        16.77 o                         
   2   9   8        102.04         98.73         6.22 o                         
   3   9   8        134.68        131.44         6.54 o                         
   4   9   8        103.51         94.64         7.71 o                         
   5   9   8        227.88        210.96         7.48 o                         
   6   9   8        106.26        124.28        12.76 o                         
   7   9   8         67.17         82.19        12.76 o                         
   8   9   8         35.56         97.05        42.44 o                         
  -8  10   8         17.31         15.50        46.49 o                         
  -7  10   8         55.41         60.61        25.09 o                         
  -6  10   8          1.58         14.25        14.22 o                         
  -5  10   8          2.81          7.69         8.30 o                         
  -4  10   8        447.75        413.61        21.94 o                         
  -3  10   8        790.92        821.86        16.23 o                         
  -2  10   8        196.50        188.88         8.73 o                         
  -1  10   8        180.57        174.22         8.16 o                         
   0  10   8         70.63         82.06         9.89 o                         
   1  10   8        180.50        165.08        11.08 o                         
   2  10   8        196.41        220.21         8.10 o                         
   3  10   8        790.83        826.21        14.78 o                         
   4  10   8        447.77        402.64        11.75 o                         
   5  10   8          2.81          4.75         6.01 o                         
   6  10   8          1.58         11.02        10.34 o                         
   7  10   8         55.41         65.77        18.16 o                         
   8  10   8         17.32         44.28        44.65 o                         
  -8  11   8          6.20         58.67        50.55 o                         
  -7  11   8         49.33         28.33        23.46 o                         
  -6  11   8          5.58          5.86        16.06 o                         
  -5  11   8         46.18         43.67         9.83 o                         
  -4  11   8         14.19         12.52         8.61 o                         
  -3  11   8        310.26        280.09        11.30 o                         
  -2  11   8       1555.59       1540.98        24.60 o                         
  -1  11   8         76.82         95.02         7.44 o                         
   0  11   8        369.77        380.18         9.56 o                         
   1  11   8         76.82         78.77         6.11 o                         
   2  11   8       1555.66       1549.05        22.20 o                         
   3  11   8        310.24        259.92        12.27 o                         
   4  11   8         14.20          5.64         6.77 o                         
   5  11   8         46.21         57.40         7.42 o                         
   6  11   8          5.59          9.02        11.61 o                         
   7  11   8         49.31         64.43        15.94 o                         
  -7  12   8          7.24         15.87        31.37 o                         
  -6  12   8          8.85          5.45        12.68 o                         
  -5  12   8         35.37         39.07        10.84 o                         
  -4  12   8         44.30         44.38        10.40 o                         
  -3  12   8        955.73        958.95        19.43 o                         
  -2  12   8         22.74         21.53         7.17 o                         
  -1  12   8        133.95        137.80         8.68 o                         
   0  12   8         44.27         48.88         6.22 o                         
   1  12   8        133.96        127.65         8.70 o                         
   2  12   8         22.69         15.90         6.95 o                         
   3  12   8        955.66        942.67        17.47 o                         
   4  12   8         44.28         43.72         7.82 o                         
   5  12   8         35.34         42.07        14.18 o                         
   6  12   8          8.84         36.29        13.40 o                         
   7  12   8          7.26         13.92        25.28 o                         
  -7  13   8         44.08         87.45        36.53 o                         
  -6  13   8         15.51         22.04        29.90 o                         
  -5  13   8          0.86         -9.81        13.77 o                         
  -4  13   8        103.01        103.82        12.13 o                         
  -3  13   8          9.18         13.68         8.42 o                         
  -2  13   8         64.82         76.27        11.06 o                         
  -1  13   8        414.71        392.97        12.34 o                         
   0  13   8        690.60        631.24        14.39 o                         
   1  13   8        414.59        420.37        13.11 o                         
   2  13   8         64.84         59.55         7.46 o                         
   3  13   8          9.18          3.54         7.30 o                         
   4  13   8        102.99         95.20        10.51 o                         
   5  13   8          0.86         -7.11         9.44 o                         
   6  13   8         15.51          8.90         9.59 o                         
   7  13   8         44.11         77.71        28.46 o                         
  -7  14   8         17.36         68.63        40.96 o                         
  -6  14   8         29.75         49.52        17.26 o                         
  -5  14   8         16.44          6.65        35.48 o                         
  -4  14   8         29.11         60.46        30.39 o                         
  -3  14   8          5.50          3.50         9.57 o                         
  -2  14   8         60.09         51.76        17.04 o                         
  -1  14   8         26.39         18.93         7.95 o                         
   0  14   8         21.06         23.98         7.69 o                         
   1  14   8         26.40         31.96         7.59 o                         
   2  14   8         60.06         57.62         8.67 o                         
   3  14   8          5.51         -2.41         9.21 o                         
   4  14   8         29.12         20.78         9.91 o                         
   5  14   8         16.44         10.55        11.97 o                         
   6  14   8         29.75         52.09        26.02 o                         
   7  14   8         17.37         39.77        30.38 o                         
  -6  15   8         66.11         59.41        38.01 o                         
  -5  15   8         17.21         36.81        36.16 o                         
  -4  15   8        106.63        134.82        39.67 o                         
  -3  15   8        106.29        109.68        17.00 o                         
  -2  15   8         50.15         58.53         9.63 o                         
  -1  15   8          3.94         -2.83         8.48 o                         
   0  15   8        177.75        177.58        11.43 o                         
   1  15   8          3.94          7.07         9.31 o                         
   2  15   8         50.13         62.64        11.82 o                         
   3  15   8        106.24         96.58        13.91 o                         
   4  15   8        106.62        130.24        13.83 o                         
   5  15   8         17.23         26.47        15.21 o                         
   6  15   8         66.11        128.41        26.09 o                         
  -6  16   8         15.66         65.68        42.07 o                         
  -5  16   8         44.24         76.32        22.85 o                         
  -4  16   8          3.21          4.84        20.74 o                         
  -3  16   8         68.42         76.80        29.32 o                         
  -2  16   8         26.05          9.41        11.83 o                         
  -1  16   8         60.21         53.43        13.96 o                         
   0  16   8        151.76        169.46        19.37 o                         
   1  16   8         60.22         49.50        10.88 o                         
   2  16   8         26.08         16.62        10.49 o                         
   3  16   8         68.43         75.14        13.75 o                         
   4  16   8          3.21        -22.95        14.18 o                         
   5  16   8         44.23         52.68        17.90 o                         
   6  16   8         15.66         38.44        34.69 o                         
  -5  17   8          1.87        -42.44        25.57 o                         
  -4  17   8         32.67         11.99        23.22 o                         
  -3  17   8          0.40         14.12        17.62 o                         
  -2  17   8         29.34         18.82        16.34 o                         
  -1  17   8         72.68         77.62        15.79 o                         
   0  17   8          1.39         -7.94        15.22 o                         
   1  17   8         72.68         40.12        15.89 o                         
   2  17   8         29.36         13.92        26.94 o                         
   3  17   8          0.40         14.67        14.94 o                         
   4  17   8         32.65         33.80        30.84 o                         
   5  17   8          1.87         22.33        22.45 o                         
  -5  18   8          1.23         15.13        46.49 o                         
  -4  18   8          8.15         25.00        35.42 o                         
  -3  18   8          0.36          3.59        19.70 o                         
  -2  18   8         24.57         23.33        18.98 o                         
  -1  18   8          7.67        -11.11        19.69 o                         
   0  18   8         54.13         47.77        20.71 o                         
   1  18   8          7.66         -2.89        27.31 o                         
   2  18   8         24.55          3.17        22.37 o                         
   3  18   8          0.36         43.43        36.35 o                         
   4  18   8          8.14         68.89        23.24 o                         
   5  18   8          1.23         -8.19        33.18 o                         
  -4  19   8         15.35         56.30        31.41 o                         
  -3  19   8         61.93        157.69        66.12 o                         
  -2  19   8         26.70         29.40        25.70 o                         
  -1  19   8          0.85        -13.05        42.80 o                         
   0  19   8          0.00        -45.55        22.78 o                         
   1  19   8          0.85         33.31        23.73 o                         
   2  19   8         26.70         27.39        25.83 o                         
   3  19   8         61.91         93.98        37.27 o                         
   4  19   8         15.35         16.43        31.61 o                         
  -3  20   8         32.73        -36.14        41.33 o                         
  -2  20   8          1.46         61.64        30.63 o                         
  -1  20   8         21.95         83.69        30.07 o                         
   0  20   8         25.51         44.68        32.10 o                         
   1  20   8         21.94         57.65        28.27 o                         
   2  20   8          1.47        -23.22        41.51 o                         
   3  20   8         32.74         90.42        34.36 o                         
  -1  21   8         45.15         16.55        36.75 o                         
   0  21   8         25.66         23.69        33.01 o                         
   1  21   8         45.15         28.99        35.27 o                         
   1   0   9       2855.39       2858.99        27.00 o                         
   2   0   9       8157.15       7856.69        82.13 o                         
   3   0   9       4830.48       5199.60       111.18 o                         
   4   0   9       1494.37       1476.51        25.46 o                         
   5   0   9          4.54         17.67         5.97 o                         
   6   0   9         48.88         40.17         6.10 o                         
   7   0   9          8.05         17.67         7.33 o                         
   8   0   9         12.39         13.44        19.26 o                         
   9   0   9         33.76         29.52        47.23 o                         
  -9   1   9         49.04         47.97        46.86 o                         
  -8   1   9         11.35         22.32        12.63 o                         
  -7   1   9         83.03        102.10        10.72 o                         
  -6   1   9        293.09        307.13        24.39 o                         
  -5   1   9        750.34        697.60        13.54 o                         
  -4   1   9        627.70        623.59        12.36 o                         
  -3   1   9        313.44        362.00        17.74 o                         
  -2   1   9        522.48        605.45        10.28 o                         
  -1   1   9       6140.87       6248.50        60.48 o                         
   0   1   9        899.75        798.01         9.71 o                         
   1   1   9       6141.09       6177.18        64.97 o                         
   2   1   9        522.46        608.66         8.39 o                         
   3   1   9        313.56        345.44         7.60 o                         
   4   1   9        627.70        644.35        12.73 o                         
   5   1   9        750.63        717.35        15.84 o                         
   6   1   9        293.17        287.03        10.55 o                         
   7   1   9         83.01        103.49         9.64 o                         
   8   1   9         11.34         17.21        13.73 o                         
   9   1   9         49.05        -45.39        44.28 o                         
  -9   2   9         22.69          3.69        47.23 o                         
  -8   2   9         64.25         70.03        12.93 o                         
  -7   2   9         39.29         31.74        12.00 o                         
  -6   2   9        126.79        142.86        12.34 o                         
  -5   2   9         12.21          6.66         5.05 o                         
  -4   2   9        252.20        229.57         6.73 o                         
  -3   2   9        686.70        675.39        15.73 o                         
  -2   2   9        362.05        396.17        11.66 o                         
  -1   2   9        718.44        746.01        12.57 o                         
   0   2   9        584.48        590.44         9.39 o                         
   1   2   9        717.97        746.07        11.14 o                         
   2   2   9        361.91        387.10         6.32 o                         
   3   2   9        686.92        664.23         8.88 o                         
   4   2   9        252.19        228.83         9.35 o                         
   5   2   9         12.21         15.93         6.52 o                         
   6   2   9        126.79        138.39         8.89 o                         
   7   2   9         39.29         45.37         8.48 o                         
   8   2   9         64.24         86.90        10.72 o                         
   9   2   9         22.68         77.49        47.60 o                         
  -9   3   9         10.29         89.30        47.60 o                         
  -8   3   9         29.70         33.42        17.61 o                         
  -7   3   9         23.41         25.07         9.93 o                         
  -6   3   9        184.28        170.48        10.15 o                         
  -5   3   9        386.04        380.52        10.78 o                         
  -4   3   9        181.18        166.01         7.26 o                         
  -3   3   9        154.42        143.96         8.53 o                         
  -2   3   9       1523.98       1604.31        27.25 o                         
  -1   3   9       1765.05       1885.82        26.82 o                         
   0   3   9        592.17        580.38        10.55 o                         
   1   3   9       1765.13       1895.07        21.98 o                         
   2   3   9       1523.90       1617.43        17.56 o                         
   3   3   9        154.24        143.35         3.77 o                         
   4   3   9        181.18        179.58        16.62 o                         
   5   3   9        386.21        395.03        13.36 o                         
   6   3   9        184.32        169.37         9.66 o                         
   7   3   9         23.43         12.86         8.71 o                         
   8   3   9         29.72          8.91        11.12 o                         
   9   3   9         10.29         59.41        48.34 o                         
  -9   4   9         25.26         19.93        49.08 o                         
  -8   4   9          6.60         45.24        42.80 o                         
  -7   4   9          3.10          1.70         9.69 o                         
  -6   4   9         14.36         10.34         7.08 o                         
  -5   4   9        168.17        169.84         8.46 o                         
  -4   4   9        119.46        117.70         6.73 o                         
  -3   4   9        117.64        129.27         7.64 o                         
  -2   4   9        951.45       1055.97        17.30 o                         
  -1   4   9       1091.46       1118.99        17.59 o                         
   0   4   9        618.92        606.99        11.38 o                         
   1   4   9       1091.97       1105.07        15.75 o                         
   2   4   9        951.35       1069.88        12.81 o                         
   3   4   9        117.66        123.92         4.03 o                         
   4   4   9        119.31        116.29         7.03 o                         
   5   4   9        168.19        156.50        10.71 o                         
   6   4   9         14.36          7.25         8.15 o                         
   7   4   9          3.10         -0.11        10.22 o                         
   8   4   9          6.60          1.12        15.55 o                         
   9   4   9         25.28         17.34        47.60 o                         
  -9   5   9          6.54        -50.92        50.18 o                         
  -8   5   9         26.36         27.28        14.59 o                         
  -7   5   9         76.22         93.57        17.00 o                         
  -6   5   9         26.26         29.91         7.87 o                         
  -5   5   9        466.22        453.70        18.91 o                         
  -4   5   9        783.03        779.81        14.37 o                         
  -3   5   9          1.24          2.44         3.10 o                         
  -2   5   9        221.14        191.75        11.55 o                         
  -1   5   9       1263.52       1209.20        19.47 o                         
   0   5   9       1880.60       1943.13        25.34 o                         
   1   5   9       1263.54       1183.58        21.56 o                         
   2   5   9        221.18        208.18         5.11 o                         
   3   5   9          1.24          1.72         2.58 o                         
   4   5   9        782.88        784.93        10.24 o                         
   5   5   9        466.15        445.75        12.49 o                         
   6   5   9         26.27          9.31         8.97 o                         
   7   5   9         76.20         82.84        11.53 o                         
   8   5   9         26.34         31.97        13.22 o                         
   9   5   9          6.54         57.56        50.18 o                         
  -8   6   9         27.02         70.33        42.44 o                         
  -7   6   9          9.40         16.19        13.01 o                         
  -6   6   9        160.05        168.01        11.92 o                         
  -5   6   9       1027.25        957.14        21.75 o                         
  -4   6   9        786.25        741.57        17.69 o                         
  -3   6   9        258.97        246.01         8.41 o                         
  -2   6   9       1688.03       1606.02        25.03 o                         
  -1   6   9        422.42        432.21         9.83 o                         
   0   6   9        409.97        449.11        10.35 o                         
   1   6   9        422.38        421.84         9.04 o                         
   2   6   9       1688.31       1596.58        20.13 o                         
   3   6   9        259.15        271.29         6.34 o                         
   4   6   9        786.37        753.44        13.58 o                         
   5   6   9       1027.43        939.87        27.36 o                         
   6   6   9        160.05        164.74        12.19 o                         
   7   6   9          9.40         16.67        10.75 o                         
   8   6   9         27.01         40.89        15.85 o                         
  -8   7   9         28.06          8.45        41.70 o                         
  -7   7   9         36.15         24.42        12.10 o                         
  -6   7   9         13.98         18.63        11.44 o                         
  -5   7   9        215.52        212.07        10.54 o                         
  -4   7   9         68.02         78.90         8.08 o                         
  -3   7   9        449.69        444.36        11.27 o                         
  -2   7   9        389.20        409.66         9.68 o                         
  -1   7   9        271.25        242.04         7.49 o                         
   0   7   9       3865.00       4020.24        49.29 o                         
   1   7   9        271.13        236.92         6.52 o                         
   2   7   9        389.23        403.37         8.43 o                         
   3   7   9        449.91        436.64         9.08 o                         
   4   7   9         68.07         75.60         4.98 o                         
   5   7   9        215.45        205.89         9.59 o                         
   6   7   9         13.98         33.17         8.89 o                         
   7   7   9         36.18         52.62        22.65 o                         
   8   7   9         28.07         49.93        21.96 o                         
  -8   8   9          0.33         -7.30        21.34 o                         
  -7   8   9         24.25         25.93        11.20 o                         
  -6   8   9        101.35         93.99        10.53 o                         
  -5   8   9        171.76        158.48        15.49 o                         
  -4   8   9         53.79         55.38         7.25 o                         
  -3   8   9        489.38        487.99        12.42 o                         
  -2   8   9        173.15        152.29         7.08 o                         
  -1   8   9        890.44        841.19        13.48 o                         
   0   8   9        249.44        270.73         7.90 o                         
   1   8   9        890.58        839.87        13.10 o                         
   2   8   9        173.09        144.57         6.49 o                         
   3   8   9        489.46        479.87        12.76 o                         
   4   8   9         53.83         63.90         5.36 o                         
   5   8   9        171.78        167.48        10.36 o                         
   6   8   9        101.31        106.99         9.70 o                         
   7   8   9         24.27         40.31        12.82 o                         
   8   8   9          0.33         22.64        25.68 o                         
  -8   9   9         42.94         85.61        26.57 o                         
  -7   9   9         81.18         97.74        17.36 o                         
  -6   9   9          8.66         41.03        13.40 o                         
  -5   9   9        177.41        167.68        10.01 o                         
  -4   9   9          4.31         -9.22         6.97 o                         
  -3   9   9        102.23        101.18         7.87 o                         
  -2   9   9        825.20        764.79        14.97 o                         
  -1   9   9         69.47         76.52         6.60 o                         
   0   9   9          1.36          7.57         4.44 o                         
   1   9   9         69.48         77.17         7.38 o                         
   2   9   9        825.16        805.79        14.84 o                         
   3   9   9        102.23         92.78         9.10 o                         
   4   9   9          4.31         -4.27         4.75 o                         
   5   9   9        177.44        173.14        10.89 o                         
   6   9   9          8.65         23.04        11.02 o                         
   7   9   9         81.20        114.97        14.89 o                         
   8   9   9         42.93         73.19        28.79 o                         
  -8  10   9          0.37         96.31        47.97 o                         
  -7  10   9         40.61         78.52        33.21 o                         
  -6  10   9         28.40         24.61        14.67 o                         
  -5  10   9         41.74         52.22         9.00 o                         
  -4  10   9         49.26         52.69         8.42 o                         
  -3  10   9        476.33        456.17        12.72 o                         
  -2  10   9        167.42        184.97         8.55 o                         
  -1  10   9        265.10        258.98        10.02 o                         
   0  10   9          9.17         -4.11         4.71 o                         
   1  10   9        264.98        247.26         9.28 o                         
   2  10   9        167.40        169.09         7.41 o                         
   3  10   9        476.44        452.60        11.19 o                         
   4  10   9         49.27         50.83         6.53 o                         
   5  10   9         41.74         56.31         6.96 o                         
   6  10   9         28.44         36.71        10.79 o                         
   7  10   9         40.63         36.81        13.87 o                         
   8  10   9          0.37        -26.57        44.28 o                         
  -7  11   9         46.52         38.08        24.56 o                         
  -6  11   9        117.45        128.94        11.46 o                         
  -5  11   9        113.46        110.07        16.30 o                         
  -4  11   9         43.46         34.15         9.26 o                         
  -3  11   9        166.10        152.95        11.64 o                         
  -2  11   9        200.32        209.47        11.51 o                         
  -1  11   9        218.97        202.90        11.03 o                         
   0  11   9        635.68        595.61        12.47 o                         
   1  11   9        218.96        191.16         8.12 o                         
   2  11   9        200.27        222.12         8.81 o                         
   3  11   9        166.15        144.73        12.69 o                         
   4  11   9         43.49         59.29         7.43 o                         
   5  11   9        113.46        119.66        12.54 o                         
   6  11   9        117.37        142.94        13.10 o                         
   7  11   9         46.53         47.28        17.97 o                         
  -7  12   9         26.95         16.97        31.73 o                         
  -6  12   9         11.23         30.83        19.35 o                         
  -5  12   9         29.39         20.64        11.30 o                         
  -4  12   9         10.30         10.65         9.98 o                         
  -3  12   9         36.24         29.71         7.70 o                         
  -2  12   9        401.04        356.60        20.17 o                         
  -1  12   9        575.54        534.80        14.59 o                         
   0  12   9         43.61         38.22         6.16 o                         
   1  12   9        575.35        540.87        12.62 o                         
   2  12   9        401.07        359.75        11.34 o                         
   3  12   9         36.24         29.56         6.98 o                         
   4  12   9         10.31         11.10         7.55 o                         
   5  12   9         29.41         33.06         8.31 o                         
   6  12   9         11.22         41.19        13.69 o                         
   7  12   9         26.94         48.20        29.42 o                         
  -7  13   9         66.00        135.42        38.01 o                         
  -6  13   9          2.40        -10.15        13.72 o                         
  -5  13   9         24.71         20.94        13.66 o                         
  -4  13   9        124.74        131.20        13.54 o                         
  -3  13   9        168.09        138.58        11.27 o                         
  -2  13   9         12.50         13.65        10.11 o                         
  -1  13   9        259.75        249.56        11.88 o                         
   0  13   9         10.26         28.32         7.68 o                         
   1  13   9        259.75        248.75        10.38 o                         
   2  13   9         12.48         14.37         7.67 o                         
   3  13   9        167.99        151.58         9.44 o                         
   4  13   9        124.79        140.58        10.81 o                         
   5  13   9         24.73         22.24         9.97 o                         
   6  13   9          2.40         15.69         9.94 o                         
   7  13   9         66.00         58.77        32.84 o                         
  -7  14   9         18.54        -37.27        41.33 o                         
  -6  14   9         27.34         30.26        17.53 o                         
  -5  14   9          8.28         47.29        27.31 o                         
  -4  14   9         48.36         53.62        13.49 o                         
  -3  14   9        154.37        147.27        11.85 o                         
  -2  14   9         75.01         50.92         9.72 o                         
  -1  14   9        466.33        454.36        22.45 o                         
   0  14   9         43.22         40.95         8.98 o                         
   1  14   9        466.60        459.99        14.19 o                         
   2  14   9         75.04         70.54        12.05 o                         
   3  14   9        154.41        157.29        10.88 o                         
   4  14   9         48.33         34.21        10.37 o                         
   5  14   9          8.28        -11.21        11.08 o                         
   6  14   9         27.35         36.92        20.73 o                         
   7  14   9         18.53         -7.75        43.91 o                         
  -6  15   9         30.50         -1.48        38.38 o                         
  -5  15   9        105.22        125.65        21.99 o                         
  -4  15   9         10.56          8.64        17.60 o                         
  -3  15   9         83.49        109.06        13.62 o                         
  -2  15   9         69.91         84.82        12.55 o                         
  -1  15   9         82.52         76.17         9.60 o                         
   0  15   9        361.66        323.04        14.50 o                         
   1  15   9         82.49         81.52         9.39 o                         
   2  15   9         69.93         84.67         9.68 o                         
   3  15   9         83.49         88.59        10.63 o                         
   4  15   9         10.56          4.63        12.70 o                         
   5  15   9        105.20        122.35        16.48 o                         
   6  15   9         30.50         85.53        29.61 o                         
  -6  16   9         30.89         88.19        42.44 o                         
  -5  16   9         49.83         33.31        23.41 o                         
  -4  16   9         15.10          5.21        20.97 o                         
  -3  16   9         77.44         70.79        16.47 o                         
  -2  16   9         43.27         37.57        19.97 o                         
  -1  16   9         20.67          4.48        10.60 o                         
   0  16   9          6.90         12.52        13.58 o                         
   1  16   9         20.69         35.37        10.90 o                         
   2  16   9         43.24         47.93        12.43 o                         
   3  16   9         77.42         83.25        22.89 o                         
   4  16   9         15.11         18.12        15.09 o                         
   5  16   9         49.85         64.66        19.15 o                         
   6  16   9         30.88         20.79        32.61 o                         
  -5  17   9         31.19         28.13        31.00 o                         
  -4  17   9          3.89          8.05        23.53 o                         
  -3  17   9         22.39         42.75        22.34 o                         
  -2  17   9         18.09         29.48        16.99 o                         
  -1  17   9         34.11         22.14        33.75 o                         
   0  17   9          2.25         -2.64        21.82 o                         
   1  17   9         34.12         25.57        15.54 o                         
   2  17   9         18.10        -13.22        15.38 o                         
   3  17   9         22.38         29.18        14.82 o                         
   4  17   9          3.89         11.29        20.44 o                         
   5  17   9         31.20         39.17        22.90 o                         
  -5  18   9          8.41         -5.54        44.65 o                         
  -4  18   9         44.54         64.79        29.05 o                         
  -3  18   9          8.21         27.31        20.32 o                         
  -2  18   9         24.46          2.52        19.35 o                         
  -1  18   9         36.36         13.95        20.49 o                         
   0  18   9          0.19         -4.45        20.80 o                         
   1  18   9         36.39         48.71        21.40 o                         
   2  18   9         24.47         19.39        22.82 o                         
   3  18   9          8.20        -20.10        19.03 o                         
   4  18   9         44.52         34.60        22.50 o                         
   5  18   9          8.41         15.87        47.60 o                         
  -4  19   9         14.63         19.63        32.87 o                         
  -3  19   9          8.05         34.84        24.86 o                         
  -2  19   9         16.84         24.19        58.30 o                         
  -1  19   9         19.88         55.95        24.16 o                         
   0  19   9         10.41         23.41        21.28 o                         
   1  19   9         19.87         78.94        25.27 o                         
   2  19   9         16.85         66.31        26.70 o                         
   3  19   9          8.05         26.47        27.39 o                         
   4  19   9         14.64         14.79        25.44 o                         
  -3  20   9         35.98         40.68        33.25 o                         
  -2  20   9         13.23        -28.87        28.61 o                         
  -1  20   9          3.86        -42.13        27.34 o                         
   0  20   9          4.05        -14.60        29.89 o                         
   1  20   9          3.86         18.20        34.87 o                         
   2  20   9         13.22         15.34        29.57 o                         
   3  20   9         36.02         54.47        34.20 o                         
  -1  21   9         29.11        -35.79        50.18 o                         
   0  21   9          6.67        -20.52        46.49 o                         
   1  21   9         29.10        100.37        51.66 o                         
   0   0  10         40.44         42.86         4.85 o                         
   1   0  10       1990.86       2010.69        19.82 o                         
   2   0  10       1323.35       1421.23        19.30 o                         
   3   0  10         96.00        107.40         6.79 o                         
   4   0  10        338.60        307.37        13.10 o                         
   5   0  10         71.34         77.58         6.20 o                         
   6   0  10        196.94        213.54        13.79 o                         
   7   0  10          6.88          3.30         7.41 o                         
   8   0  10          7.53          9.75        16.14 o                         
   9   0  10         12.68         57.56        46.49 o                         
  -9   1  10         40.21         81.18        47.23 o                         
  -8   1  10         52.91         52.07        12.17 o                         
  -7   1  10         28.68         31.65        12.42 o                         
  -6   1  10         50.45         73.03         6.54 o                         
  -5   1  10        417.46        365.10        10.65 o                         
  -4   1  10         53.06         53.08         6.01 o                         
  -3   1  10       3603.31       3887.27        53.38 o                         
  -2   1  10       2653.51       2728.07        30.83 o                         
  -1   1  10        936.15        906.19        12.39 o                         
   0   1  10        598.46        618.60         8.33 o                         
   1   1  10        936.17        902.56        11.68 o                         
   2   1  10       2654.21       2744.48        30.26 o                         
   3   1  10       3602.85       3929.98        52.20 o                         
   4   1  10         53.07         55.81         4.36 o                         
   5   1  10        417.36        401.12        13.26 o                         
   6   1  10         50.47         60.54         8.58 o                         
   7   1  10         28.67         22.07         8.10 o                         
   8   1  10         52.91         85.79        15.61 o                         
   9   1  10         40.22        -68.27        43.91 o                         
  -9   2  10         12.24         55.72        49.45 o                         
  -8   2  10         43.10         57.61        11.85 o                         
  -7   2  10         85.36        108.56        27.49 o                         
  -6   2  10         67.01         64.40         9.35 o                         
  -5   2  10        356.21        355.91        11.16 o                         
  -4   2  10        111.12        107.41         8.19 o                         
  -3   2  10        371.32        386.32        12.09 o                         
  -2   2  10        605.44        611.85        10.46 o                         
  -1   2  10        112.21        113.79         4.03 o                         
   0   2  10        641.06        673.12        11.75 o                         
   1   2  10        112.33        116.71         4.48 o                         
   2   2  10        605.27        630.68         8.05 o                         
   3   2  10        371.42        402.39         9.72 o                         
   4   2  10        111.09        117.60         7.42 o                         
   5   2  10        356.35        363.20        18.47 o                         
   6   2  10         67.02         67.60         7.51 o                         
   7   2  10         85.33        100.44         9.68 o                         
   8   2  10         43.09         26.32        11.67 o                         
   9   2  10         12.24         87.45        50.55 o                         
  -9   3  10          5.36         38.75        49.08 o                         
  -8   3  10          2.49          4.83        12.11 o                         
  -7   3  10         21.42         18.80         9.15 o                         
  -6   3  10        105.87        102.63         8.86 o                         
  -5   3  10        399.85        370.63        17.09 o                         
  -4   3  10        542.63        511.90        15.80 o                         
  -3   3  10        554.55        591.60        27.49 o                         
  -2   3  10         49.90         43.59         4.49 o                         
  -1   3  10       1188.33       1234.98        21.14 o                         
   0   3  10       2897.01       2933.73        40.03 o                         
   1   3  10       1188.35       1223.78        15.55 o                         
   2   3  10         49.87         42.70         2.58 o                         
   3   3  10        554.44        590.80         9.60 o                         
   4   3  10        542.29        537.68        11.64 o                         
   5   3  10        399.94        407.87        20.65 o                         
   6   3  10        105.92        119.46         8.57 o                         
   7   3  10         21.44         28.27         9.71 o                         
   8   3  10          2.49          4.37        11.15 o                         
   9   3  10          5.35         14.76        49.45 o                         
  -9   4  10         20.85         18.08        50.92 o                         
  -8   4  10         11.46         16.54        23.80 o                         
  -7   4  10        129.07        147.06        13.44 o                         
  -6   4  10        260.93        239.41        11.26 o                         
  -5   4  10         74.08         93.69         7.33 o                         
  -4   4  10        497.85        475.60        17.90 o                         
  -3   4  10         59.14         58.27         5.75 o                         
  -2   4  10        199.95        188.14         7.60 o                         
  -1   4  10        154.47        150.83         6.68 o                         
   0   4  10       8724.25       8688.13       111.51 o                         
   1   4  10        154.39        148.40         4.95 o                         
   2   4  10        199.86        200.12         4.69 o                         
   3   4  10         59.22         66.85         3.94 o                         
   4   4  10        497.84        477.86        10.33 o                         
   5   4  10         74.11         81.68         8.48 o                         
   6   4  10        260.88        257.04        11.72 o                         
   7   4  10        129.09        138.49        11.91 o                         
   8   4  10         11.47         -7.11        12.11 o                         
   9   4  10         20.85         33.95        50.55 o                         
  -8   5  10         16.76          7.77        21.33 o                         
  -7   5  10        373.70        388.20        17.22 o                         
  -6   5  10        367.21        357.92        13.48 o                         
  -5   5  10         71.73         81.16         7.15 o                         
  -4   5  10         66.45         53.22         6.58 o                         
  -3   5  10         88.03        110.78         5.90 o                         
  -2   5  10        421.27        411.18        11.58 o                         
  -1   5  10        544.43        538.27        11.13 o                         
   0   5  10         14.38         15.79         3.11 o                         
   1   5  10        544.37        535.64        10.01 o                         
   2   5  10        421.25        403.27         7.18 o                         
   3   5  10         88.00        102.52         4.59 o                         
   4   5  10         66.36         58.51         3.83 o                         
   5   5  10         71.72         75.15         5.95 o                         
   6   5  10        367.23        325.73        16.83 o                         
   7   5  10        373.71        353.82        16.51 o                         
   8   5  10         16.75         18.79        13.45 o                         
  -8   6  10         54.57         89.67        40.22 o                         
  -7   6  10         75.70         83.47        11.20 o                         
  -6   6  10         69.24         87.66        10.14 o                         
  -5   6  10        281.52        286.37        23.80 o                         
  -4   6  10        262.85        257.87        14.53 o                         
  -3   6  10        373.87        374.53        11.41 o                         
  -2   6  10       1143.02       1198.59        20.61 o                         
  -1   6  10         11.20         17.57         3.73 o                         
   0   6  10       3997.41       4292.27        52.55 o                         
   1   6  10         11.20         20.36         3.66 o                         
   2   6  10       1143.12       1228.52        16.43 o                         
   3   6  10        373.68        376.35         7.50 o                         
   4   6  10        262.80        253.85         6.60 o                         
   5   6  10        281.48        290.10        10.25 o                         
   6   6  10         69.25         89.05        12.57 o                         
   7   6  10         75.72         81.49        10.17 o                         
   8   6  10         54.58         82.69        16.30 o                         
  -8   7  10          5.81         58.38        61.62 o                         
  -7   7  10          7.80         27.55        11.54 o                         
  -6   7  10         84.76         53.39        25.98 o                         
  -5   7  10        164.52        160.21        10.22 o                         
  -4   7  10        201.63        186.49        11.23 o                         
  -3   7  10        687.54        722.49        14.88 o                         
  -2   7  10        261.30        275.25         9.13 o                         
  -1   7  10        142.46        158.85         6.31 o                         
   0   7  10        500.84        477.64        12.42 o                         
   1   7  10        142.52        170.82         6.97 o                         
   2   7  10        261.30        251.96         6.89 o                         
   3   7  10        687.54        710.40        11.12 o                         
   4   7  10        201.51        188.70         6.46 o                         
   5   7  10        164.56        173.87         8.77 o                         
   6   7  10         84.75         88.98         8.50 o                         
   7   7  10          7.81         12.08        11.69 o                         
   8   7  10          5.81         12.41        21.63 o                         
  -8   8  10         71.32         53.66        23.80 o                         
  -7   8  10         12.83         26.29        15.01 o                         
  -6   8  10         28.46         22.13        18.79 o                         
  -5   8  10        148.80        134.70        10.05 o                         
  -4   8  10        400.24        375.20        15.58 o                         
  -3   8  10        304.62        302.45        11.58 o                         
  -2   8  10         10.42          5.10         4.43 o                         
  -1   8  10        203.93        204.70         8.57 o                         
   0   8  10        699.09        828.17        14.54 o                         
   1   8  10        204.06        193.92         6.65 o                         
   2   8  10         10.44          8.02         4.71 o                         
   3   8  10        304.69        313.64        10.62 o                         
   4   8  10        400.30        396.84        13.09 o                         
   5   8  10        148.80        142.33         8.72 o                         
   6   8  10         28.45         39.55         9.08 o                         
   7   8  10         12.84         46.70        16.14 o                         
   8   8  10         71.32         68.94        40.59 o                         
  -8   9  10         41.25         36.41        25.57 o                         
  -7   9  10         78.74        108.87        18.25 o                         
  -6   9  10         17.25         51.79        14.28 o                         
  -5   9  10         42.40         40.29         8.58 o                         
  -4   9  10        138.38        156.13        10.75 o                         
  -3   9  10        264.41        236.00        10.65 o                         
  -2   9  10        260.47        290.13         9.81 o                         
  -1   9  10        159.95        163.88         6.94 o                         
   0   9  10        540.19        518.70        16.74 o                         
   1   9  10        160.05        146.59         6.98 o                         
   2   9  10        260.61        289.89        15.65 o                         
   3   9  10        264.44        239.24         8.35 o                         
   4   9  10        138.42        145.68         6.87 o                         
   5   9  10         42.39         52.37         5.42 o                         
   6   9  10         17.22         19.78        15.04 o                         
   7   9  10         78.78         80.88        12.94 o                         
   8   9  10         41.24         34.71        27.93 o                         
  -8  10  10          0.51         31.37        46.86 o                         
  -7  10  10         37.77         48.93        22.86 o                         
  -6  10  10          4.59          1.03        15.15 o                         
  -5  10  10        183.43        174.75        14.37 o                         
  -4  10  10        397.68        363.50        14.70 o                         
  -3  10  10         35.98         34.78         7.19 o                         
  -2  10  10        698.06        696.08        14.93 o                         
  -1  10  10         60.23         59.87         6.38 o                         
   0  10  10         96.72        116.03         7.62 o                         
   1  10  10         60.29         59.59         9.47 o                         
   2  10  10        697.84        709.35        13.46 o                         
   3  10  10         35.98         28.81         5.73 o                         
   4  10  10        397.67        381.53        10.66 o                         
   5  10  10        183.48        169.46        12.42 o                         
   6  10  10          4.59         10.65        12.79 o                         
   7  10  10         37.78         38.17        14.30 o                         
   8  10  10          0.50        -22.88        45.39 o                         
  -7  11  10          1.47        -11.07        43.91 o                         
  -6  11  10         37.61         31.74         9.66 o                         
  -5  11  10         25.00         27.15        10.12 o                         
  -4  11  10        329.63        319.40        15.26 o                         
  -3  11  10        237.78        243.71        11.02 o                         
  -2  11  10         23.12         19.56         6.70 o                         
  -1  11  10        318.44        327.98        20.88 o                         
   0  11  10        358.16        394.55        11.64 o                         
   1  11  10        318.38        320.39        10.98 o                         
   2  11  10         23.09         25.86         6.11 o                         
   3  11  10        237.76        243.11         9.66 o                         
   4  11  10        329.70        290.63        11.63 o                         
   5  11  10         25.03         28.91         7.18 o                         
   6  11  10         37.62         40.35        12.13 o                         
   7  11  10          1.47         25.25        18.33 o                         
  -7  12  10          8.92         -4.43        31.37 o                         
  -6  12  10         52.96         50.53        12.60 o                         
  -5  12  10         28.79         26.26        11.44 o                         
  -4  12  10         40.38         65.28        12.47 o                         
  -3  12  10         66.31         53.58         7.99 o                         
  -2  12  10        534.23        514.27        14.64 o                         
  -1  12  10         16.22         23.01         6.91 o                         
   0  12  10        227.73        247.05         9.84 o                         
   1  12  10         16.21         12.01         6.05 o                         
   2  12  10        534.46        535.42        13.02 o                         
   3  12  10         66.32         67.41         7.71 o                         
   4  12  10         40.37         34.78        10.54 o                         
   5  12  10         28.82         37.31         8.48 o                         
   6  12  10         52.97         79.98        14.03 o                         
   7  12  10          8.92         32.66        50.00 o                         
  -7  13  10         52.85         59.78        36.16 o                         
  -6  13  10         17.93         21.36        17.53 o                         
  -5  13  10         17.41         -1.04        13.89 o                         
  -4  13  10         54.89         47.69        14.15 o                         
  -3  13  10          9.54         15.71         8.71 o                         
  -2  13  10        104.59        106.25         9.42 o                         
  -1  13  10        260.87        246.90        11.72 o                         
   0  13  10        275.75        301.93        10.77 o                         
   1  13  10        260.91        253.66        10.56 o                         
   2  13  10        104.55        100.56         8.31 o                         
   3  13  10          9.54         -3.09         8.29 o                         
   4  13  10         54.85         43.98        13.15 o                         
   5  13  10         17.41         30.28        10.58 o                         
   6  13  10         17.91         21.57        10.53 o                         
   7  13  10         52.86        108.58        29.25 o                         
  -6  14  10         35.61         57.49        18.60 o                         
  -5  14  10          8.01         35.96        17.70 o                         
  -4  14  10          0.16          7.49        14.02 o                         
  -3  14  10         25.23         32.34        10.38 o                         
  -2  14  10        106.76        113.55        14.51 o                         
  -1  14  10         61.15         42.40         9.67 o                         
   0  14  10        103.00        117.17        12.30 o                         
   1  14  10         61.13         58.60         9.22 o                         
   2  14  10        106.74         98.36        13.70 o                         
   3  14  10         25.22         33.51         8.86 o                         
   4  14  10          0.16          6.33        12.62 o                         
   5  14  10          8.03         22.92        11.52 o                         
   6  14  10         35.60         47.22        20.94 o                         
  -6  15  10         24.65         28.78        40.22 o                         
  -5  15  10          2.17          1.06        20.11 o                         
  -4  15  10          6.84        -26.61        18.00 o                         
  -3  15  10         63.58         70.74        13.54 o                         
  -2  15  10         20.59         20.62        11.74 o                         
  -1  15  10         26.93         26.94         9.28 o                         
   0  15  10          0.18         -4.33         9.38 o                         
   1  15  10         26.92         46.30         8.79 o                         
   2  15  10         20.62         24.58         9.49 o                         
   3  15  10         63.55         69.07        10.45 o                         
   4  15  10          6.82         -1.14        17.52 o                         
   5  15  10          2.17         31.57        13.95 o                         
   6  15  10         24.66          1.99        27.90 o                         
  -6  16  10          8.38         36.90        43.54 o                         
  -5  16  10         24.12          4.93        23.47 o                         
  -4  16  10         50.05         39.70        28.41 o                         
  -3  16  10         46.89         67.12        17.01 o                         
  -2  16  10         11.09         18.92        14.29 o                         
  -1  16  10         19.24          2.87        11.85 o                         
   0  16  10         25.17         -9.62        10.98 o                         
   1  16  10         19.27         12.36        12.60 o                         
   2  16  10         11.09          7.66        18.32 o                         
   3  16  10         46.90         59.20        13.79 o                         
   4  16  10         50.01         65.57        15.37 o                         
   5  16  10         24.11         37.18        18.42 o                         
   6  16  10          8.37         -8.95        32.07 o                         
  -5  17  10         69.89         65.06        28.93 o                         
  -4  17  10          8.63         20.70        25.39 o                         
  -3  17  10          6.24         23.82        18.61 o                         
  -2  17  10         13.57         20.96        17.28 o                         
  -1  17  10         52.10         48.86        17.53 o                         
   0  17  10         63.29         60.11        17.26 o                         
   1  17  10         52.09         46.23        19.86 o                         
   2  17  10         13.58          1.83        13.76 o                         
   3  17  10          6.24         -2.93        14.76 o                         
   4  17  10          8.62         32.83        19.56 o                         
   5  17  10         69.87         87.12        23.60 o                         
  -4  18  10         16.99          0.53        28.53 o                         
  -3  18  10         14.46        -17.46        21.18 o                         
  -2  18  10         11.94          3.09        27.43 o                         
  -1  18  10          5.18        -36.98        40.22 o                         
   0  18  10         71.91         69.91        21.21 o                         
   1  18  10          5.19         58.22        21.91 o                         
   2  18  10         11.93        -10.68        30.44 o                         
   3  18  10         14.46          3.47        19.77 o                         
   4  18  10         17.00         35.79        23.82 o                         
  -4  19  10          7.83         -4.06        44.28 o                         
  -3  19  10          7.75         23.24        25.32 o                         
  -2  19  10         46.70         62.82        29.52 o                         
  -1  19  10         16.71         -8.01        25.01 o                         
   0  19  10         31.46         15.93        24.72 o                         
   1  19  10         16.72         13.09        25.10 o                         
   2  19  10         46.70          4.59        24.39 o                         
   3  19  10          7.75         14.68        26.95 o                         
   4  19  10          7.84         15.27        26.68 o                         
  -3  20  10         24.00        225.79        48.71 o                         
  -2  20  10          1.24          3.76        30.92 o                         
  -1  20  10         13.12        -32.01        26.00 o                         
   0  20  10         35.68         25.34        28.03 o                         
   1  20  10         13.11         -0.22        29.35 o                         
   2  20  10          1.24        -27.10        29.50 o                         
   3  20  10         24.00         57.88        33.82 o                         
   0  21  10         19.00        -23.25        53.87 o                         
   1  21  10         16.14         95.57        50.18 o                         
   1   0  11       9538.95       9627.78        86.65 o                         
   2   0  11       1243.13       1337.64        20.76 o                         
   3   0  11          4.82          2.44         2.49 o                         
   4   0  11        230.09        201.38         9.81 o                         
   5   0  11        232.04        214.05         7.65 o                         
   6   0  11          0.70          4.16         5.77 o                         
   7   0  11         34.41         50.80         7.91 o                         
   8   0  11         35.15         23.62        17.66 o                         
   9   0  11         22.08         73.43        48.34 o                         
  -9   1  11         17.00        109.59        50.18 o                         
  -8   1  11         28.94         30.74        11.17 o                         
  -7   1  11         30.30         45.82         8.93 o                         
  -6   1  11        121.55        124.26        10.06 o                         
  -5   1  11        117.45        110.37         8.44 o                         
  -4   1  11        340.77        314.79        11.44 o                         
  -3   1  11       1265.29       1285.29        21.41 o                         
  -2   1  11         80.98         87.81         7.89 o                         
  -1   1  11       3028.94       3228.18        35.90 o                         
   0   1  11        625.08        585.03         8.23 o                         
   1   1  11       3029.23       3250.90        35.68 o                         
   2   1  11         81.15         91.59         3.81 o                         
   3   1  11       1265.32       1299.33        17.40 o                         
   4   1  11        340.75        333.65         6.93 o                         
   5   1  11        117.35        117.76         7.28 o                         
   6   1  11        121.64        128.45         8.20 o                         
   7   1  11         30.28         29.82         8.71 o                         
   8   1  11         28.95         43.11        14.79 o                         
   9   1  11         17.01        -90.77        45.39 o                         
  -9   2  11         75.69        159.04        51.66 o                         
  -8   2  11         38.99         45.55        22.10 o                         
  -7   2  11         83.92         82.53        12.47 o                         
  -6   2  11         35.95         34.23         9.07 o                         
  -5   2  11        122.62        100.78        11.67 o                         
  -4   2  11         27.10         15.13         5.29 o                         
  -3   2  11        393.90        434.58         9.48 o                         
  -2   2  11        491.73        419.44         8.07 o                         
  -1   2  11       1284.79       1292.92        16.26 o                         
   0   2  11        427.68        428.52         8.22 o                         
   1   2  11       1284.49       1309.02        17.87 o                         
   2   2  11        491.95        442.80         5.71 o                         
   3   2  11        394.08        428.81        10.14 o                         
   4   2  11         27.04         23.07         3.87 o                         
   5   2  11        122.57        110.35         7.94 o                         
   6   2  11         35.94         36.46         7.10 o                         
   7   2  11         83.93         84.50         9.42 o                         
   8   2  11         39.00         41.27        15.45 o                         
   9   2  11         75.71        120.29        51.29 o                         
  -9   3  11          3.62         70.48        50.18 o                         
  -8   3  11         15.67         -7.45        24.25 o                         
  -7   3  11          4.35         -9.34        15.69 o                         
  -6   3  11         70.10         87.93        13.51 o                         
  -5   3  11        325.21        267.57        21.03 o                         
  -4   3  11        493.48        471.55        20.85 o                         
  -3   3  11        402.18        383.00         8.91 o                         
  -2   3  11        726.96        648.02        14.32 o                         
  -1   3  11        509.71        498.50        14.88 o                         
   0   3  11       7464.51       7483.63        86.45 o                         
   1   3  11        509.79        479.78         8.98 o                         
   2   3  11        726.96        662.07        10.51 o                         
   3   3  11        402.17        404.53         7.40 o                         
   4   3  11        493.72        488.84        11.15 o                         
   5   3  11        325.07        286.04        10.13 o                         
   6   3  11         70.13         67.17         8.00 o                         
   7   3  11          4.35          9.35        10.10 o                         
   8   3  11         15.68         -1.06        12.57 o                         
   9   3  11          3.62         38.75        49.45 o                         
  -9   4  11         16.74         70.85        50.55 o                         
  -8   4  11         21.49         53.14        38.01 o                         
  -7   4  11         19.39         41.02         8.82 o                         
  -6   4  11          0.32          6.07        12.13 o                         
  -5   4  11        450.08        427.58        25.67 o                         
  -4   4  11        252.84        248.37        10.94 o                         
  -3   4  11        255.19        255.30         8.44 o                         
  -2   4  11       2013.19       2030.30        34.92 o                         
  -1   4  11        559.00        574.59        13.41 o                         
   0   4  11        413.78        463.78        10.02 o                         
   1   4  11        559.06        583.04         9.48 o                         
   2   4  11       2012.32       2099.32        22.67 o                         
   3   4  11        255.13        253.75         6.20 o                         
   4   4  11        252.64        265.91         8.05 o                         
   5   4  11        450.05        434.52        12.46 o                         
   6   4  11          0.32         -1.58         6.45 o                         
   7   4  11         19.38         41.27        10.20 o                         
   8   4  11         21.49         22.74        12.69 o                         
  -8   5  11         27.35         34.69        38.38 o                         
  -7   5  11         20.49         18.08        29.52 o                         
  -6   5  11        103.49        100.36        13.31 o                         
  -5   5  11         42.82         27.25        10.47 o                         
  -4   5  11         88.25         77.39         7.38 o                         
  -3   5  11        821.27        883.97        18.17 o                         
  -2   5  11        855.05        973.69        19.49 o                         
  -1   5  11        146.17        131.94         7.62 o                         
   0   5  11       2309.99       2502.44        36.02 o                         
   1   5  11        146.10        122.22         5.65 o                         
   2   5  11        854.90        941.17        12.37 o                         
   3   5  11        821.47        881.35        11.79 o                         
   4   5  11         88.21         87.47         3.92 o                         
   5   5  11         42.85         41.38         6.96 o                         
   6   5  11        103.50         98.26         9.80 o                         
   7   5  11         20.46         20.90         9.03 o                         
   8   5  11         27.34         29.70        14.56 o                         
  -8   6  11          4.39         -8.49        37.64 o                         
  -7   6  11         21.40         22.63        30.03 o                         
  -6   6  11        336.71        350.12        23.82 o                         
  -5   6  11        120.16        137.53        15.07 o                         
  -4   6  11        128.92        129.27         9.02 o                         
  -3   6  11        327.08        321.67         9.40 o                         
  -2   6  11         87.70        106.35        14.02 o                         
  -1   6  11        252.11        245.28         8.16 o                         
   0   6  11       1851.86       1798.24        24.68 o                         
   1   6  11        252.16        252.39         7.45 o                         
   2   6  11         87.71         90.83         4.61 o                         
   3   6  11        327.08        296.77         6.84 o                         
   4   6  11        129.03        131.53         5.22 o                         
   5   6  11        120.17        118.30         7.18 o                         
   6   6  11        336.72        334.87        16.88 o                         
   7   6  11         21.41         28.45         9.94 o                         
   8   6  11          4.39         10.56        17.18 o                         
  -8   7  11         28.75         56.09        39.11 o                         
  -7   7  11        110.77        148.71        20.16 o                         
  -6   7  11         65.67         66.71        14.73 o                         
  -5   7  11          2.81         -2.83         7.10 o                         
  -4   7  11        488.90        427.64        25.09 o                         
  -3   7  11         70.90         73.65         6.07 o                         
  -2   7  11         81.88         76.82         7.22 o                         
  -1   7  11        271.13        298.51         8.22 o                         
   0   7  11        273.39        285.20         8.20 o                         
   1   7  11        271.26        296.40         8.37 o                         
   2   7  11         81.84         76.57         4.63 o                         
   3   7  11         70.83         73.61         4.73 o                         
   4   7  11        489.01        433.80         9.68 o                         
   5   7  11          2.80          6.83         6.09 o                         
   6   7  11         65.69         71.06        11.39 o                         
   7   7  11        110.74        112.05        13.43 o                         
   8   7  11         28.78         29.06        29.51 o                         
  -8   8  11         11.66         12.32        24.37 o                         
  -7   8  11         69.88         79.94        16.79 o                         
  -6   8  11         81.25         99.21        20.56 o                         
  -5   8  11        110.37        106.96         9.71 o                         
  -4   8  11       1509.21       1458.35        30.63 o                         
  -3   8  11        177.49        166.27         7.82 o                         
  -2   8  11          2.90          4.68         5.17 o                         
  -1   8  11        303.17        305.95        14.20 o                         
   0   8  11          0.01          3.82         4.07 o                         
   1   8  11        303.25        314.70         9.12 o                         
   2   8  11          2.89         -0.08         3.87 o                         
   3   8  11        177.51        165.85         6.40 o                         
   4   8  11       1508.88       1495.03        20.93 o                         
   5   8  11        110.35        107.99         8.29 o                         
   6   8  11         81.27         72.90         9.34 o                         
   7   8  11         69.89         80.26        14.11 o                         
   8   8  11         11.65         10.18        53.87 o                         
  -8   9  11         53.31         65.74        27.02 o                         
  -7   9  11        109.71        112.08        19.14 o                         
  -6   9  11          1.31        -13.91        13.88 o                         
  -5   9  11        108.90        123.78        16.99 o                         
  -4   9  11        288.91        266.74        12.18 o                         
  -3   9  11        161.54        185.60         8.79 o                         
  -2   9  11         25.84         21.18         5.35 o                         
  -1   9  11         64.15         56.88         5.49 o                         
   0   9  11        295.25        239.13        10.67 o                         
   1   9  11         64.18         69.97         5.22 o                         
   2   9  11         25.81         19.86         4.61 o                         
   3   9  11        161.45        166.85         7.53 o                         
   4   9  11        288.90        259.74         8.78 o                         
   5   9  11        108.92         89.87         6.94 o                         
   6   9  11          1.31          2.96         9.58 o                         
   7   9  11        109.67        126.38        20.35 o                         
   8   9  11         53.32         85.87        28.90 o                         
  -8  10  11         23.54         62.73        47.23 o                         
  -7  10  11         58.43         78.31        23.58 o                         
  -6  10  11         53.83         77.29        16.61 o                         
  -5  10  11          4.41         -3.91         8.80 o                         
  -4  10  11         12.84         19.84         8.38 o                         
  -3  10  11        287.51        289.05        16.96 o                         
  -2  10  11        628.81        645.90        14.80 o                         
  -1  10  11         86.22         92.72         7.49 o                         
   0  10  11         32.40         20.18         5.42 o                         
   1  10  11         86.20         81.09         6.66 o                         
   2  10  11        629.19        664.33        12.82 o                         
   3  10  11        287.54        271.39        10.92 o                         
   4  10  11         12.83          5.67         5.70 o                         
   5  10  11          4.42         -3.09         6.41 o                         
   6  10  11         53.86         71.54        11.26 o                         
   7  10  11         58.46         86.47        17.23 o                         
   8  10  11         23.55         93.36        50.92 o                         
  -7  11  11          0.37        -13.63        25.26 o                         
  -6  11  11          9.54          3.36        16.26 o                         
  -5  11  11         61.13         43.02        13.48 o                         
  -4  11  11        191.27        204.17        14.11 o                         
  -3  11  11        202.69        216.62        10.62 o                         
  -2  11  11        101.30         81.21         7.58 o                         
  -1  11  11         19.52         19.57         7.00 o                         
   0  11  11       1107.63       1104.74        19.76 o                         
   1  11  11         19.48         11.19         5.36 o                         
   2  11  11        101.34         93.71         8.69 o                         
   3  11  11        202.76        214.07         9.27 o                         
   4  11  11        191.26        196.84         9.15 o                         
   5  11  11         61.20         59.48         7.74 o                         
   6  11  11          9.52         32.58        12.13 o                         
   7  11  11          0.37          3.06        26.73 o                         
  -7  12  11         11.54         36.16        33.95 o                         
  -6  12  11         19.22         24.78        12.60 o                         
  -5  12  11          9.85         12.48        12.01 o                         
  -4  12  11         64.11         63.50        10.97 o                         
  -3  12  11         14.52          4.64         8.62 o                         
  -2  12  11        199.20        206.19        14.78 o                         
  -1  12  11        435.38        439.93        15.22 o                         
   0  12  11         40.81         43.77         8.51 o                         
   1  12  11        435.23        450.64        12.09 o                         
   2  12  11        199.33        197.39         9.12 o                         
   3  12  11         14.54         16.15         6.99 o                         
   4  12  11         64.12         66.25        10.51 o                         
   5  12  11          9.85         21.93         8.47 o                         
   6  12  11         19.19          7.69        17.50 o                         
   7  12  11         11.55         39.54        29.34 o                         
  -7  13  11         22.65         28.78        39.85 o                         
  -6  13  11         26.16         35.94        15.51 o                         
  -5  13  11          7.91          1.79        13.94 o                         
  -4  13  11         76.87         92.97        14.43 o                         
  -3  13  11         28.43         40.39         9.28 o                         
  -2  13  11        165.22        153.47        10.39 o                         
  -1  13  11         20.23         14.46         8.86 o                         
   0  13  11         80.58         70.53         7.28 o                         
   1  13  11         20.25         15.91         6.99 o                         
   2  13  11        165.18        139.22         8.80 o                         
   3  13  11         28.46         18.16         8.04 o                         
   4  13  11         76.82         81.18        12.57 o                         
   5  13  11          7.92          4.62         9.72 o                         
   6  13  11         26.18         44.06        12.73 o                         
   7  13  11         22.64         -5.96        53.87 o                         
  -6  14  11        114.88        111.62        19.71 o                         
  -5  14  11         25.30         17.54        20.48 o                         
  -4  14  11         48.30         32.76        15.19 o                         
  -3  14  11         49.63         62.94        12.53 o                         
  -2  14  11        162.36        133.14        11.00 o                         
  -1  14  11          0.12         -4.58         9.72 o                         
   0  14  11         74.49         63.25         9.49 o                         
   1  14  11          0.12         12.19         9.59 o                         
   2  14  11        162.35        156.26        12.84 o                         
   3  14  11         49.64         51.27        11.34 o                         
   4  14  11         48.33         44.10        10.56 o                         
   5  14  11         25.30         46.25        11.80 o                         
   6  14  11        114.87        170.97        27.92 o                         
  -6  15  11         19.62        -40.59        40.22 o                         
  -5  15  11          1.38         -0.45        24.17 o                         
  -4  15  11         91.01         69.46        19.83 o                         
  -3  15  11        115.01        128.22        14.76 o                         
  -2  15  11         43.59         63.35        11.42 o                         
  -1  15  11          3.14          0.14         9.71 o                         
   0  15  11          0.80         -7.75        10.74 o                         
   1  15  11          3.15         -0.48         8.75 o                         
   2  15  11         43.57         44.27         9.55 o                         
   3  15  11        115.01        120.14        12.30 o                         
   4  15  11         90.97        113.09        16.95 o                         
   5  15  11          1.38        -11.52        13.86 o                         
   6  15  11         19.61        -15.79        28.56 o                         
  -5  16  11         60.74         39.06        24.59 o                         
  -4  16  11        106.32        124.87        23.09 o                         
  -3  16  11         41.80         50.63        18.25 o                         
  -2  16  11         37.32         11.77        14.80 o                         
  -1  16  11         47.81         58.65        13.76 o                         
   0  16  11         26.86         21.75        12.61 o                         
   1  16  11         47.81         56.86        13.74 o                         
   2  16  11         37.33         33.65        19.81 o                         
   3  16  11         41.79         33.77        13.25 o                         
   4  16  11        106.39         98.63        16.14 o                         
   5  16  11         60.74         90.16        21.10 o                         
  -5  17  11          2.69         20.79        28.38 o                         
  -4  17  11         17.06         29.37        24.49 o                         
  -3  17  11         37.37         39.91        27.76 o                         
  -2  17  11          6.21          8.83        17.59 o                         
  -1  17  11         24.85         30.84        17.00 o                         
   0  17  11         28.92         34.51        20.07 o                         
   1  17  11         24.86        -18.13        18.65 o                         
   2  17  11          6.20          5.25        13.98 o                         
   3  17  11         37.40         39.44        15.64 o                         
   4  17  11         17.06         33.80        25.93 o                         
   5  17  11          2.69         -6.95        23.26 o                         
  -4  18  11          9.35         51.98        29.22 o                         
  -3  18  11         47.90         39.20        21.35 o                         
  -2  18  11         36.20         32.93        19.61 o                         
  -1  18  11          8.43         27.87        22.17 o                         
   0  18  11          0.25        -32.66        19.91 o                         
   1  18  11          8.43         -3.09        52.95 o                         
   2  18  11         36.21         51.57        24.40 o                         
   3  18  11         47.87         38.29        20.73 o                         
   4  18  11          9.36          4.81        23.65 o                         
  -4  19  11         15.05         24.72        47.97 o                         
  -3  19  11         25.39         62.16        25.96 o                         
  -2  19  11          1.78        -24.48        26.96 o                         
  -1  19  11          8.51         16.10        59.96 o                         
   0  19  11         13.27          3.62        24.51 o                         
   1  19  11          8.51         49.12        26.81 o                         
   2  19  11          1.78         14.78        30.07 o                         
   3  19  11         25.39          8.69        27.90 o                         
   4  19  11         15.05         25.09        49.82 o                         
  -2  20  11         17.11         72.53        33.58 o                         
  -1  20  11         43.39         62.42        31.92 o                         
   0  20  11          4.53        -22.57        32.10 o                         
   1  20  11         43.38         38.35        30.26 o                         
   2  20  11         17.12          1.93        30.51 o                         
   0   0  12       1605.83       1754.99        25.88 o                         
   1   0  12          9.80         11.11         4.65 o                         
   2   0  12      10853.74      11208.05       127.36 o                         
   3   0  12       2042.70       2120.58        30.69 o                         
   4   0  12         90.64        103.87         7.87 o                         
   5   0  12        167.28        155.41         9.83 o                         
   6   0  12        369.18        356.42        10.05 o                         
   7   0  12          6.74          5.01        15.36 o                         
   8   0  12          2.53         15.66        22.14 o                         
   9   0  12          1.24         23.99        49.08 o                         
  -9   1  12         18.62         -7.75        49.82 o                         
  -8   1  12         61.48         73.53        24.38 o                         
  -7   1  12        100.25         90.07        17.61 o                         
  -6   1  12         95.62         88.17         9.95 o                         
  -5   1  12         18.61          9.06         7.12 o                         
  -4   1  12        233.76        223.21        10.64 o                         
  -3   1  12         71.90         67.84         4.09 o                         
  -2   1  12        364.63        358.95         9.24 o                         
  -1   1  12       2546.59       2641.61        27.79 o                         
   0   1  12        225.63        234.60         5.18 o                         
   1   1  12       2547.26       2654.63        33.01 o                         
   2   1  12        364.70        363.51         7.50 o                         
   3   1  12         71.95         78.26         4.19 o                         
   4   1  12        233.66        221.65         7.46 o                         
   5   1  12         18.61         22.86         3.67 o                         
   6   1  12         95.59         92.27         5.79 o                         
   7   1  12        100.27        115.49         7.05 o                         
   8   1  12         61.48         77.23        13.34 o                         
   9   1  12         18.63        -14.02        46.49 o                         
  -9   2  12          1.78         52.03        50.55 o                         
  -8   2  12         11.27         12.18        36.53 o                         
  -7   2  12         46.01         29.22        16.79 o                         
  -6   2  12         92.71         88.05        14.33 o                         
  -5   2  12        878.28        795.66        27.31 o                         
  -4   2  12         98.21        100.80        10.03 o                         
  -3   2  12        202.34        180.87         5.67 o                         
  -2   2  12        662.23        774.61        13.34 o                         
  -1   2  12        541.07        448.98         8.70 o                         
   0   2  12         93.59         78.35         4.84 o                         
   1   2  12        541.17        452.06         8.42 o                         
   2   2  12        662.12        763.81         9.84 o                         
   3   2  12        202.53        191.51         5.02 o                         
   4   2  12         98.23         94.83         5.44 o                         
   5   2  12        878.14        866.76        22.37 o                         
   6   2  12         92.72        100.21         6.34 o                         
   7   2  12         46.01         50.74         7.62 o                         
   8   2  12         11.27         20.43        17.10 o                         
   9   2  12          1.78         21.40        51.29 o                         
  -9   3  12         44.63         77.49        50.55 o                         
  -8   3  12         16.04        -13.28        36.53 o                         
  -7   3  12         22.03         18.38        16.58 o                         
  -6   3  12         71.37         42.45        13.38 o                         
  -5   3  12        314.63        287.73        15.52 o                         
  -4   3  12        634.49        595.31        28.97 o                         
  -3   3  12        410.68        408.49        22.10 o                         
  -2   3  12       1546.12       1660.45        28.43 o                         
  -1   3  12       2576.82       2737.56        34.01 o                         
   0   3  12        453.66        458.62         9.05 o                         
   1   3  12       2577.85       2687.42        37.95 o                         
   2   3  12       1546.49       1668.89        18.57 o                         
   3   3  12        410.76        419.00         7.77 o                         
   4   3  12        634.25        613.62        12.91 o                         
   5   3  12        314.56        290.20        13.68 o                         
   6   3  12         71.44         58.00         7.31 o                         
   7   3  12         22.05         29.15         9.11 o                         
   8   3  12         16.05         37.51        11.86 o                         
   9   3  12         44.62        -19.93        52.03 o                         
  -8   4  12         47.15         67.90        40.59 o                         
  -7   4  12         19.09          9.14        18.71 o                         
  -6   4  12         61.39         59.08        14.58 o                         
  -5   4  12        829.56        785.13        70.85 o                         
  -4   4  12         50.34         56.61         7.60 o                         
  -3   4  12        127.86        135.57         7.46 o                         
  -2   4  12        232.77        232.84         9.24 o                         
  -1   4  12        971.90       1063.28        17.81 o                         
   0   4  12        875.48        867.34        17.53 o                         
   1   4  12        972.29       1060.74        14.56 o                         
   2   4  12        232.85        250.37         6.06 o                         
   3   4  12        127.89        133.11         4.35 o                         
   4   4  12         50.33         39.16         5.53 o                         
   5   4  12        829.28        810.86        19.51 o                         
   6   4  12         61.38         66.53         7.25 o                         
   7   4  12         19.09         35.77         8.71 o                         
   8   4  12         47.18         55.77        13.37 o                         
  -8   5  12         14.48         39.48        40.96 o                         
  -7   5  12         26.75         43.65        18.60 o                         
  -6   5  12        212.78        200.20        23.37 o                         
  -5   5  12        546.59        517.41        25.95 o                         
  -4   5  12        238.15        218.16        33.76 o                         
  -3   5  12        124.80        114.00         7.06 o                         
  -2   5  12        432.21        402.77        11.85 o                         
  -1   5  12        236.85        213.27         7.52 o                         
   0   5  12       1718.20       1762.27        26.93 o                         
   1   5  12        236.93        205.69         6.81 o                         
   2   5  12        432.23        406.17         7.53 o                         
   3   5  12        124.78        125.21         4.71 o                         
   4   5  12        238.13        232.43         5.79 o                         
   5   5  12        546.48        525.24        28.91 o                         
   6   5  12        212.75        231.17        11.84 o                         
   7   5  12         26.76         24.87         9.41 o                         
   8   5  12         14.48         39.34        15.27 o                         
  -8   6  12         17.21         29.52        39.85 o                         
  -7   6  12        146.42        193.73        28.44 o                         
  -6   6  12         63.19         74.82        15.11 o                         
  -5   6  12        805.79        816.16        43.91 o                         
  -4   6  12        160.81        144.67        10.26 o                         
  -3   6  12          0.96         -0.77         5.05 o                         
  -2   6  12        187.10        168.91        10.55 o                         
  -1   6  12        290.36        267.08         8.69 o                         
   0   6  12        508.92        621.82        16.58 o                         
   1   6  12        290.47        274.06         7.74 o                         
   2   6  12        187.01        167.19         5.56 o                         
   3   6  12          0.96          1.03         3.16 o                         
   4   6  12        160.84        149.44         5.67 o                         
   5   6  12        805.77        774.97        19.02 o                         
   6   6  12         63.22         68.92         9.39 o                         
   7   6  12        146.40        174.75        15.28 o                         
   8   6  12         17.21         60.53        21.00 o                         
  -8   7  12         12.41         32.47        40.96 o                         
  -7   7  12         68.59         50.55        33.95 o                         
  -6   7  12        120.59        151.26        17.08 o                         
  -5   7  12         74.44         70.44         8.80 o                         
  -4   7  12       1270.47       1258.05        27.46 o                         
  -3   7  12        225.18        210.92         9.32 o                         
  -2   7  12       1069.32       1122.19        23.26 o                         
  -1   7  12        810.40        881.15        14.97 o                         
   0   7  12        113.13        118.00         7.30 o                         
   1   7  12        810.17        857.74        14.88 o                         
   2   7  12       1069.27       1095.09        16.12 o                         
   3   7  12        225.30        229.35         7.20 o                         
   4   7  12       1270.23       1279.22        16.77 o                         
   5   7  12         74.44         74.51         7.17 o                         
   6   7  12        120.61        123.94        12.10 o                         
   7   7  12         68.59         43.87        14.74 o                         
   8   7  12         12.41         46.50        25.65 o                         
  -8   8  12         24.84         34.79        25.39 o                         
  -7   8  12         28.47         75.95        25.31 o                         
  -6   8  12         18.06         25.74        20.39 o                         
  -5   8  12         16.35         19.82         8.95 o                         
  -4   8  12        212.06        198.65        12.47 o                         
  -3   8  12        323.15        305.83        11.03 o                         
  -2   8  12        170.89        166.05         8.74 o                         
  -1   8  12        137.18        149.30        10.57 o                         
   0   8  12        137.98        147.80         7.02 o                         
   1   8  12        137.20        144.31        12.10 o                         
   2   8  12        170.97        149.68         7.21 o                         
   3   8  12        322.91        299.36         8.35 o                         
   4   8  12        212.05        205.58         7.70 o                         
   5   8  12         16.37          9.93         4.42 o                         
   6   8  12         18.07         30.43         8.87 o                         
   7   8  12         28.45         51.46        20.83 o                         
   8   8  12         24.85         52.69        40.96 o                         
  -8   9  12          3.23         15.38        27.83 o                         
  -7   9  12         42.96         72.83        19.04 o                         
  -6   9  12         26.54         33.42        15.30 o                         
  -5   9  12        184.06        193.24        11.96 o                         
  -4   9  12        606.17        590.34        18.59 o                         
  -3   9  12        261.95        245.55         9.97 o                         
  -2   9  12         63.54         67.46         7.78 o                         
  -1   9  12         80.64         84.32         6.62 o                         
   0   9  12         34.50         32.02         5.33 o                         
   1   9  12         80.63         68.26         5.56 o                         
   2   9  12         63.59         58.03         6.06 o                         
   3   9  12        262.08        240.97         8.94 o                         
   4   9  12        606.34        552.32        11.62 o                         
   5   9  12        184.03        178.91         8.36 o                         
   6   9  12         26.57         37.55         9.95 o                         
   7   9  12         42.97         45.33        15.76 o                         
   8   9  12          3.22        -26.98        32.57 o                         
  -8  10  12         16.25         73.06        52.03 o                         
  -7  10  12         68.65         58.83        20.93 o                         
  -6  10  12          6.27          6.31        18.29 o                         
  -5  10  12          9.68          8.37         9.36 o                         
  -4  10  12         71.89         75.89         7.67 o                         
  -3  10  12        554.34        530.60        13.98 o                         
  -2  10  12        148.64        134.70         9.25 o                         
  -1  10  12         34.81         34.15         5.78 o                         
   0  10  12         50.54         31.92         5.84 o                         
   1  10  12         34.76         42.19         5.35 o                         
   2  10  12        148.61        149.41        10.06 o                         
   3  10  12        554.24        558.41        12.53 o                         
   4  10  12         71.83         76.22         6.83 o                         
   5  10  12          9.69          3.39         6.26 o                         
   6  10  12          6.26          8.77        10.92 o                         
   7  10  12         68.63         74.51        17.28 o                         
   8  10  12         16.26         19.19        50.18 o                         
  -7  11  12         18.86          8.13        26.34 o                         
  -6  11  12         14.88         21.72        11.12 o                         
  -5  11  12          8.34         -1.05        10.27 o                         
  -4  11  12         15.70          9.54         7.62 o                         
  -3  11  12         58.84         71.80        11.79 o                         
  -2  11  12        187.89        165.70        10.03 o                         
  -1  11  12         44.14         56.10         7.72 o                         
   0  11  12        725.82        697.22        15.50 o                         
   1  11  12         44.12         49.83         5.80 o                         
   2  11  12        187.85        193.88         8.56 o                         
   3  11  12         58.86         69.42         7.95 o                         
   4  11  12         15.70          3.61         6.78 o                         
   5  11  12          8.35         19.25         7.41 o                         
   6  11  12         14.86         10.62        12.26 o                         
   7  11  12         18.87         26.65        22.29 o                         
  -7  12  12         82.09        128.78        35.79 o                         
  -6  12  12         12.42          6.94        12.88 o                         
  -5  12  12          1.82         13.42        28.60 o                         
  -4  12  12        124.16        118.74        12.69 o                         
  -3  12  12        316.92        300.53        15.31 o                         
  -2  12  12        228.07        226.90        17.15 o                         
  -1  12  12         20.36         32.89         8.30 o                         
   0  12  12        145.95        142.70        13.13 o                         
   1  12  12         20.34         21.52         6.41 o                         
   2  12  12        228.06        226.71        13.01 o                         
   3  12  12        316.93        322.73        15.87 o                         
   4  12  12        124.20        122.84         9.93 o                         
   5  12  12          1.83         10.39         8.50 o                         
   6  12  12         12.42          9.07        16.98 o                         
   7  12  12         82.09         85.40        28.51 o                         
  -7  13  12          8.75         19.56        40.59 o                         
  -6  13  12         16.38         16.24        15.52 o                         
  -5  13  12          0.51          1.77        14.68 o                         
  -4  13  12         22.38         32.78        10.21 o                         
  -3  13  12        128.90        150.66        17.65 o                         
  -2  13  12        144.08        158.40        11.63 o                         
  -1  13  12        490.99        491.55        24.25 o                         
   0  13  12        259.77        251.53        10.78 o                         
   1  13  12        491.19        485.11        14.99 o                         
   2  13  12        144.09        164.21         9.57 o                         
   3  13  12        128.90        121.60         9.16 o                         
   4  13  12         22.37         16.49         9.95 o                         
   5  13  12          0.50         -0.70        10.19 o                         
   6  13  12         16.37         15.13        17.04 o                         
   7  13  12          8.75        -28.50        40.04 o                         
  -6  14  12         47.73         33.88        19.56 o                         
  -5  14  12          4.67         18.40        18.33 o                         
  -4  14  12         22.90         22.59        12.86 o                         
  -3  14  12        179.09        201.00        17.60 o                         
  -2  14  12        402.76        404.71        24.06 o                         
  -1  14  12          8.64         10.11        10.35 o                         
   0  14  12         24.34         20.31         8.84 o                         
   1  14  12          8.64         11.79         8.87 o                         
   2  14  12        402.82        351.15        19.51 o                         
   3  14  12        179.15        187.12        11.32 o                         
   4  14  12         22.88         12.93        10.79 o                         
   5  14  12          4.66         12.61        12.15 o                         
   6  14  12         47.72         37.56        27.10 o                         
  -6  15  12          2.70        -24.72        40.59 o                         
  -5  15  12         48.81         80.44        35.06 o                         
  -4  15  12         13.95         24.03        20.61 o                         
  -3  15  12         60.78         68.91        14.95 o                         
  -2  15  12         83.94         71.26        12.98 o                         
  -1  15  12         22.61         38.56        10.87 o                         
   0  15  12          1.56          0.84         9.72 o                         
   1  15  12         22.65         31.91        11.66 o                         
   2  15  12         83.97         75.94        13.36 o                         
   3  15  12         60.79         69.61        11.64 o                         
   4  15  12         13.98         40.49        15.89 o                         
   5  15  12         48.80         63.14        15.13 o                         
   6  15  12          2.69         49.61        39.48 o                         
  -5  16  12         38.77         56.53        26.18 o                         
  -4  16  12          8.86         23.10        23.34 o                         
  -3  16  12         27.61         32.08        17.18 o                         
  -2  16  12         24.82         36.83        18.28 o                         
  -1  16  12         32.89         47.11        15.01 o                         
   0  16  12          1.08        -16.48        14.17 o                         
   1  16  12         32.87         53.10        11.13 o                         
   2  16  12         24.81         15.95        13.40 o                         
   3  16  12         27.59         11.53        13.45 o                         
   4  16  12          8.87          9.55        18.00 o                         
   5  16  12         38.76         46.63        23.51 o                         
  -5  17  12         10.87         55.03        29.17 o                         
  -4  17  12          6.25         -9.35        38.93 o                         
  -3  17  12         19.81          4.61        35.09 o                         
  -2  17  12         23.54          9.11        17.68 o                         
  -1  17  12         12.90          4.06        16.61 o                         
   0  17  12          7.19         14.76        18.00 o                         
   1  17  12         12.90         66.67        21.09 o                         
   2  17  12         23.53         59.18        15.01 o                         
   3  17  12         19.84         46.07        16.56 o                         
   4  17  12          6.24          7.81        18.28 o                         
   5  17  12         10.87         -5.88        23.53 o                         
  -4  18  12         40.16         41.21        33.76 o                         
  -3  18  12         37.18         27.85        22.21 o                         
  -2  18  12         10.37         -2.97        24.63 o                         
  -1  18  12          9.10        -11.88        20.68 o                         
   0  18  12          3.99         57.49        26.94 o                         
   1  18  12          9.11         -8.80        21.84 o                         
   2  18  12         10.38         -1.24        16.96 o                         
   3  18  12         37.16         65.85        21.43 o                         
   4  18  12         40.17         30.98        27.57 o                         
  -3  19  12          2.15         23.25        25.73 o                         
  -2  19  12         66.06         60.41        50.92 o                         
  -1  19  12         34.52         72.32        37.82 o                         
   0  19  12         21.94         33.01        27.49 o                         
   1  19  12         34.51         56.55        24.98 o                         
   2  19  12         66.06         72.88        27.92 o                         
   3  19  12          2.15         -0.05        23.70 o                         
  -2  20  12          3.27        -36.45        33.19 o                         
  -1  20  12         21.47        -32.38        29.09 o                         
   0  20  12          0.59         14.67        29.19 o                         
   1  20  12         21.49          1.95        30.14 o                         
   2  20  12          3.26         32.63        60.15 o                         
   1   0  13       2321.93       2417.62        24.08 o                         
   2   0  13       4622.23       4552.64        65.08 o                         
   3   0  13          0.16          5.00         2.91 o                         
   4   0  13        220.05        182.50        15.67 o                         
   5   0  13         88.80         91.49         9.03 o                         
   6   0  13         27.24         22.64        11.80 o                         
   7   0  13        115.08        121.41        15.26 o                         
   8   0  13          1.54         34.14        30.81 o                         
   9   0  13         19.64         25.09        51.66 o                         
  -9   1  13          4.27         50.92        51.66 o                         
  -8   1  13         48.70         60.43        25.69 o                         
  -7   1  13         31.33         45.47        19.31 o                         
  -6   1  13         25.07         17.05         9.42 o                         
  -5   1  13        498.33        469.86        15.73 o                         
  -4   1  13        634.23        595.26        16.24 o                         
  -3   1  13        193.50        161.98         6.41 o                         
  -2   1  13       5365.72       5825.85        67.41 o                         
  -1   1  13       3304.05       3397.71        34.93 o                         
   0   1  13       2615.72       2785.25        29.30 o                         
   1   1  13       3304.26       3369.74        37.60 o                         
   2   1  13       5365.06       5840.24        62.17 o                         
   3   1  13        193.43        165.04         8.35 o                         
   4   1  13        634.11        614.25        16.40 o                         
   5   1  13        498.23        478.15        25.82 o                         
   6   1  13         25.05         21.97         9.62 o                         
   7   1  13         31.33         37.86        12.22 o                         
   8   1  13         48.68         58.18        15.23 o                         
   9   1  13          4.27         -7.38        48.34 o                         
  -9   2  13        110.16        235.76        55.35 o                         
  -8   2  13          6.15         56.83        39.11 o                         
  -7   2  13         18.67         -4.34        21.77 o                         
  -6   2  13         79.65         88.85        14.81 o                         
  -5   2  13        447.48        382.59        20.12 o                         
  -4   2  13        146.19        140.35         8.05 o                         
  -3   2  13        160.64        182.89         6.39 o                         
  -2   2  13       2857.22       2949.26        32.26 o                         
  -1   2  13       1631.46       1597.48        19.84 o                         
   0   2  13        798.36        802.20        11.66 o                         
   1   2  13       1631.63       1618.08        22.54 o                         
   2   2  13       2857.00       2973.43        30.82 o                         
   3   2  13        160.81        183.72         6.07 o                         
   4   2  13        146.24        152.47         6.63 o                         
   5   2  13        447.62        409.22        10.94 o                         
   6   2  13         79.69        100.29         6.13 o                         
   7   2  13         18.65         17.94         6.54 o                         
   8   2  13          6.14        -25.71        14.99 o                         
   9   2  13        110.19        192.21        56.83 o                         
  -8   3  13         11.79        -25.83        36.53 o                         
  -7   3  13         66.04         50.92        28.78 o                         
  -6   3  13         47.76         44.87        14.71 o                         
  -5   3  13         39.37         48.00        16.62 o                         
  -4   3  13         55.82         50.48         8.25 o                         
  -3   3  13        181.52        166.63         7.35 o                         
  -2   3  13       1640.83       1674.33        22.70 o                         
  -1   3  13        236.04        241.71         6.66 o                         
   0   3  13         65.00         93.48         6.40 o                         
   1   3  13        236.08        259.01         7.06 o                         
   2   3  13       1641.05       1684.47        20.92 o                         
   3   3  13        181.51        173.89         6.32 o                         
   4   3  13         55.84         54.44         8.15 o                         
   5   3  13         39.35         52.47        10.01 o                         
   6   3  13         47.72         46.45         6.69 o                         
   7   3  13         66.04         62.83        10.42 o                         
   8   3  13         11.78         40.84        16.64 o                         
  -8   4  13         70.48         91.88        40.96 o                         
  -7   4  13         18.44         19.00        18.41 o                         
  -6   4  13         86.00         57.81        15.43 o                         
  -5   4  13        304.06        338.75        31.73 o                         
  -4   4  13       1017.08        971.44        22.45 o                         
  -3   4  13        268.70        282.65         9.67 o                         
  -2   4  13         46.83         35.98         5.91 o                         
  -1   4  13        909.86        940.77        16.43 o                         
   0   4  13         98.22        113.52         6.07 o                         
   1   4  13        909.94        937.28        13.61 o                         
   2   4  13         46.86         42.86         2.97 o                         
   3   4  13        268.53        283.68         5.86 o                         
   4   4  13       1017.27        979.15        15.31 o                         
   5   4  13        303.90        314.05        12.02 o                         
   6   4  13         85.99         80.05         7.44 o                         
   7   4  13         18.44          8.91         8.30 o                         
   8   4  13         70.47         95.40        20.83 o                         
  -8   5  13          6.26         29.89        40.59 o                         
  -7   5  13        129.28        125.56        21.28 o                         
  -6   5  13         13.75         33.58        26.94 o                         
  -5   5  13        121.46         93.39        16.69 o                         
  -4   5  13        131.85        139.68        13.10 o                         
  -3   5  13         95.28         95.40         6.83 o                         
  -2   5  13        305.62        325.34        11.02 o                         
  -1   5  13        409.66        456.37        10.80 o                         
   0   5  13       2282.13       2318.85        34.03 o                         
   1   5  13        409.75        472.29         9.13 o                         
   2   5  13        305.63        327.93         6.85 o                         
   3   5  13         95.22         84.53         4.16 o                         
   4   5  13        131.93        137.04         5.07 o                         
   5   5  13        121.45        151.62         9.66 o                         
   6   5  13         13.77         18.25         8.71 o                         
   7   5  13        129.27        150.59        10.79 o                         
   8   5  13          6.26         19.02        76.01 o                         
  -8   6  13          5.77         48.71        40.22 o                         
  -7   6  13        182.65        194.43        36.16 o                         
  -6   6  13         25.48         43.93        28.23 o                         
  -5   6  13         72.09         93.68        16.44 o                         
  -4   6  13        932.27        949.14        26.95 o                         
  -3   6  13        554.94        569.71        15.09 o                         
  -2   6  13        726.71        729.41        17.76 o                         
  -1   6  13        444.02        457.98        11.09 o                         
   0   6  13        960.84        990.51        16.03 o                         
   1   6  13        444.12        455.99         9.94 o                         
   2   6  13        726.84        751.69        11.22 o                         
   3   6  13        554.91        555.43         9.79 o                         
   4   6  13        932.33        944.51        13.11 o                         
   5   6  13         72.05         73.20         6.22 o                         
   6   6  13         25.46         30.77        10.17 o                         
   7   6  13        182.66        182.49        12.05 o                         
   8   6  13          5.77         26.10        33.52 o                         
  -8   7  13         14.76         25.46        41.33 o                         
  -7   7  13         37.14         22.88        35.06 o                         
  -6   7  13          7.96         17.74        20.03 o                         
  -5   7  13         62.47         58.14        11.07 o                         
  -4   7  13        167.97        189.72        14.44 o                         
  -3   7  13        142.59        164.34        10.03 o                         
  -2   7  13         16.63         34.72         8.86 o                         
  -1   7  13         18.33          9.41         6.02 o                         
   0   7  13        568.31        514.66        14.58 o                         
   1   7  13         18.31         15.42         4.72 o                         
   2   7  13         16.65         20.34         4.04 o                         
   3   7  13        142.56        149.83         6.01 o                         
   4   7  13        167.95        182.36         6.86 o                         
   5   7  13         62.46         64.96         7.01 o                         
   6   7  13          7.97         -0.42        11.86 o                         
   7   7  13         37.13         59.93        13.61 o                         
   8   7  13         14.76         31.37        43.54 o                         
  -8   8  13          7.77         -1.59        49.45 o                         
  -7   8  13         77.41         71.96        34.69 o                         
  -6   8  13        186.56        140.42        23.90 o                         
  -5   8  13        247.82        223.45        13.93 o                         
  -4   8  13        170.30        165.18        12.39 o                         
  -3   8  13        144.18        149.90        10.37 o                         
  -2   8  13        380.97        374.58        20.77 o                         
  -1   8  13        229.66        269.13         8.92 o                         
   0   8  13        453.44        430.67        18.13 o                         
   1   8  13        229.57        266.06         8.82 o                         
   2   8  13        380.75        375.92        13.15 o                         
   3   8  13        144.16        157.85         6.49 o                         
   4   8  13        170.21        170.73         7.11 o                         
   5   8  13        247.75        212.94        11.68 o                         
   6   8  13        186.57        209.12        10.93 o                         
   7   8  13         77.42         74.02        14.94 o                         
   8   8  13          7.77         44.28        44.28 o                         
  -8   9  13          1.31         23.99        50.92 o                         
  -7   9  13         68.02        120.51        23.68 o                         
  -6   9  13          1.21          6.47        15.97 o                         
  -5   9  13        156.08        153.76        11.06 o                         
  -4   9  13         68.50         81.35         7.06 o                         
  -3   9  13        325.07        321.64        13.53 o                         
  -2   9  13         19.77         21.95         6.50 o                         
  -1   9  13        343.52        377.27        12.02 o                         
   0   9  13        375.27        338.04        10.21 o                         
   1   9  13        343.48        371.15        10.65 o                         
   2   9  13         19.72         22.03         5.73 o                         
   3   9  13        325.09        334.12         9.36 o                         
   4   9  13         68.51         75.46         9.31 o                         
   5   9  13        156.06        166.48         7.95 o                         
   6   9  13          1.21         -2.74         9.63 o                         
   7   9  13         68.04        101.79        19.76 o                         
   8   9  13          1.31        -50.55        45.39 o                         
  -7  10  13          9.31         32.47        43.17 o                         
  -6  10  13         96.85        137.70        31.92 o                         
  -5  10  13          8.88          0.03         9.95 o                         
  -4  10  13        366.95        359.92        12.57 o                         
  -3  10  13        819.94        730.06        29.13 o                         
  -2  10  13        201.17        183.99        11.89 o                         
  -1  10  13         69.94         77.48         6.65 o                         
   0  10  13        375.17        382.91        11.59 o                         
   1  10  13         69.97         74.58         5.96 o                         
   2  10  13        201.10        203.47         8.51 o                         
   3  10  13        820.13        737.70        14.78 o                         
   4  10  13        367.00        334.66        10.66 o                         
   5  10  13          8.88         14.29         7.79 o                         
   6  10  13         96.92        100.43        11.89 o                         
   7  10  13          9.30         10.59        18.31 o                         
  -7  11  13         21.24        -26.94        32.10 o                         
  -6  11  13         37.44         50.82        16.79 o                         
  -5  11  13         28.05         30.01        20.11 o                         
  -4  11  13        110.76        102.96        13.36 o                         
  -3  11  13        359.58        332.13        14.52 o                         
  -2  11  13        129.88        126.95        10.14 o                         
  -1  11  13        222.80        244.18        10.86 o                         
   0  11  13          4.36          5.72         7.13 o                         
   1  11  13        222.78        236.58         9.40 o                         
   2  11  13        129.91        137.05         7.74 o                         
   3  11  13        359.61        343.17        11.36 o                         
   4  11  13        110.84        122.01         9.82 o                         
   5  11  13         28.04         44.68        10.89 o                         
   6  11  13         37.43         43.13        15.40 o                         
   7  11  13         21.23         40.42        34.87 o                         
  -7  12  13          6.35         33.95        36.16 o                         
  -6  12  13          8.43        -18.45        13.31 o                         
  -5  12  13         12.02         28.14        13.99 o                         
  -4  12  13         35.40         33.89         9.33 o                         
  -3  12  13         95.16         95.00         9.67 o                         
  -2  12  13        198.45        225.86        12.97 o                         
  -1  12  13        576.52        538.28        16.61 o                         
   0  12  13        150.32        165.61        12.88 o                         
   1  12  13        576.46        571.58        13.64 o                         
   2  12  13        198.43        214.23        12.56 o                         
   3  12  13         95.17         99.01         8.52 o                         
   4  12  13         35.38         38.45         7.94 o                         
   5  12  13         12.01         31.19         9.59 o                         
   6  12  13          8.42         -0.61        16.03 o                         
   7  12  13          6.35         87.46        28.37 o                         
  -7  13  13         22.56          9.23        40.59 o                         
  -6  13  13         35.03         47.46        19.74 o                         
  -5  13  13         12.72         -0.45        19.33 o                         
  -4  13  13         11.31         25.91        11.08 o                         
  -3  13  13         12.66         16.15         9.53 o                         
  -2  13  13        303.69        280.51        17.03 o                         
  -1  13  13         30.07         54.50         9.96 o                         
   0  13  13        377.06        330.86        12.14 o                         
   1  13  13         30.09         39.58        12.03 o                         
   2  13  13        303.78        324.65        13.76 o                         
   3  13  13         12.64         16.42         8.64 o                         
   4  13  13         11.32          8.91         9.20 o                         
   5  13  13         12.73         13.58        10.61 o                         
   6  13  13         35.04         43.34        21.64 o                         
   7  13  13         22.56         20.66        46.13 o                         
  -6  14  13         19.51         15.65        21.36 o                         
  -5  14  13          9.62         -4.29        19.00 o                         
  -4  14  13          4.89        -15.84        16.43 o                         
  -3  14  13        147.67        142.77        13.38 o                         
  -2  14  13         11.41         19.73        11.07 o                         
  -1  14  13        138.70        117.13        11.99 o                         
   0  14  13        132.33        137.70        19.49 o                         
   1  14  13        138.69        126.09         9.28 o                         
   2  14  13         11.41         42.29         8.99 o                         
   3  14  13        147.65        131.46        11.77 o                         
   4  14  13          4.89          1.19        11.30 o                         
   5  14  13          9.63         13.44        12.46 o                         
   6  14  13         19.50         67.00        27.77 o                         
  -6  15  13          2.71         54.24        40.96 o                         
  -5  15  13         57.43         95.95        48.71 o                         
  -4  15  13          0.78        -12.80        15.55 o                         
  -3  15  13         45.71         50.69        14.98 o                         
  -2  15  13         86.14         81.80        15.22 o                         
  -1  15  13         12.23          6.43        10.22 o                         
   0  15  13         60.62         55.58        13.23 o                         
   1  15  13         12.24         36.91         9.88 o                         
   2  15  13         86.14        109.10        11.85 o                         
   3  15  13         45.72         39.19        11.41 o                         
   4  15  13          0.78          0.07        13.87 o                         
   5  15  13         57.43         78.79        16.69 o                         
   6  15  13          2.71         70.84        31.75 o                         
  -5  16  13         22.47         47.21        34.69 o                         
  -4  16  13         61.69         91.67        18.74 o                         
  -3  16  13         25.10         14.95        18.83 o                         
  -2  16  13        107.81        106.52        17.42 o                         
  -1  16  13          1.46         20.59        15.58 o                         
   0  16  13          1.06        -20.73        12.57 o                         
   1  16  13          1.46        -14.84        15.55 o                         
   2  16  13        107.82        124.85        14.25 o                         
   3  16  13         25.14         58.17        15.18 o                         
   4  16  13         61.73         78.69        16.23 o                         
   5  16  13         22.47         53.08        24.73 o                         
  -5  17  13         30.07         38.48        31.42 o                         
  -4  17  13         16.09         47.79        26.88 o                         
  -3  17  13         48.11         35.64        19.41 o                         
  -2  17  13          0.23        -22.49        18.18 o                         
  -1  17  13         33.70         43.08        17.76 o                         
   0  17  13          0.12         11.37        20.42 o                         
   1  17  13         33.68         29.26        20.27 o                         
   2  17  13          0.23         11.37        17.45 o                         
   3  17  13         48.12         39.34        20.13 o                         
   4  17  13         16.09         19.62        18.30 o                         
   5  17  13         30.08         27.72        24.74 o                         
  -4  18  13         16.99         37.98        31.57 o                         
  -3  18  13         48.76         56.85        22.83 o                         
  -2  18  13         13.00        -10.73        30.26 o                         
  -1  18  13         18.20         19.85        21.38 o                         
   0  18  13          5.54         -7.73        21.53 o                         
   1  18  13         18.21         38.62        49.82 o                         
   2  18  13         12.98        -19.03        19.10 o                         
   3  18  13         48.75         22.48        21.63 o                         
   4  18  13         17.00          7.57        31.01 o                         
  -3  19  13         18.87         31.14        32.10 o                         
  -2  19  13         28.26         41.95        28.09 o                         
  -1  19  13          6.36         34.46        82.10 o                         
   0  19  13          5.34        -32.67        23.15 o                         
   1  19  13          6.36          0.37        25.83 o                         
   2  19  13         28.27          0.65        36.35 o                         
   3  19  13         18.87         54.41        25.45 o                         
  -2  20  13         19.81          9.65        34.54 o                         
  -1  20  13          9.15         47.68        30.52 o                         
   0  20  13         12.87         45.15        33.39 o                         
   1  20  13          9.15         21.32        31.05 o                         
   2  20  13         19.81         26.78        35.37 o                         
   0   0  14       1288.34       1353.73        21.21 o                         
   1   0  14         15.94         14.30         2.46 o                         
   2   0  14       1469.14       1594.56        21.55 o                         
   3   0  14        377.67        411.42         9.85 o                         
   4   0  14         14.61          6.06         6.92 o                         
   5   0  14         68.56         62.69         9.56 o                         
   6   0  14        112.96         88.70        11.16 o                         
   7   0  14          6.23        -15.92        11.67 o                         
   8   0  14         55.40         48.55        27.60 o                         
  -8   1  14         22.17         24.09        29.30 o                         
  -7   1  14         60.81         75.24        20.66 o                         
  -6   1  14         42.64         36.78        10.35 o                         
  -5   1  14        236.53        210.70        13.01 o                         
  -4   1  14        333.30        301.56        12.80 o                         
  -3   1  14        151.69        179.31         5.76 o                         
  -2   1  14       5026.40       5429.60        54.40 o                         
  -1   1  14       1010.92       1021.35        13.08 o                         
   0   1  14        134.12        138.57         5.39 o                         
   1   1  14       1010.47       1021.48        13.87 o                         
   2   1  14       5026.57       5431.43        58.26 o                         
   3   1  14        151.67        178.54         7.71 o                         
   4   1  14        333.30        343.07        13.38 o                         
   5   1  14        236.44        249.83        13.67 o                         
   6   1  14         42.63         39.97        13.94 o                         
   7   1  14         60.79         54.55        12.62 o                         
   8   1  14         22.17         52.42        16.18 o                         
  -8   2  14          8.10         94.46        40.59 o                         
  -7   2  14          5.13         15.11        18.62 o                         
  -6   2  14         51.07         62.61        15.13 o                         
  -5   2  14          0.93          2.48         8.03 o                         
  -4   2  14         41.82         56.01         6.97 o                         
  -3   2  14         73.54         68.91         4.46 o                         
  -2   2  14        543.38        576.05        10.55 o                         
  -1   2  14        716.94        762.76        10.75 o                         
   0   2  14         45.31         41.85         3.58 o                         
   1   2  14        716.90        755.24        11.27 o                         
   2   2  14        543.45        557.26         8.27 o                         
   3   2  14         73.62         68.16         5.54 o                         
   4   2  14         41.76         51.58         4.64 o                         
   5   2  14          0.94          6.09         5.63 o                         
   6   2  14         51.03         67.21         7.27 o                         
   7   2  14          5.13          3.64        12.30 o                         
   8   2  14          8.10         -3.92        16.17 o                         
  -8   3  14          1.42         54.98        41.33 o                         
  -7   3  14        192.48        221.25        35.42 o                         
  -6   3  14        104.57        133.94        18.10 o                         
  -5   3  14        306.14        292.25        17.04 o                         
  -4   3  14        307.04        266.10        13.65 o                         
  -3   3  14        183.37        173.92         7.14 o                         
  -2   3  14        342.75        379.74         7.85 o                         
  -1   3  14         79.87         85.80         4.95 o                         
   0   3  14       3206.38       3476.71        43.03 o                         
   1   3  14         80.06         91.68         5.11 o                         
   2   3  14        342.78        369.26         7.80 o                         
   3   3  14        183.44        173.94         5.82 o                         
   4   3  14        307.05        279.20         9.21 o                         
   5   3  14        306.11        282.68        10.72 o                         
   6   3  14        104.57        129.63         7.65 o                         
   7   3  14        192.51        194.16         9.75 o                         
   8   3  14          1.42         19.36        16.76 o                         
  -8   4  14         25.88        -78.23        39.11 o                         
  -7   4  14         34.42         31.87        19.91 o                         
  -5   4  14         31.51         34.38        10.79 o                         
  -4   4  14        289.31        269.23        12.63 o                         
  -3   4  14        293.51        291.72        10.38 o                         
  -2   4  14        197.25        198.25         9.32 o                         
  -1   4  14        504.78        510.45        11.38 o                         
   0   4  14        987.94       1041.56        17.71 o                         
   1   4  14        504.93        514.27        10.46 o                         
   2   4  14        197.23        209.54         6.52 o                         
   3   4  14        293.39        290.42         5.95 o                         
   4   4  14        289.14        302.07         7.23 o                         
   5   4  14         31.52         30.42         6.65 o                         
   6   4  14         10.37         14.52         8.46 o                         
   7   4  14         34.39         29.15         8.47 o                         
   8   4  14         25.89         60.42        19.88 o                         
  -8   5  14         29.35         46.13        41.33 o                         
  -7   5  14         16.27         13.17        42.62 o                         
  -6   5  14        129.05        105.61        15.06 o                         
  -5   5  14        145.35        140.40        31.92 o                         
  -4   5  14        720.40        645.33        18.51 o                         
  -3   5  14        822.94        781.03        18.00 o                         
  -2   5  14        431.24        407.74        11.84 o                         
  -1   5  14        137.21        147.96         7.09 o                         
   0   5  14        327.70        303.42        10.44 o                         
   1   5  14        137.11        145.89         5.79 o                         
   2   5  14        431.24        405.01         7.67 o                         
   3   5  14        822.83        789.95        11.37 o                         
   4   5  14        720.44        674.18        11.97 o                         
   5   5  14        145.32        143.72        10.54 o                         
   6   5  14        129.05        140.84        15.19 o                         
   7   5  14         16.26         25.40        13.03 o                         
   8   5  14         29.35         57.80        33.06 o                         
  -8   6  14         15.32         39.11        41.70 o                         
  -7   6  14        126.33        108.72        22.51 o                         
  -6   6  14         36.41         37.22        25.09 o                         
  -5   6  14         35.80         55.69        24.54 o                         
  -4   6  14        288.73        281.39        16.31 o                         
  -3   6  14        342.84        287.94        14.13 o                         
  -2   6  14        234.82        227.16         8.79 o                         
  -1   6  14         57.13         49.06         5.14 o                         
   0   6  14        702.30        747.05        13.65 o                         
   1   6  14         57.09         53.15         5.76 o                         
   2   6  14        234.78        227.11         6.49 o                         
   3   6  14        342.87        289.14         7.19 o                         
   4   6  14        288.67        264.04         7.13 o                         
   5   6  14         35.81         21.52         7.82 o                         
   6   6  14         36.38         37.17         9.81 o                         
   7   6  14        126.39        130.66        11.61 o                         
   8   6  14         15.29         68.27        42.44 o                         
  -8   7  14         53.44        175.28        49.08 o                         
  -7   7  14         80.38         56.09        33.21 o                         
  -6   7  14        210.70        175.48        46.84 o                         
  -5   7  14         43.48         59.84        18.45 o                         
  -4   7  14        935.76        922.12        28.19 o                         
  -3   7  14         17.92         23.66         6.58 o                         
  -2   7  14        145.44        118.78        12.53 o                         
  -1   7  14        361.20        407.69        11.32 o                         
   0   7  14          2.70          1.21         4.25 o                         
   1   7  14        361.26        405.67        12.57 o                         
   2   7  14        145.38        131.29         5.53 o                         
   3   7  14         17.87         25.68         4.14 o                         
   4   7  14        935.78        923.87        13.73 o                         
   5   7  14         43.47         57.99         6.78 o                         
   6   7  14        210.72        176.43        22.89 o                         
   7   7  14         80.38         70.36        14.50 o                         
   8   7  14         53.44         45.39        44.65 o                         
  -8   8  14          5.66         17.26        28.53 o                         
  -7   8  14         35.01         65.31        36.90 o                         
  -6   8  14         99.31        138.43        24.26 o                         
  -5   8  14         25.19         19.79        11.04 o                         
  -4   8  14          4.19         16.78         6.24 o                         
  -3   8  14        939.06        921.02        22.17 o                         
  -2   8  14        226.20        212.54        11.66 o                         
  -1   8  14        137.18        152.40         9.56 o                         
   0   8  14          0.02         -6.04         4.45 o                         
   1   8  14        137.29        135.30         8.41 o                         
   2   8  14        226.19        240.35         7.97 o                         
   3   8  14        938.83        963.17        14.64 o                         
   4   8  14          4.19         -4.94         5.74 o                         
   5   8  14         25.18         22.99         4.89 o                         
   6   8  14         99.30         97.11         9.57 o                         
   7   8  14         35.03         60.05        15.28 o                         
   8   8  14          5.66         31.37        47.60 o                         
  -8   9  14          6.42          7.41        31.74 o                         
  -7   9  14         16.88         37.18        24.35 o                         
  -6   9  14         54.83         66.42        23.25 o                         
  -5   9  14         76.18         90.51        13.20 o                         
  -4   9  14        211.84        194.58        11.51 o                         
  -3   9  14        364.88        347.15        13.25 o                         
  -2   9  14         62.61         70.13        10.50 o                         
  -1   9  14         73.60         65.56         6.11 o                         
   0   9  14         18.30         19.23         5.33 o                         
   1   9  14         73.61         90.89         6.69 o                         
   2   9  14         62.70         64.98         6.78 o                         
   3   9  14        364.84        337.48         9.67 o                         
   4   9  14        211.90        186.92         9.39 o                         
   5   9  14         76.20         73.79         6.46 o                         
   6   9  14         54.81         52.01        10.22 o                         
   7   9  14         16.89         64.16        30.50 o                         
   8   9  14          6.43        -55.35        48.71 o                         
  -7  10  14         10.75         36.10        43.36 o                         
  -6  10  14         14.47         18.71        10.89 o                         
  -5  10  14         10.61         29.25        11.89 o                         
  -4  10  14        227.91        231.46        12.08 o                         
  -3  10  14        265.15        244.22        12.34 o                         
  -2  10  14        123.01        123.59         9.38 o                         
  -1  10  14         72.65         60.83         6.64 o                         
   0  10  14        208.65        200.65         9.19 o                         
   1  10  14         72.64         69.32         6.68 o                         
   2  10  14        123.03        134.73         9.83 o                         
   3  10  14        265.21        264.85         9.33 o                         
   4  10  14        227.90        227.11         9.90 o                         
   5  10  14         10.61         16.12         6.78 o                         
   6  10  14         14.46         15.00        11.28 o                         
   7  10  14         10.75         40.10        34.69 o                         
  -7  11  14         17.51        -10.59        26.61 o                         
  -6  11  14          5.42         11.39        12.94 o                         
  -5  11  14          4.21        -14.80        22.27 o                         
  -4  11  14         48.67         52.26         9.30 o                         
  -3  11  14         73.24         67.90         9.50 o                         
  -2  11  14       1039.17        985.73        22.18 o                         
  -1  11  14         88.57         94.03        10.66 o                         
   0  11  14         11.38         10.01         9.78 o                         
   1  11  14         88.51         90.98         6.98 o                         
   2  11  14       1039.03       1002.75        17.70 o                         
   3  11  14         73.23         68.52         8.10 o                         
   4  11  14         48.69         45.09         8.42 o                         
   5  11  14          4.21         25.11         7.88 o                         
   6  11  14          5.42         20.99        12.72 o                         
   7  11  14         17.50         47.29        31.18 o                         
  -7  12  14          6.81         -4.43        37.27 o                         
  -6  12  14         24.85         27.69        18.82 o                         
  -5  12  14         30.29         46.10        14.37 o                         
  -4  12  14          1.62          8.76        11.31 o                         
  -3  12  14        121.71        135.39        11.67 o                         
  -2  12  14         71.53         83.44        10.81 o                         
  -1  12  14        101.11        100.81         9.73 o                         
   0  12  14         52.15         58.21         8.55 o                         
   1  12  14        101.16        100.22         8.12 o                         
   2  12  14         71.54         79.85         8.64 o                         
   3  12  14        121.67        122.04         9.06 o                         
   4  12  14          1.63          7.63         7.60 o                         
   5  12  14         30.30         33.53        10.72 o                         
   6  12  14         24.85         26.74        15.08 o                         
   7  12  14          6.81         11.99        29.47 o                         
  -6  13  14         17.97         18.85        16.90 o                         
  -5  13  14          9.98         29.20        20.11 o                         
  -4  13  14         50.10         54.15        12.82 o                         
  -3  13  14        216.09        191.96        13.71 o                         
  -2  13  14         81.31         93.74        12.32 o                         
  -1  13  14        155.09        192.55        16.53 o                         
   0  13  14        566.57        577.54        18.81 o                         
   1  13  14        155.13        140.46        10.00 o                         
   2  13  14         81.34         86.90         9.68 o                         
   3  13  14        216.05        197.79        10.90 o                         
   4  13  14         50.08         41.92         9.11 o                         
   5  13  14          9.99         15.85        10.77 o                         
   6  13  14         17.98          1.29        21.68 o                         
  -6  14  14         59.14         45.15        26.26 o                         
  -5  14  14         10.27         28.60        19.77 o                         
  -4  14  14         66.17         42.80        18.53 o                         
  -3  14  14         13.44         32.44        13.54 o                         
  -2  14  14         70.00         55.18        11.82 o                         
  -1  14  14        256.68        228.22        26.04 o                         
   0  14  14        332.16        318.47        14.21 o                         
   1  14  14        256.66        220.73        11.31 o                         
   2  14  14         69.95         48.34         9.27 o                         
   3  14  14         13.46         22.15        12.25 o                         
   4  14  14         66.22         74.43        11.51 o                         
   5  14  14         10.26         29.25        12.72 o                         
   6  14  14         59.14         61.40        34.87 o                         
  -6  15  14          1.48         16.97        42.07 o                         
  -5  15  14         77.37         75.71        24.26 o                         
  -4  15  14         23.43         15.83        24.71 o                         
  -3  15  14         24.46         25.28        15.82 o                         
  -2  15  14          7.12         -4.21        14.02 o                         
  -1  15  14          7.57         15.53        12.10 o                         
   0  15  14          4.53        -10.73        12.29 o                         
   1  15  14          7.55          6.35         9.64 o                         
   2  15  14          7.12         -3.65        10.07 o                         
   3  15  14         24.48         23.37        11.42 o                         
   4  15  14         23.44         36.72        21.30 o                         
   5  15  14         77.33         94.61        22.30 o                         
   6  15  14          1.48         41.94        31.46 o                         
  -5  16  14         30.62         37.28        26.63 o                         
  -4  16  14          0.80         22.30        18.90 o                         
  -3  16  14         12.62         19.24        34.45 o                         
  -2  16  14          0.46          2.59        16.53 o                         
  -1  16  14         10.27        -13.92        14.91 o                         
   0  16  14        108.81        131.15        15.40 o                         
   1  16  14         10.27          2.52        12.54 o                         
   2  16  14          0.46          4.43        12.58 o                         
   3  16  14         12.63         33.68        14.18 o                         
   4  16  14          0.80          4.03        16.52 o                         
   5  16  14         30.62         53.50        22.88 o                         
  -5  17  14         11.05          7.38        46.13 o                         
  -4  17  14         91.71        122.33        35.79 o                         
  -3  17  14         25.61         27.07        20.36 o                         
  -2  17  14         42.37         53.06        19.03 o                         
  -1  17  14         17.41         14.74        29.40 o                         
   0  17  14          0.74        -17.48        20.07 o                         
   1  17  14         17.41         28.96        55.72 o                         
   2  17  14         42.34         37.06        17.52 o                         
   3  17  14         25.62          5.04        16.52 o                         
   4  17  14         91.70        109.05        20.41 o                         
   5  17  14         11.05         63.47        48.34 o                         
  -4  18  14         80.01         25.72        37.64 o                         
  -3  18  14          0.25         40.95        23.38 o                         
  -2  18  14          7.52          5.38        36.90 o                         
  -1  18  14         14.09         40.07        23.62 o                         
   0  18  14         17.64         31.08        22.80 o                         
   1  18  14         14.11         22.44        22.82 o                         
   2  18  14          7.51         -4.51        21.20 o                         
   3  18  14          0.25         13.05        22.00 o                         
   4  18  14         79.99        126.03        26.82 o                         
  -3  19  14         18.10        -24.44        31.45 o                         
  -2  19  14        125.66        125.17        30.82 o                         
  -1  19  14         35.14         12.38        35.79 o                         
   0  19  14          2.65          9.91        41.70 o                         
   1  19  14         35.15         55.34        27.12 o                         
   2  19  14        125.63        136.39        46.13 o                         
   3  19  14         18.12         58.53        24.69 o                         
  -1  20  14         22.39         24.38        31.02 o                         
   0  20  14          0.01         20.77        35.24 o                         
   1  20  14         22.40         38.36        31.25 o                         
   2  20  14          3.17         80.44        47.60 o                         
   1   0  15       1007.64       1001.45        13.18 o                         
   2   0  15        474.69        500.82         9.52 o                         
   3   0  15        137.09        151.00         7.17 o                         
   4   0  15          6.79         -0.91         6.95 o                         
   5   0  15        186.69        197.49        12.88 o                         
   6   0  15         23.91         29.25        11.01 o                         
   7   0  15         49.79         46.77        12.83 o                         
   8   0  15         24.17         -2.84        29.96 o                         
  -8   1  15          8.37        -10.33        39.85 o                         
  -7   1  15         11.73         43.66        19.38 o                         
  -6   1  15         21.00         29.75        12.80 o                         
  -5   1  15         14.74         21.09        14.02 o                         
  -4   1  15         56.10         52.11         7.97 o                         
  -3   1  15        264.14        274.62        10.53 o                         
  -2   1  15        452.86        560.43        10.35 o                         
  -1   1  15       3006.09       3066.45        32.56 o                         
   0   1  15       1283.53       1442.40        17.29 o                         
   1   1  15       3006.31       3061.88        34.80 o                         
   2   1  15        453.12        553.97         8.85 o                         
   3   1  15        264.13        279.39         7.80 o                         
   4   1  15         56.10         53.25         9.86 o                         
   5   1  15         14.73         23.95         8.69 o                         
   6   1  15         20.98          4.64        10.49 o                         
   7   1  15         11.74         21.71        12.56 o                         
   8   1  15          8.38         18.75        17.06 o                         
  -8   2  15          2.72         29.89        40.22 o                         
  -7   2  15         50.75         53.46        20.03 o                         
  -6   2  15         43.08         44.17        27.68 o                         
  -5   2  15         13.45         12.72         8.40 o                         
  -4   2  15         46.15         59.96         7.51 o                         
  -3   2  15         69.97         85.40         6.82 o                         
  -2   2  15       1461.24       1540.03        18.35 o                         
  -1   2  15        359.76        352.79        11.02 o                         
   0   2  15          9.04         16.53         3.21 o                         
   1   2  15        359.85        361.53         7.64 o                         
   2   2  15       1461.29       1540.08        19.21 o                         
   3   2  15         69.96         87.14         4.43 o                         
   4   2  15         46.18         52.57         8.25 o                         
   5   2  15         13.44          5.38        10.31 o                         
   6   2  15         43.04         60.01        11.71 o                         
   7   2  15         50.73         73.95        21.87 o                         
   8   2  15          2.72         -1.31        17.33 o                         
  -8   3  15         71.87        115.50        42.80 o                         
  -7   3  15         44.49         56.82        24.54 o                         
  -6   3  15        147.60        129.61        18.54 o                         
  -5   3  15         70.13         47.28        11.22 o                         
  -4   3  15        444.02        418.75        16.18 o                         
  -3   3  15        558.00        552.86        11.52 o                         
  -2   3  15         16.68         16.26         3.44 o                         
  -1   3  15        763.46        797.09        12.42 o                         
   0   3  15       1913.77       1823.16        25.04 o                         
   1   3  15        763.61        811.47        13.79 o                         
   2   3  15         16.70         23.13         3.10 o                         
   3   3  15        558.01        557.75        10.55 o                         
   4   3  15        444.02        440.71         8.16 o                         
   5   3  15         70.08         79.53         7.62 o                         
   6   3  15        147.62        144.45         8.38 o                         
   7   3  15         44.49         55.21        13.75 o                         
   8   3  15         71.85         69.37        20.53 o                         
  -8   4  15         13.20         49.82        43.91 o                         
  -7   4  15          4.39         -4.74        19.77 o                         
  -6   4  15        188.24        200.07        19.22 o                         
  -5   4  15        125.75        163.03        18.52 o                         
  -4   4  15        154.21        155.36        10.27 o                         
  -3   4  15         37.30         41.81         7.40 o                         
  -2   4  15        135.67        121.43         6.05 o                         
  -1   4  15        776.18        802.05        13.78 o                         
   0   4  15       1191.58       1275.37        19.19 o                         
   1   4  15        775.89        801.23        13.94 o                         
   2   4  15        135.72        123.77         7.42 o                         
   3   4  15         37.24         38.43         2.90 o                         
   4   4  15        154.07        151.01         6.28 o                         
   5   4  15        125.75        128.10         8.80 o                         
   6   4  15        188.24        199.53         9.58 o                         
   7   4  15          4.39          1.36         9.79 o                         
   8   4  15         13.20          9.33        24.51 o                         
  -8   5  15         79.30         99.26        42.44 o                         
  -7   5  15         25.53         32.45        21.17 o                         
  -6   5  15        204.46        179.83        20.90 o                         
  -5   5  15        182.10        181.63        19.00 o                         
  -4   5  15        338.47        322.54        14.68 o                         
  -3   5  15        576.44        528.99        14.83 o                         
  -2   5  15         57.43         61.07         5.47 o                         
  -1   5  15         65.30         58.91         5.75 o                         
   0   5  15       1275.76       1412.64        20.91 o                         
   1   5  15         65.18         76.31         5.46 o                         
   2   5  15         57.37         57.98         4.68 o                         
   3   5  15        576.50        546.28        11.46 o                         
   4   5  15        338.44        338.75         9.51 o                         
   5   5  15        182.16        178.01         9.79 o                         
   6   5  15        204.46        215.80        12.98 o                         
   7   5  15         25.53         47.79         9.44 o                         
   8   5  15         79.28        157.56        45.76 o                         
  -8   6  15         23.57         79.34        44.28 o                         
  -7   6  15         35.18         35.59        23.37 o                         
  -6   6  15         72.12         81.58        20.91 o                         
  -5   6  15        375.57        331.76        24.92 o                         
  -4   6  15       1344.03       1283.32        59.58 o                         
  -3   6  15         23.61         24.26         6.40 o                         
  -2   6  15         98.43        118.25         8.47 o                         
  -1   6  15        388.00        420.72        11.43 o                         
   0   6  15         22.28         13.57         4.78 o                         
   1   6  15        387.96        415.94        11.66 o                         
   2   6  15         98.33        110.86         5.16 o                         
   3   6  15         23.59         17.30         3.66 o                         
   4   6  15       1344.26       1265.34        16.34 o                         
   5   6  15        375.57        353.17        14.14 o                         
   6   6  15         72.12         83.15        11.40 o                         
   7   6  15         35.17         50.65        10.68 o                         
   8   6  15         23.56        -12.55        44.65 o                         
  -8   7  15          0.22         28.41        46.13 o                         
  -7   7  15         15.75          1.48        36.90 o                         
  -6   7  15         17.09         -4.32        24.72 o                         
  -5   7  15         22.54         -2.48         9.99 o                         
  -4   7  15        121.42        127.41         8.37 o                         
  -3   7  15        525.95        528.34        16.16 o                         
  -2   7  15         95.50         90.72        16.36 o                         
  -1   7  15        119.08        123.05         7.34 o                         
   0   7  15         39.81         37.29         5.20 o                         
   1   7  15        118.95        111.95         7.25 o                         
   2   7  15         95.57         94.38         5.20 o                         
   3   7  15        526.09        517.70         9.94 o                         
   4   7  15        121.41        127.18         7.54 o                         
   5   7  15         22.60         26.35         6.17 o                         
   6   7  15         17.09         33.91        11.00 o                         
   7   7  15         15.74         15.34        16.92 o                         
   8   7  15          0.22          2.58        46.13 o                         
  -8   8  15         18.03         39.85        46.49 o                         
  -7   8  15        123.81        184.13        40.96 o                         
  -6   8  15        172.37        226.90        37.27 o                         
  -5   8  15        121.25        119.46        21.59 o                         
  -4   8  15         77.97         81.21        11.56 o                         
  -3   8  15        561.05        580.06        17.82 o                         
  -2   8  15        293.93        300.60        13.46 o                         
  -1   8  15         30.88         38.59         5.53 o                         
   0   8  15          4.26          7.19         5.15 o                         
   1   8  15         30.87         25.24         6.20 o                         
   2   8  15        294.01        285.15         8.29 o                         
   3   8  15        561.09        565.75        11.11 o                         
   4   8  15         77.94         82.93         5.91 o                         
   5   8  15        121.24        130.72         6.58 o                         
   6   8  15        172.38        183.80        14.07 o                         
   7   8  15        123.80        141.87        17.46 o                         
   8   8  15         18.04         43.17        49.08 o                         
  -8   9  15          0.05        -12.92        51.66 o                         
  -7   9  15         45.91         15.87        40.96 o                         
  -5   9  15         88.13         83.20        24.54 o                         
  -4   9  15        140.69        163.83        11.51 o                         
  -3   9  15        609.67        574.75        16.46 o                         
  -2   9  15        191.63        187.73        11.05 o                         
  -1   9  15         64.51         59.33         6.22 o                         
   0   9  15         64.35         59.50         7.89 o                         
   1   9  15         64.52         64.73         6.77 o                         
   2   9  15        191.54        193.01         9.81 o                         
   3   9  15        609.76        580.50        11.95 o                         
   4   9  15        140.70        150.35         7.45 o                         
   5   9  15         88.12         87.94         6.92 o                         
   6   9  15          3.74         10.21         9.79 o                         
   7   9  15         45.91         45.88        23.11 o                         
  -7  10  15         71.68        114.11        41.51 o                         
  -6  10  15          0.29         -6.27        12.55 o                         
  -5  10  15         16.95         38.12        11.84 o                         
  -4  10  15        241.65        238.56        12.35 o                         
  -3  10  15         74.48         78.86         9.25 o                         
  -2  10  15        404.58        398.41        20.59 o                         
  -1  10  15         20.53         24.98         6.48 o                         
   0  10  15          5.28          5.64         5.74 o                         
   1  10  15         20.49         20.80         6.44 o                         
   2  10  15        404.59        395.45        13.82 o                         
   3  10  15         74.46         87.49         6.70 o                         
   4  10  15        241.57        225.60        11.39 o                         
   5  10  15         16.97         12.14         7.03 o                         
   6  10  15          0.28        -10.26        11.17 o                         
   7  10  15         71.66         81.80        26.73 o                         
  -7  11  15         10.68         52.24        38.56 o                         
  -6  11  15          2.11         -3.56        13.32 o                         
  -5  11  15         11.31         16.00        15.94 o                         
  -4  11  15        125.07        126.87        10.85 o                         
  -3  11  15        210.96        189.44        13.92 o                         
  -2  11  15        134.80        139.37        10.36 o                         
  -1  11  15          4.36          3.51         6.84 o                         
   0  11  15        173.28        167.72        15.70 o                         
   1  11  15          4.37         10.60         6.04 o                         
   2  11  15        134.80        148.70         8.39 o                         
   3  11  15        210.79        209.97         9.69 o                         
   4  11  15        125.07        119.11         8.54 o                         
   5  11  15         11.30         29.88         8.23 o                         
   6  11  15          2.12        -23.37        17.74 o                         
   7  11  15         10.68         -6.93        28.61 o                         
  -7  12  15          1.46         14.39        39.11 o                         
  -6  12  15         28.04         21.30        15.38 o                         
  -5  12  15         11.78          2.04        15.34 o                         
  -4  12  15         15.96         20.59        10.36 o                         
  -3  12  15         10.46         -2.28        11.51 o                         
  -2  12  15         38.55         27.13         9.96 o                         
  -1  12  15         23.25         41.00         7.80 o                         
   0  12  15         20.97         31.65         7.83 o                         
   1  12  15         23.25         21.93         6.89 o                         
   2  12  15         38.58         34.27         7.37 o                         
   3  12  15         10.46         -1.15         8.84 o                         
   4  12  15         15.96         18.43         8.19 o                         
   5  12  15         11.78         16.43         9.76 o                         
   6  12  15         28.04         28.69        20.06 o                         
   7  12  15          1.46        -21.12        30.05 o                         
  -6  13  15         21.59          7.52        17.98 o                         
  -5  13  15         19.59         24.80        18.33 o                         
  -4  13  15         23.16          1.01        12.70 o                         
  -3  13  15         11.84         12.86        13.03 o                         
  -2  13  15         93.34         86.64        12.11 o                         
  -1  13  15          6.17         -0.42        10.34 o                         
   0  13  15          6.63         -7.19         9.80 o                         
   1  13  15          6.16          4.06        11.62 o                         
   2  13  15         93.37        101.01         8.87 o                         
   3  13  15         11.85         17.84        11.25 o                         
   4  13  15         23.19         27.03        12.32 o                         
   5  13  15         19.58         14.61        11.12 o                         
   6  13  15         21.60         54.78        28.05 o                         
  -6  14  15          0.75         46.86        39.11 o                         
  -5  14  15          7.58         14.24        21.73 o                         
  -4  14  15         56.93         69.26        23.43 o                         
  -3  14  15        139.52        163.29        16.25 o                         
  -2  14  15         11.32         -0.93        11.28 o                         
  -1  14  15        229.62        204.23        13.85 o                         
   0  14  15          0.02          6.31         7.97 o                         
   1  14  15        229.67        218.33        11.18 o                         
   2  14  15         11.32          8.56         9.04 o                         
   3  14  15        139.57        161.28        11.66 o                         
   4  14  15         56.94         85.02        11.63 o                         
   5  14  15          7.58         13.93        12.74 o                         
   6  14  15          0.75        -28.57        29.35 o                         
  -6  15  15         11.75        -26.94        42.80 o                         
  -5  15  15         74.08         87.95        24.53 o                         
  -4  15  15         25.77         21.76        17.11 o                         
  -3  15  15         25.65          9.50        16.38 o                         
  -2  15  15         68.14         62.00        15.92 o                         
  -1  15  15         94.76         83.46        14.95 o                         
   0  15  15         32.96         41.80        10.24 o                         
   1  15  15         94.75        120.07        11.15 o                         
   2  15  15         68.15         63.07        11.35 o                         
   3  15  15         25.65         46.95        11.57 o                         
   4  15  15         25.76          8.46        16.42 o                         
   5  15  15         74.10         89.78        17.97 o                         
   6  15  15         11.75         25.09        46.13 o                         
  -5  16  15         50.78         30.38        27.30 o                         
  -4  16  15          1.59         20.55        19.54 o                         
  -3  16  15         30.97         69.01        18.73 o                         
  -2  16  15        100.62         79.45        28.64 o                         
  -1  16  15         21.42         30.25        16.24 o                         
   0  16  15         16.67         20.25        13.74 o                         
   1  16  15         21.43         18.37        13.11 o                         
   2  16  15        100.55         94.79        14.18 o                         
   3  16  15         30.98         35.97        15.23 o                         
   4  16  15          1.59         13.64        16.00 o                         
   5  16  15         50.78         54.13        23.78 o                         
  -4  17  15          7.45         21.85        28.93 o                         
  -3  17  15         38.02         54.21        21.23 o                         
  -2  17  15         11.12         37.43        19.57 o                         
  -1  17  15          2.21        -15.76        35.42 o                         
   0  17  15          0.03        -24.95        19.69 o                         
   1  17  15          2.22         15.97        16.72 o                         
   2  17  15         11.14         30.55        17.65 o                         
   3  17  15         38.02         21.01        16.87 o                         
   4  17  15          7.46         31.32        19.41 o                         
  -4  18  15         17.13         37.52        33.23 o                         
  -3  18  15         20.12         28.94        24.47 o                         
  -2  18  15         18.32          5.96        25.10 o                         
  -1  18  15         55.24         48.73        52.40 o                         
   0  18  15          0.77        -22.92        22.40 o                         
   1  18  15         55.25         46.68        46.31 o                         
   2  18  15         18.32          5.64        19.63 o                         
   3  18  15         20.14        -15.93        22.58 o                         
   4  18  15         17.12         12.05        25.09 o                         
  -3  19  15         34.54          1.70        43.36 o                         
  -2  19  15         23.84         28.37        34.87 o                         
  -1  19  15          1.40        -13.84        27.16 o                         
   0  19  15          2.19         69.21        26.26 o                         
   1  19  15          1.40        -12.87        27.19 o                         
   2  19  15         23.85         61.47        37.45 o                         
   3  19  15         34.54         32.12        26.15 o                         
  -1  20  15          4.39         58.13        34.74 o                         
   0  20  15          8.83         -7.86        32.22 o                         
   1  20  15          4.39         65.12        39.67 o                         
   0   0  16        294.10        288.78         8.75 o                         
   1   0  16        181.89        214.27         6.65 o                         
   2   0  16        845.90        703.81        12.07 o                         
   3   0  16        158.21        188.94         7.00 o                         
   4   0  16          6.18         -4.49         7.21 o                         
   5   0  16        155.49        142.88        13.97 o                         
   6   0  16         19.81         21.03        11.33 o                         
   7   0  16         57.21         74.28        14.20 o                         
   8   0  16        115.53        179.34        43.17 o                         
  -8   1  16         10.59         -0.74        40.59 o                         
  -7   1  16          5.77         31.88        20.86 o                         
  -6   1  16        157.11        135.70        17.71 o                         
  -5   1  16        151.84        161.36        12.22 o                         
  -4   1  16        315.46        316.85        14.02 o                         
  -3   1  16        150.19        161.54         9.77 o                         
  -2   1  16        444.80        450.29         8.30 o                         
  -1   1  16       4975.58       5355.56        56.40 o                         
   0   1  16         15.98         18.85         3.29 o                         
   1   1  16       4974.88       5385.43        58.68 o                         
   2   1  16        444.91        451.81         8.03 o                         
   3   1  16        150.20        144.79         6.57 o                         
   4   1  16        315.56        351.75        14.12 o                         
   5   1  16        151.79        178.73        18.06 o                         
   6   1  16        157.06        159.75        13.91 o                         
   7   1  16          5.77         30.38        13.84 o                         
   8   1  16         10.58          2.03        24.54 o                         
  -8   2  16          2.17          0.00        39.11 o                         
  -7   2  16         31.73         37.63        20.38 o                         
  -6   2  16          3.21         15.23        15.59 o                         
  -5   2  16        220.67        207.03        16.02 o                         
  -4   2  16         99.98        102.67         8.37 o                         
  -3   2  16        156.49        162.37         6.73 o                         
  -2   2  16        577.51        624.96        10.01 o                         
  -1   2  16        437.24        466.09         8.57 o                         
   0   2  16        661.28        720.63        11.69 o                         
   1   2  16        437.20        477.80         9.06 o                         
   2   2  16        577.68        625.55        10.07 o                         
   3   2  16        156.49        162.64         5.65 o                         
   4   2  16         99.95         84.52         6.91 o                         
   5   2  16        220.78        212.64        16.90 o                         
   6   2  16          3.21         10.01        11.26 o                         
   7   2  16         31.73         64.65        18.07 o                         
   8   2  16          2.17         -2.14        20.65 o                         
  -8   3  16          4.15         49.82        41.33 o                         
  -7   3  16         48.01         43.09        42.25 o                         
  -6   3  16        207.49        184.32        19.48 o                         
  -5   3  16        167.44        180.12        15.50 o                         
  -4   3  16         59.41         54.26         9.71 o                         
  -3   3  16        361.30        357.15         9.92 o                         
  -2   3  16         96.57        127.15         5.60 o                         
  -1   3  16         35.17         36.04         4.70 o                         
   0   3  16        689.18        721.24        11.81 o                         
   1   3  16         35.20         26.34         3.83 o                         
   2   3  16         96.41        118.67         5.50 o                         
   3   3  16        361.30        355.79        10.22 o                         
   4   3  16         59.45         63.90         5.84 o                         
   5   3  16        167.50        165.32         8.28 o                         
   6   3  16        207.46        209.89        20.33 o                         
   7   3  16         48.05         47.03        15.69 o                         
   8   3  16          4.15          8.78        29.15 o                         
  -8   4  16         14.92          7.38        44.28 o                         
  -7   4  16         42.92         78.02        25.09 o                         
  -6   4  16         94.29         92.99        18.25 o                         
  -5   4  16        127.24        101.60        13.35 o                         
  -4   4  16        177.37        174.07        15.84 o                         
  -3   4  16        753.25        749.94        15.96 o                         
  -2   4  16        750.09        736.06        13.46 o                         
  -1   4  16         64.98         72.52         5.25 o                         
   0   4  16       1737.35       1815.62        28.00 o                         
   1   4  16         65.08         77.25         5.42 o                         
   2   4  16        750.15        764.91        12.53 o                         
   3   4  16        753.13        773.17        10.15 o                         
   4   4  16        177.39        189.00         6.72 o                         
   5   4  16        127.29        141.05        10.36 o                         
   6   4  16         94.29        101.59        10.71 o                         
   7   4  16         42.90         63.99         7.72 o                         
   8   4  16         14.92         20.30        44.28 o                         
  -8   5  16         10.86         26.94        41.70 o                         
  -7   5  16         92.08         99.30        23.04 o                         
  -6   5  16        158.95        146.62        34.20 o                         
  -5   5  16         40.43         39.72        12.43 o                         
  -4   5  16        519.93        479.13        17.46 o                         
  -3   5  16        772.71        722.88        18.03 o                         
  -2   5  16         23.45         19.21         5.48 o                         
  -1   5  16        453.40        443.61        11.41 o                         
   0   5  16          2.70         -0.28         4.05 o                         
   1   5  16        453.47        422.85        10.23 o                         
   2   5  16         23.42         20.80         4.44 o                         
   3   5  16        772.75        705.84        10.87 o                         
   4   5  16        520.04        501.06        12.79 o                         
   5   5  16         40.46         46.83         7.91 o                         
   6   5  16        158.97        175.94        11.02 o                         
   7   5  16         92.03         98.87        10.01 o                         
   8   5  16         10.86          2.95        44.65 o                         
  -8   6  16         18.87         55.72        44.28 o                         
  -7   6  16         49.60         47.83        24.35 o                         
  -6   6  16         47.03         53.68        16.61 o
[truncated: 367,984 more chars]
